# Supplementary material for: Transcriptome Profiling Associated with CARD11 Overexpression in Colorectal Cancer Implicates a Potential Role for Tumor Immune Microenvironment and Cancer Pathways Modulation via NF-κB
Source: Int J Mol Sci. 2024 Sep 26;25(19):10367. doi: 10.3390/ijms251910367 (PMC11476988; doi:10.3390/ijms251910367)
Supplement: Supplementary file 1 [file ijms-25-10367-s001.zip]

Archive with 9 entries (9 files):
- Figure S1_Principle Component Analysis (PCA)_Cell_Lines_Patients.pdf
- Figure S2_Boxplots with data points for the expression of CARD11 gene in each cell lines and patients.pdf
- Figure S3_Upset Plot.pdf
- Figure S4_Western Blot&Survival plot_CPEB4.pdf
- Table S1 - DEGs_Cell_Lines_&_Patients.xlsx
- Table S2_GSEA_Detailed_output.xlsx
- Table S3_List of selected leading genes based on frequency.xlsx
- Table S4_GSEA of significantly activated pathways.xlsx
- Table S5_Fold Changes for CIBERSORT.xlsx
