# Supplementary material for: Transcriptome Profiling Associated with CARD11 Overexpression in Colorectal Cancer Implicates a Potential Role for Tumor Immune Microenvironment and Cancer Pathways Modulation via NF-κB
Source: Int J Mol Sci. 2024 Sep 26;25(19):10367. doi: 10.3390/ijms251910367 (PMC11476988; doi:10.3390/ijms251910367)
Supplement: Supplementary file 1 [file ijms-25-10367-s001.zip › Table S1 - DEGs_Cell_Lines_&_Patients.xlsx]

## Sheet: A-HCT116_DESeq2
genes	baseMean	log2FoldChange	lfcSE	stat	pvalue	padj
HSPA1A	66.8246	5.34585	0.635053	8.41795	3.83128e-17	3.90944e-13
CCNG1	480.692	1.47786	0.182928	8.07895	6.53272e-16	3.33299e-12
CARD11	41362.2	9.01364	1.18282	7.62049	2.52716e-14	8.5957e-11
MAPK6	425.358	1.89228	0.258476	7.32091	2.46295e-13	6.28299e-10
DDX10	899.073	1.35981	0.191783	7.09038	1.33746e-12	2.72948e-09
ARHGAP29	954.973	2.00757	0.285348	7.0355	1.98542e-12	3.37654e-09
NCKAP1	443.3	1.46183	0.212294	6.88587	5.74369e-12	8.37266e-09
ZWILCH	291.688	1.4209	0.209581	6.77969	1.20431e-11	1.5361e-08
ACTR3	611.754	1.25077	0.192118	6.51043	7.49341e-11	8.49586e-08
AZIN1	809.079	1.38181	0.213348	6.47676	9.37101e-11	9.32886e-08
PAPOLA	871.924	1.30536	0.201878	6.4661	1.00566e-10	9.32886e-08
OTUD6B	280.805	1.53447	0.241279	6.35972	2.02125e-10	1.71873e-07
PPFIBP1	244.976	1.76567	0.279125	6.32572	2.52047e-10	1.97838e-07
MDM2	598.218	1.35182	0.214272	6.30891	2.81007e-10	2.04814e-07
NIPBL	619.507	1.22788	0.200496	6.12424	9.11183e-10	6.19848e-07
AP1S3	149.861	1.59607	0.262277	6.08541	1.16192e-09	7.41015e-07
NOL11	684.806	1.2545	0.209183	5.99717	2.0079e-09	1.20521e-06
DDX18	447.11	1.21803	0.206856	5.88833	3.90108e-09	2.21148e-06
LGALS1	820.416	-1.28223	0.218562	-5.86666	4.44652e-09	2.38801e-06
METAP2	1066.73	1.4715	0.252947	5.81741	5.97658e-09	3.04925e-06
SHOC2	207.698	1.31068	0.225916	5.80164	6.56714e-09	3.191e-06
DKK1	697.149	1.59663	0.275919	5.78658	7.18344e-09	3.33181e-06
HEATR1	688.211	1.30503	0.226856	5.75268	8.78381e-09	3.77935e-06
NETO2	191.501	1.58636	0.275857	5.75067	8.88911e-09	3.77935e-06
SPDL1	280.797	1.23974	0.216086	5.73722	9.62438e-09	3.92829e-06
C5orf28	211.339	1.47627	0.258153	5.7186	1.07408e-08	4.21534e-06
WDR75	1380.77	1.25586	0.220955	5.6838	1.31733e-08	4.97855e-06
EREG	1686.16	1.34563	0.237581	5.6639	1.47973e-08	5.39256e-06
OSMR	376.599	1.19937	0.212268	5.65025	1.60212e-08	5.61807e-06
AQR	446.819	1.19542	0.211766	5.64501	1.65173e-08	5.61807e-06
SGOL2	121.324	1.53306	0.272334	5.62935	1.80894e-08	5.72183e-06
MT1X	257.614	-1.21346	0.215755	-5.62425	1.8632e-08	5.72183e-06
ERO1L	258.104	1.41958	0.252731	5.61696	1.94341e-08	5.72183e-06
PPP1R10	558.534	1.07922	0.19226	5.61337	1.98419e-08	5.72183e-06
MTMR12	361.287	1.25829	0.224255	5.61098	2.01183e-08	5.72183e-06
PRKAA1	203.042	1.66247	0.296459	5.60774	2.04983e-08	5.72183e-06
EIF3J	143.648	1.37294	0.24495	5.60496	2.08297e-08	5.72183e-06
WDR36	643.43	1.1207	0.200123	5.60004	2.14303e-08	5.72183e-06
GUF1	103.448	1.65255	0.295281	5.59653	2.1869e-08	5.72183e-06
RFC3	446.814	1.32359	0.236808	5.58931	2.27975e-08	5.81565e-06
E2F3	158.37	1.74461	0.312591	5.58114	2.38951e-08	5.94696e-06
ECT2	327.43	1.27301	0.228835	5.56298	2.65202e-08	6.44314e-06
PHTF2	137.343	1.68124	0.303121	5.54642	2.91583e-08	6.82147e-06
CYR61	179.45	1.69798	0.306304	5.54346	2.96555e-08	6.82147e-06
COX5B	657.348	-1.51211	0.272897	-5.54095	3.00829e-08	6.82147e-06
IL8	151.165	4.12417	0.754412	5.46673	4.58409e-08	1.01687e-05
MCM8	333.251	1.30995	0.239822	5.46217	4.70346e-08	1.02115e-05
C6orf62	529.741	1.28665	0.236355	5.44374	5.21731e-08	1.10911e-05
AGPS	529.657	1.48554	0.274556	5.41071	6.27761e-08	1.30728e-05
LRPPRC	959.213	1.37379	0.254203	5.40431	6.50586e-08	1.32772e-05
PCNXL4	372.455	1.11867	0.207185	5.39936	6.68781e-08	1.33809e-05
HSPA6	22.5367	4.4062	0.81782	5.38774	7.13494e-08	1.40009e-05
SLAIN2	433.295	1.33295	0.248509	5.36378	8.14981e-08	1.56907e-05
GPR126	374.242	1.13155	0.21155	5.34887	8.85045e-08	1.67241e-05
MAGT1	189.82	1.18742	0.222207	5.34373	9.1053e-08	1.68928e-05
PTGES3	3135.56	1.04365	0.195646	5.33437	9.58791e-08	1.74705e-05
DHX36	162.576	1.4134	0.265444	5.32465	1.01146e-07	1.78544e-05
CYP51A1	955.902	1.4451	0.271429	5.32404	1.01485e-07	1.78544e-05
HIST1H4C	5743.4	-0.905584	0.170244	-5.31933	1.04148e-07	1.80123e-05
CEP57L1	264.636	1.25208	0.235737	5.31133	1.08829e-07	1.85082e-05
CXCL1	38.787	3.06621	0.578701	5.29844	1.16795e-07	1.95374e-05
DEPDC1B	175.96	1.37467	0.260319	5.28072	1.28678e-07	2.08463e-05
WBP4	194.189	1.22391	0.231771	5.28068	1.28706e-07	2.08463e-05
RRP15	113.142	1.59064	0.301386	5.27777	1.30769e-07	2.08494e-05
SMCHD1	276.578	1.11097	0.210981	5.26572	1.39645e-07	2.17635e-05
ZNF507	158.679	1.26771	0.240816	5.26424	1.40767e-07	2.17635e-05
RPRD2	274.021	1.34233	0.255162	5.2607	1.43512e-07	2.18566e-05
SCYL2	281.652	1.32615	0.252725	5.24739	1.54271e-07	2.31498e-05
PLK2	329.943	1.16559	0.222348	5.24221	1.58664e-07	2.31538e-05
DR1	431.512	1.18117	0.225328	5.24201	1.58836e-07	2.31538e-05
FAM18B1	231.546	1.16152	0.223012	5.20833	1.90552e-07	2.73858e-05
SDAD1	227.998	1.28679	0.247319	5.20296	1.96139e-07	2.74369e-05
ROCK2	597.21	1.44185	0.277333	5.19898	2.00389e-07	2.74369e-05
COX6C	1018.44	-0.907236	0.174593	-5.19629	2.03307e-07	2.74369e-05
HIST1H2AM	3632.19	-0.833353	0.160378	-5.19619	2.03411e-07	2.74369e-05
POP1	141.013	1.59923	0.307934	5.19343	2.06458e-07	2.74369e-05
NUS1	650.457	1.13466	0.218503	5.1929	2.0704e-07	2.74369e-05
ESF1	253.756	1.17384	0.226748	5.17683	2.25689e-07	2.95247e-05
PTEN	163.124	1.25618	0.24384	5.15164	2.58216e-07	3.33523e-05
CFL2	278.589	1.03685	0.201518	5.1452	2.67243e-07	3.38781e-05
DDX21	902.754	0.939507	0.182641	5.14402	2.68926e-07	3.38781e-05
PPP2R2A	955.855	1.00363	0.195381	5.13679	2.79466e-07	3.46591e-05
CEBPZ	130.897	1.46215	0.284734	5.13515	2.81919e-07	3.46591e-05
PM20D2	133.361	1.5229	0.297384	5.121	3.03924e-07	3.66738e-05
METTL9	161.513	1.22364	0.238991	5.12003	3.05495e-07	3.66738e-05
ATG12	1248.59	1.07658	0.210842	5.10611	3.28858e-07	3.90193e-05
KIAA1429	273.359	1.27654	0.25029	5.10025	3.39205e-07	3.97845e-05
EPC1	80.041	1.6688	0.328705	5.07688	3.8368e-07	4.44895e-05
HEATR3	119.473	1.42287	0.280393	5.07456	3.88401e-07	4.45308e-05
FAU	2672.38	-0.866879	0.170918	-5.07191	3.9384e-07	4.46528e-05
RCHY1	131.996	1.53566	0.30299	5.06835	4.01275e-07	4.46939e-05
CNOT10	211.796	1.22059	0.240865	5.06755	4.02964e-07	4.46939e-05
NIPA2	135.038	1.41529	0.279487	5.06389	4.10786e-07	4.50716e-05
DYNC1LI1	265.214	1.17733	0.232739	5.05858	4.22393e-07	4.58521e-05
DDX17	831.603	1.12806	0.223383	5.04987	4.42103e-07	4.74865e-05
STT3B	598.322	1.07943	0.21396	5.04501	4.5349e-07	4.82022e-05
VPS4B	185.308	1.41116	0.280206	5.03614	4.75002e-07	4.99682e-05
NAA15	301.711	1.10033	0.218624	5.03299	4.82887e-07	5.00223e-05
UTP23	293.072	1.16858	0.232228	5.03203	4.8532e-07	5.00223e-05
MET	1018.9	1.04625	0.208445	5.01934	5.18505e-07	5.29083e-05
IPO5	1183.04	1.04667	0.20862	5.01711	5.24552e-07	5.29953e-05
ARNTL2	171.406	1.38557	0.277025	5.0016	5.6857e-07	5.68792e-05
MMGT1	159.476	1.28182	0.256687	4.99371	5.92302e-07	5.86781e-05
RNMT	235.931	1.75734	0.352647	4.98328	6.2515e-07	6.13369e-05
NLN	765.574	0.973842	0.196546	4.95478	7.24108e-07	7.03695e-05
KIAA0947	212.993	1.19519	0.241844	4.942	7.73261e-07	7.44373e-05
GPR110	394.808	1.32839	0.269814	4.92335	8.50762e-07	8.07523e-05
HIST3H2A	439.786	-1.28425	0.260896	-4.92245	8.54689e-07	8.07523e-05
MAK16	721.471	1.2005	0.244084	4.91836	8.72717e-07	8.13211e-05
HIST1H2AC	1473.43	-0.963579	0.19595	-4.91748	8.76648e-07	8.13211e-05
SCARNA12	1030.17	-1.32694	0.270534	-4.90488	9.3485e-07	8.58575e-05
MOB4	515.79	1.02143	0.208315	4.9033	9.4238e-07	8.58575e-05
HNRNPA0	444.101	1.17848	0.24118	4.88632	1.02736e-06	9.27714e-05
RFWD3	623.201	1.23617	0.254125	4.86441	1.148e-06	0.000102756
RPS26	488.078	-0.86495	0.178331	-4.85025	1.23304e-06	0.000109408
SMURF2	866.002	0.912887	0.188579	4.84086	1.29277e-06	0.000112819
SPATS2	373.255	1.14941	0.237445	4.84074	1.29359e-06	0.000112819
SNRNP200	1500.74	0.903753	0.187122	4.82975	1.36708e-06	0.000118218
PSMA4	1243.16	0.876689	0.181702	4.82487	1.40091e-06	0.000120125
FRS2	99.744	1.45488	0.301648	4.82312	1.41329e-06	0.000120176
GTF3C4	904.808	0.996056	0.206702	4.81881	1.44419e-06	0.000121789
C11orf82	77.976	1.51465	0.316052	4.79239	1.6481e-06	0.000137846
SMEK2	152.976	1.22183	0.255465	4.78276	1.72907e-06	0.000143443
NSUN2	1515.49	1.04642	0.218999	4.7782	1.76868e-06	0.000144773
GABPA	189.03	1.06252	0.222393	4.77766	1.77349e-06	0.000144773
CBX3	2114.45	0.993178	0.207994	4.77504	1.79671e-06	0.000144773
NUPL1	1230.35	1.02712	0.215128	4.77446	1.80186e-06	0.000144773
KLF3	347.447	1.0449	0.219008	4.77107	1.83251e-06	0.000146086
RRP1B	1357.34	1.09182	0.229235	4.76289	1.90839e-06	0.000150955
HAUS6	869.42	1.08298	0.228119	4.74746	2.05991e-06	0.000161379
SNORA24	500.186	-1.00303	0.21133	-4.74629	2.0718e-06	0.000161379
WRN	176.962	1.09989	0.232096	4.73896	2.14817e-06	0.00016606
RC3H2	236.061	1.24417	0.263042	4.72995	2.24572e-06	0.000172296
UFL1	184.272	1.10131	0.233537	4.71581	2.40755e-06	0.000183334
NR1D2	375.331	1.09187	0.231631	4.71385	2.43077e-06	0.00018373
TFB2M	225.325	1.11748	0.237159	4.71195	2.45358e-06	0.000184091
C20orf72	245.949	1.10324	0.234671	4.70121	2.58627e-06	0.000191914
CNOT4	479.648	0.979347	0.208429	4.6987	2.61817e-06	0.000191914
PLAA	111.821	1.24406	0.26479	4.69829	2.6235e-06	0.000191914
ZNHIT6	49.9166	1.62464	0.345848	4.69754	2.63308e-06	0.000191914
QSER1	938.455	1.01802	0.216975	4.69187	2.70721e-06	0.000195917
ANKRD13A	153.03	1.18262	0.252321	4.68696	2.77293e-06	0.000199211
CAPZA2	866.119	0.886234	0.18921	4.68386	2.81523e-06	0.000199211
COPB1	327.447	1.00364	0.214286	4.68363	2.8184e-06	0.000199211
REPS1	379.278	0.94882	0.202621	4.68273	2.83081e-06	0.000199211
TIPARP	248.647	1.39717	0.298814	4.67572	2.92928e-06	0.000204729
ATP6V1G1	637.954	-0.837214	0.179473	-4.66484	3.0885e-06	0.000214388
EPT1	550.522	0.862465	0.18515	4.6582	3.18992e-06	0.000219932
USP40	77.1403	1.35471	0.291425	4.64858	3.34234e-06	0.000228894
FAM92A1	230.012	1.08515	0.233569	4.64596	3.38504e-06	0.000230273
MTFR1	390.347	0.937068	0.201962	4.63983	3.4869e-06	0.000235631
SUCO	194.7	1.08529	0.234169	4.63466	3.57529e-06	0.000240015
HSPH1	1163.63	1.08722	0.234786	4.63067	3.64485e-06	0.000243085
SNORD17	163.103	-1.17138	0.253156	-4.6271	3.70813e-06	0.0002457
TEAD1	290.555	1.07062	0.231513	4.62447	3.75552e-06	0.000247234
FASTKD3	341.95	1.23429	0.266989	4.62302	3.78196e-06	0.000247379
EBAG9	173.686	1.12625	0.243747	4.62058	3.82677e-06	0.000248716
PI4K2B	88.4313	1.39494	0.302158	4.6166	3.90077e-06	0.000251921
ATP5A1	1875.78	0.874871	0.189821	4.60893	4.04751e-06	0.000259753
DEPDC1	177.538	1.07557	0.233473	4.60683	4.08849e-06	0.000260743
TOMM70A	259.529	1.09392	0.237987	4.59655	4.29543e-06	0.00027224
AGPAT5	557.073	1.1093	0.241945	4.58495	4.54101e-06	0.000286027
ANLN	1135.44	0.882194	0.192553	4.58156	4.61529e-06	0.000287633
MAPK1IP1L	1414.89	0.880756	0.192299	4.58014	4.64661e-06	0.000287633
TCEB3	1019.73	0.858935	0.187609	4.57833	4.68707e-06	0.000287633
PLEKHJ1	147.006	-1.08299	0.236604	-4.57721	4.71212e-06	0.000287633
PHLPP2	211.984	1.41119	0.308339	4.57675	4.72244e-06	0.000287633
BUB1	714.378	0.95391	0.208451	4.57617	4.73563e-06	0.000287633
FAM91A1	224.024	1.25946	0.2755	4.57152	4.84198e-06	0.000292331
TFRC	1631.11	1.13808	0.249016	4.5703	4.87027e-06	0.000292331
CNOT7	1232.35	1.26304	0.27651	4.56777	4.92936e-06	0.000294147
TAF2	545.888	0.894629	0.19602	4.56397	5.01946e-06	0.000297783
SETX	271.095	0.972069	0.213402	4.55511	5.23581e-06	0.000308822
SPTLC1	681.391	0.968258	0.212633	4.55365	5.27228e-06	0.000309186
TSTD1	102.007	-1.21881	0.2679	-4.54951	5.37714e-06	0.000313534
LRRC58	219.358	1.38749	0.305541	4.54109	5.59646e-06	0.000324143
HIST1H2AI	1157.44	-0.781703	0.172177	-4.54011	5.62262e-06	0.000324143
XRCC4	205.328	1.18055	0.260391	4.53376	5.79427e-06	0.000332161
ETFDH	49.3016	1.77597	0.39223	4.52787	5.95817e-06	0.000338642
HLTF	231.536	1.09486	0.241885	4.52637	6.00042e-06	0.000338642
HIST1H2BF	288.014	-0.964824	0.213167	-4.52615	6.00688e-06	0.000338642
PPARG	251.304	0.99816	0.221344	4.50953	6.49708e-06	0.000364265
CWC22	282.597	0.951232	0.21115	4.50501	6.63694e-06	0.000370073
GALNT5	64.4889	2.02616	0.450293	4.49966	6.80619e-06	0.000377448
CAV2	2491.14	1.19926	0.266616	4.49808	6.85698e-06	0.000378209
CD164	871.742	0.762113	0.169682	4.49142	7.07508e-06	0.000388141
SNORA63	2925.16	-1.10864	0.247514	-4.47911	7.49564e-06	0.000409013
CHD1	223.997	1.10897	0.24773	4.47651	7.58716e-06	0.000411805
FTL	9903.86	-1.08287	0.242573	-4.46411	8.04006e-06	0.000433181
KIF5B	3633.03	1.03716	0.232367	4.46343	8.0659e-06	0.000433181
RARS	505.294	1.04398	0.234023	4.46101	8.15739e-06	0.000435801
CENPQ	91.8082	1.37773	0.309281	4.45461	8.40456e-06	0.000446667
SELT	306.441	0.960179	0.215633	4.45285	8.47387e-06	0.000446852
BNIP2	164.731	1.0925	0.245379	4.4523	8.49562e-06	0.000446852
MGAT2	175.539	1.06306	0.239011	4.44776	8.67716e-06	0.00045406
GNL2	1864.94	0.862099	0.193892	4.44629	8.73672e-06	0.000454844
PNO1	500.21	0.946182	0.212914	4.44397	8.83154e-06	0.000455283
RABEP1	98.1787	1.39815	0.314622	4.4439	8.83439e-06	0.000455283
MRPL43	601.486	-0.901172	0.203359	-4.43143	9.36086e-06	0.000479309
ENDOD1	51.8595	-1.51085	0.341	-4.43066	9.39454e-06	0.000479309
IFNAR1	72.0091	1.33451	0.301431	4.42726	9.54396e-06	0.00048451
ZMYND11	366.136	1.04595	0.236339	4.42564	9.61555e-06	0.000485728
DHX40	150.181	1.24484	0.281747	4.41828	9.94884e-06	0.000500089
CAP1	1083.16	1.11056	0.251602	4.41394	1.01506e-05	0.000507731
KPNA3	446.55	0.940109	0.213049	4.41264	1.02118e-05	0.0005083
HDAC2	940.447	0.775655	0.175869	4.4104	1.03179e-05	0.000511087
ETV1	60.484	-1.51937	0.345092	-4.40281	1.06858e-05	0.000526755
RGPD8	113.046	1.13563	0.258296	4.39663	1.09944e-05	0.000539361
TMED7	713.964	1.00535	0.228908	4.39195	1.1234e-05	0.000548476
HPRT1	356.028	-0.971665	0.221513	-4.3865	1.15189e-05	0.000559708
RPS25	6228.55	-0.729787	0.166482	-4.38357	1.16752e-05	0.000564616
MTF1	160.706	1.21955	0.278283	4.38239	1.17383e-05	0.000564987
PFKFB2	146.5	1.19973	0.273842	4.38111	1.18074e-05	0.000565647
FAM49B	359.643	1.04606	0.238932	4.37807	1.19732e-05	0.000568939
ZBTB2	135.419	1.43568	0.327944	4.37781	1.19876e-05	0.000568939
HIST1H2BC	1477.62	-0.938244	0.214571	-4.37265	1.22749e-05	0.000579874
SMC2	88.9259	1.29783	0.297172	4.36726	1.25816e-05	0.000591625
HIST1H2AG	2026.93	-0.721486	0.165447	-4.36083	1.29573e-05	0.000606497
NFKB2	864.127	0.979756	0.224814	4.35808	1.31209e-05	0.000611349
MRPS10	528.75	0.872678	0.20038	4.35511	1.33001e-05	0.000616883
ATP13A3	609.277	0.818279	0.187976	4.3531	1.34223e-05	0.000619734
RAP2A	414.976	0.98215	0.225711	4.35137	1.35291e-05	0.00062185
BCAS4	55.1814	-1.63689	0.376297	-4.34998	1.36148e-05	0.000622984
ATG3	583.998	0.854726	0.196731	4.34465	1.39497e-05	0.000634921
MSMO1	334.389	0.989305	0.227752	4.34378	1.40053e-05	0.000634921
CDC42EP3	172.67	-1.26839	0.292062	-4.34289	1.40624e-05	0.000634921
SERINC3	255.551	0.891212	0.205487	4.33706	1.444e-05	0.000649098
GGNBP2	203.829	0.940364	0.216869	4.3361	1.45036e-05	0.000649098
TNFRSF9	14.9615	3.48586	0.804742	4.33165	1.47999e-05	NA
CRABP2	936.244	-0.978012	0.226361	-4.32059	1.55609e-05	0.000693379
NAF1	138.532	1.16614	0.270095	4.31752	1.57793e-05	0.000700052
WNT16	455.6	1.15885	0.268614	4.31417	1.60206e-05	0.000707682
CDK1	825.299	0.742513	0.172151	4.31315	1.60947e-05	0.000707891
SPOPL	99.8755	1.27814	0.296509	4.31065	1.62777e-05	0.000712866
VPS54	136.06	1.31457	0.305243	4.30665	1.65743e-05	0.000722688
STUB1	193.933	-0.932734	0.216626	-4.30573	1.66436e-05	0.000722688
CRIM1	425.456	1.35994	0.316211	4.30073	1.7024e-05	0.00073508
SEMA7A	166.882	1.44102	0.335114	4.30009	1.70731e-05	0.00073508
SNCG	67.4485	-1.56785	0.365014	-4.29531	1.74452e-05	0.000747945
USP32	636.301	0.814186	0.189697	4.29203	1.77043e-05	0.000753622
TWISTNB	296.593	0.890806	0.207561	4.29177	1.77253e-05	0.000753622
ATP5H	1506.81	-0.902198	0.210293	-4.2902	1.78513e-05	0.00075517
ANO1	396.972	0.851672	0.198549	4.28947	1.79098e-05	0.00075517
C18orf21	161.466	1.15609	0.269952	4.28259	1.84727e-05	0.000775701
ATP6V1B2	336.088	1.0503	0.245481	4.27853	1.8813e-05	0.000786753
TMEM30A	295.809	1.13389	0.265131	4.27673	1.89662e-05	0.000789925
CUL4B	358.305	1.10152	0.257636	4.2755	1.90711e-05	0.000791064
RFK	235.203	0.979435	0.229508	4.26755	1.97636e-05	0.000816468
CCNC	378.967	1.01518	0.238197	4.26194	2.02664e-05	0.000833865
HSP90B1	4852.84	0.821738	0.192963	4.25854	2.05771e-05	0.000843248
ECI1	298.986	-0.929445	0.218333	-4.25701	2.07181e-05	0.000845632
YTHDF3	223.505	1.11686	0.26256	4.25374	2.1023e-05	0.00085372
MIS18BP1	259.008	0.898996	0.211374	4.25309	2.10836e-05	0.00085372
RPL35	7884.53	-0.69769	0.164102	-4.25158	2.12271e-05	0.000856133
RNF168	121.089	1.17858	0.2776	4.24561	2.18004e-05	0.000875791
TALDO1	1259.8	-0.766101	0.180616	-4.2416	2.21929e-05	0.000888064
PPP2R1B	299.285	1.04333	0.24606	4.24012	2.23396e-05	0.000890444
STK39	1482.85	0.75367	0.177946	4.23538	2.28166e-05	0.000905917
NOC3L	167.151	1.0741	0.254147	4.2263	2.37569e-05	0.000939594
NKIRAS1	237.586	1.02229	0.241962	4.22499	2.38954e-05	0.000941425
NUP188	1955.73	0.875195	0.207333	4.2212	2.43002e-05	0.000953691
FAM199X	137.956	1.08696	0.257665	4.2185	2.45931e-05	0.000961488
GTF2H3	296.956	1.14787	0.272197	4.21705	2.47519e-05	0.000962277
FKBP8	385.938	-0.957675	0.227131	-4.21639	2.48241e-05	0.000962277
CLDN7	608.549	-0.727898	0.172662	-4.21574	2.48962e-05	0.000962277
BLMH	382.888	0.994259	0.236305	4.20753	2.5818e-05	0.000994138
SNORA43	839.877	-1.19232	0.283702	-4.20271	2.63736e-05	0.00101171
HNRPLL	116.447	1.07417	0.255665	4.20145	2.65205e-05	0.00101354
TCEAL8	220.837	-1.05618	0.252182	-4.18816	2.81229e-05	0.00107077
GNAI3	516.54	0.889344	0.212427	4.18658	2.83183e-05	0.0010742
CEP152	67.6644	1.30086	0.312159	4.1673	3.08228e-05	0.00116424
CASP2	796.205	0.886125	0.212674	4.16658	3.09202e-05	0.00116424
ZCCHC2	98.2592	1.22242	0.293646	4.1629	3.14229e-05	0.00117882
ENOPH1	1456.67	0.720366	0.173185	4.15951	3.18929e-05	0.00119207
TMPO	146.95	1.31329	0.315887	4.15748	3.21778e-05	0.00119833
CHMP3	345.49	0.991116	0.238469	4.15616	3.23635e-05	0.00120086
SLC7A1	784.537	1.0067	0.242268	4.15532	3.24836e-05	0.00120095
PRDX5	766.039	-0.763003	0.183785	-4.15161	3.3014e-05	0.00121615
SKA3	147.557	1.39883	0.337282	4.14736	3.36325e-05	0.00123448
HOMER1	121.025	1.23941	0.299062	4.14433	3.40812e-05	0.00123887
KRTAP2-3	237.273	2.44124	0.589144	4.1437	3.4174e-05	0.00123887
SUZ12	527.137	1.20787	0.291501	4.14363	3.41852e-05	0.00123887
EMP1	277.045	1.28902	0.31111	4.14328	3.42377e-05	0.00123887
ZNF800	170.83	1.02523	0.247796	4.13737	3.51308e-05	0.0012641
NADKD1	496.181	0.96524	0.233317	4.13703	3.51828e-05	0.0012641
LAMB3	116.858	1.26266	0.305278	4.13609	3.53271e-05	0.00126483
MEAF6	212.702	-0.91685	0.221845	-4.13285	3.58296e-05	0.00127834
FLJ20021	34.1787	-1.97176	0.477273	-4.13131	3.60706e-05	0.00127959
HIATL1	463.285	0.964013	0.233359	4.13102	3.61156e-05	0.00127959
MTMR2	317.769	0.931468	0.225945	4.12253	3.74728e-05	0.00132309
TM9SF3	318.716	1.12066	0.272343	4.11488	3.87383e-05	0.00136305
MICALL2	65.4998	-1.26368	0.307243	-4.11296	3.90619e-05	0.00136972
GLMN	84.7178	1.2302	0.299532	4.10707	4.00714e-05	0.0014003
PSMD12	623.131	0.818407	0.199496	4.10238	4.08927e-05	0.00142413
SEC23B	660.937	0.770634	0.187897	4.10135	4.10739e-05	0.00142557
TSPAN5	250.217	1.00137	0.244225	4.10022	4.12765e-05	0.00142775
PBK	349.236	1.02374	0.2498	4.09824	4.16306e-05	0.00143513
RBL1	122.835	1.33911	0.326856	4.09695	4.18636e-05	0.00143831
NT5E	281.378	1.20222	0.293603	4.0947	4.22715e-05	0.00144745
SH3RF1	155.508	1.20918	0.295387	4.09353	4.24856e-05	0.00144991
HIST1H2AJ	1806.55	-0.687506	0.168017	-4.09189	4.27866e-05	0.00145532
SNORA49	300.506	-1.13274	0.277415	-4.0832	4.44192e-05	0.00150256
IPP	27.2852	2.00497	0.49106	4.08294	4.44701e-05	0.00150256
RPL12	5910.06	-0.712576	0.174674	-4.07947	4.51389e-05	0.00151713
GOLGA3	612.256	1.07679	0.263975	4.07916	4.51988e-05	0.00151713
AASDHPPT	221.646	0.912799	0.224038	4.0743	4.6153e-05	0.00154381
NCAPD2	1068.74	0.769204	0.188828	4.07358	4.62961e-05	0.00154381
CDC73	188.348	1.03802	0.2552	4.06749	4.75227e-05	0.00157955
MCM6	1482.93	0.773532	0.190331	4.06415	4.82079e-05	0.00159712
BRIX1	1696.08	0.669903	0.164941	4.06148	4.87626e-05	0.00160602
TOP2B	195.468	1.13506	0.279479	4.06134	4.87912e-05	0.00160602
SRRM1	2857.27	0.693714	0.17095	4.058	4.94942e-05	0.00162392
DTWD1	113.133	1.07542	0.265189	4.0553	5.00695e-05	0.00163753
THOC2	356.082	0.991353	0.244549	4.05381	5.03906e-05	0.00164277
FAM171A1	207.213	1.38606	0.342362	4.04851	5.15445e-05	0.00167503
DSG2	606.553	0.836686	0.206881	4.04428	5.24841e-05	0.00169878
SAFB	1411.09	0.779034	0.192653	4.04373	5.26083e-05	0.00169878
ARL5A	117.452	1.07047	0.264853	4.04174	5.30554e-05	0.00170283
CTR9	1071.85	0.850627	0.210463	4.04169	5.30674e-05	0.00170283
CDC6	771.179	0.885502	0.21932	4.0375	5.40241e-05	0.0017281
IFI6	127.347	-1.26502	0.313401	-4.03641	5.42749e-05	0.00173069
GSTP1	2862.43	-0.736236	0.182916	-4.025	5.69759e-05	0.00180645
SUV39H2	179.492	0.874113	0.217177	4.02488	5.70048e-05	0.00180645
DYRK1A	153.607	1.37835	0.342577	4.02347	5.73477e-05	0.00181169
HAUS2	110.161	1.01747	0.253066	4.02057	5.80577e-05	0.00182846
OSBPL8	526.593	0.765465	0.190557	4.017	5.89443e-05	0.00185067
SIVA1	536.126	-0.754302	0.188018	-4.01185	6.02437e-05	0.00188385
VPS33A	125.208	1.46956	0.366385	4.01096	6.04736e-05	0.00188385
ERBB2IP	92.2065	1.39482	0.347779	4.01064	6.0555e-05	0.00188385
HSPA1B	470.858	0.815286	0.203425	4.0078	6.12872e-05	0.00190083
LTV1	351.198	0.879661	0.219593	4.00587	6.1789e-05	0.00190972
UQCRHL	309.14	-0.968023	0.241719	-4.00475	6.20822e-05	0.00190972
PSMD14	704.85	0.8571	0.214049	4.00422	6.22228e-05	0.00190972
RAB10	864.688	0.880301	0.219864	4.00384	6.23222e-05	0.00190972
UGCG	142.534	1.46105	0.365203	4.00065	6.31691e-05	0.00192987
COX7C	2207.12	-0.71719	0.179329	-3.99929	6.35329e-05	0.00193519
SASS6	82.2076	1.18425	0.296509	3.99398	6.49741e-05	0.0019732
DBR1	128.853	1.21923	0.305826	3.98667	6.7008e-05	0.00202893
MPST	139.769	-0.931162	0.233623	-3.98575	6.72668e-05	0.00203074
CABLES1	136.253	1.18808	0.298156	3.98476	6.75491e-05	0.00203325
DIS3	344.088	0.967484	0.243189	3.97833	6.9402e-05	0.00208061
WBP11	1241.25	0.768173	0.193128	3.97753	6.96342e-05	0.00208061
FMNL2	271.83	0.92979	0.233781	3.97719	6.97344e-05	0.00208061
CPSF2	141.806	1.13593	0.28579	3.97472	7.04623e-05	0.0020962
CTNNAL1	175.842	1.10229	0.277407	3.97354	7.08134e-05	0.00209941
GLRX	55.7842	-1.68134	0.423194	-3.97297	7.09817e-05	0.00209941
KLF5	402.93	1.0268	0.258847	3.96681	7.28419e-05	0.0021482
INTS10	350.765	0.847755	0.213818	3.96484	7.34463e-05	0.00215979
DCAF13	447.221	0.839192	0.211868	3.96091	7.46639e-05	0.00218928
PPIC	70.7422	-1.26775	0.320217	-3.95904	7.52507e-05	0.00219391
NFKBIA	178.728	0.930113	0.234934	3.95904	7.52519e-05	0.00219391
SMAD3	491.377	1.08149	0.273492	3.95438	7.67346e-05	0.00223077
EXOC1	28.134	1.77449	0.44906	3.95155	7.7646e-05	0.00225085
CENPE	83.548	1.20756	0.305864	3.94803	7.87963e-05	0.00227773
STEAP3	221.718	1.01427	0.257165	3.94404	8.01217e-05	0.00230749
EED	244.066	0.959286	0.243253	3.94357	8.02781e-05	0.00230749
NSMAF	205.521	0.875072	0.22209	3.94016	8.14262e-05	0.00233391
GTF3C3	169.7	0.979597	0.249062	3.93314	8.38429e-05	0.00239303
ATAD2	857.322	-0.805746	0.204878	-3.93281	8.39576e-05	0.00239303
PKN2	327.106	0.878635	0.223479	3.93163	8.43733e-05	0.00239818
NHLRC2	126.844	0.979745	0.249294	3.93008	8.4916e-05	0.0024069
TDG	432.952	0.882339	0.224695	3.92682	8.60758e-05	0.00243301
SYNCRIP	2512.9	0.981818	0.250101	3.92569	8.64804e-05	0.0024377
MOSPD1	164.073	1.18064	0.300915	3.92348	8.72783e-05	0.00244683
PROSER1	417.126	0.830597	0.2117	3.92347	8.72839e-05	0.00244683
LLPH	744.227	1.07023	0.272953	3.92095	8.82007e-05	0.00246575
CCDC47	494.758	0.884263	0.225591	3.91976	8.8638e-05	0.00246818
CSAD	46.4533	-1.3998	0.357147	-3.9194	8.87713e-05	0.00246818
COPS2	870.603	0.781729	0.199575	3.91696	8.96712e-05	0.00248643
OAZ1	1361.37	-0.81625	0.208465	-3.91552	9.02087e-05	0.00249455
EIF2S3	1550.84	0.743204	0.189842	3.91487	9.0454e-05	0.00249457
GEMIN4	110.4	-0.996025	0.254637	-3.91155	9.17062e-05	0.00251418
YWHAQ	3877.44	0.656522	0.167867	3.91098	9.19238e-05	0.00251418
USP36	1611.66	1.03228	0.263963	3.91072	9.20208e-05	0.00251418
MKI67	466.928	0.781999	0.19998	3.91038	9.21504e-05	0.00251418
STRAP	571.564	0.916725	0.234494	3.90937	9.25359e-05	0.00251796
C17orf61	149.351	-0.982106	0.251261	-3.90871	9.27885e-05	0.00251812
SUGT1	117.761	1.13299	0.289965	3.90732	9.33244e-05	0.00252595
UTP15	338.254	1.03621	0.265387	3.90451	9.4418e-05	0.00254879
RPS2	7543.24	-0.670143	0.17175	-3.90186	9.54556e-05	0.00257
ZAK	138.11	1.03521	0.265441	3.89997	9.6204e-05	0.00258333
TMSB4X	286.407	-1.07689	0.276272	-3.89795	9.70112e-05	0.00259817
DDX55	639.023	0.865735	0.222161	3.89689	9.74355e-05	0.00260112
SRM	1855.25	0.849887	0.218121	3.8964	9.76312e-05	0.00260112
PRR11	288.426	0.982929	0.252526	3.89238	9.92638e-05	0.00263773
SRSF11	494.71	0.791621	0.203467	3.89066	9.99732e-05	0.00264968
PHAX	299.591	0.941186	0.241982	3.88948	0.000100458	0.00265564
TXNL1	554.732	0.912174	0.234918	3.88295	0.000103197	0.00272098
METTL14	98.4967	1.15211	0.297104	3.87781	0.000105401	0.00276992
MTHFD2	4307.99	-0.69142	0.178322	-3.87736	0.000105596	0.00276992
MLXIPL	158.297	-0.994352	0.256561	-3.8757	0.00010632	0.00278176
ETF1	421.753	1.0421	0.269084	3.87275	0.000107614	0.00280842
MT1E	2423.06	-0.668061	0.172585	-3.8709	0.000108434	0.00282261
FOPNL	373.173	1.0099	0.261095	3.86796	0.000109751	0.00284961
VRK2	393.536	0.78856	0.204159	3.86248	0.00011224	0.00290683
RTCA	300.305	-1.03215	0.267613	-3.85688	0.000114845	0.00296679
PIAS1	226.654	0.831765	0.215716	3.85583	0.000115339	0.00297202
PALM3	44.872	-1.35621	0.352092	-3.85185	0.000117227	0.00301306
TNFAIP3	34.3364	1.64809	0.428189	3.84899	0.000118607	0.00304087
SMAD5	318.264	0.802152	0.208656	3.84437	0.00012086	0.00309087
SNRPD2	1530.66	-0.755026	0.196488	-3.84261	0.000121735	0.00310546
STX18	216.529	1.22247	0.318448	3.83882	0.000123625	0.00314581
NDUFA6	583.217	-0.705488	0.183962	-3.83497	0.000125579	0.0031842
RMI1	155.285	0.946288	0.246775	3.83462	0.000125758	0.0031842
LIN7C	535.697	0.773812	0.201931	3.83206	0.000127072	0.00319175
KIDINS220	207.281	0.936729	0.244458	3.83187	0.000127174	0.00319175
KPNA4	297.978	1.02185	0.266674	3.83185	0.000127183	0.00319175
DNAJC11	783.22	0.861844	0.22493	3.83161	0.000127307	0.00319175
CCNE2	83.6325	1.25929	0.328726	3.83083	0.00012771	0.00319314
RPL28	7240.71	-0.731408	0.190953	-3.8303	0.000127988	0.00319314
ROCK1	172.029	1.05933	0.27669	3.82859	0.000128878	0.00320748
SRP72	794.258	0.967502	0.252826	3.82676	0.000129844	0.0032203
HINT2	261.582	-0.891148	0.232894	-3.82641	0.000130024	0.0032203
MYO1E	197.125	0.906718	0.237051	3.82499	0.000130778	0.00323114
B4GALT5	676.39	0.867363	0.226904	3.82259	0.000132057	0.00324445
XPO4	137.928	1.04759	0.274075	3.82228	0.000132223	0.00324445
KCMF1	568.794	0.769675	0.201373	3.82213	0.000132303	0.00324445
RABGAP1	122.231	0.978302	0.255993	3.8216	0.000132589	0.00324445
ANKRD13C	378.275	0.969494	0.253843	3.81927	0.000133847	0.0032674
MTMR1	313.448	0.922819	0.241726	3.81762	0.000134746	0.00328151
TPD52L2	440.095	-0.862354	0.226067	-3.81459	0.000136409	0.00330441
ADK	169.041	-0.89798	0.235413	-3.81449	0.000136463	0.00330441
SLC6A20	29.9563	2.10343	0.551493	3.81406	0.0001367	0.00330441
TMEM223	104.212	-1.15448	0.302731	-3.81355	0.000136982	0.00330441
PPP1R14B	1339.26	-0.630916	0.165489	-3.81244	0.000137602	0.00331152
RLIM	340.589	0.788712	0.206982	3.81053	0.00013867	0.0033192
ELF3	136.46	-1.03679	0.272112	-3.81015	0.000138884	0.0033192
MT1JP	52.0502	1.71375	0.449788	3.81013	0.000138896	0.0033192
MPP6	160.119	1.16921	0.306959	3.809	0.00013953	0.00332654
MTMR10	277.85	0.875404	0.229922	3.80739	0.000140439	0.00333023
GSTO1	218.359	-0.957996	0.251635	-3.80708	0.000140615	0.00333023
POLR3G	83.0846	1.17426	0.308448	3.807	0.000140663	0.00333023
RPS9	2892.08	-0.667257	0.17568	-3.79814	0.000145788	0.00343982
BCLAF1	929.031	0.942999	0.248299	3.79783	0.000145966	0.00343982
ANP32E	562.013	0.741496	0.195292	3.79685	0.000146544	0.00344087
HDLBP	2414.95	0.845248	0.222659	3.79616	0.000146954	0.00344087
PDS5A	1883.11	0.663587	0.17484	3.7954	0.000147405	0.00344087
VPS35	212.892	0.943086	0.248535	3.79458	0.000147895	0.00344087
MSN	1418.33	0.857713	0.226042	3.79448	0.000147953	0.00344087
CDCP1	400.586	1.11565	0.294038	3.79424	0.000148097	0.00344087
API5	1350.16	0.805799	0.2124	3.79378	0.000148372	0.00344087
CPA4	145.045	2.50574	0.660732	3.79237	0.000149217	0.00344518
TPP2	467.55	0.820351	0.216342	3.79191	0.000149493	0.00344518
ZDHHC20	478.874	0.773644	0.204032	3.79178	0.00014957	0.00344518
CXCL3	15.5041	2.78106	0.73351	3.79144	0.000149779	NA
ZNF280C	84.59	1.14268	0.301451	3.7906	0.000150285	0.00345385
CAPN7	73.8424	1.22231	0.322768	3.78697	0.000152496	0.00349677
RPL36AL	896.19	-0.676229	0.178664	-3.78493	0.000153753	0.00351761
XPO6	740.172	0.893245	0.236035	3.78438	0.000154094	0.00351761
RAD50	77.4152	1.09195	0.288745	3.78171	0.000155753	0.00354756
C17orf85	555.187	0.710377	0.187929	3.78002	0.000156814	0.00355732
NARS	657.264	0.689448	0.182398	3.77992	0.000156879	0.00355732
NT5DC1	147.807	0.883982	0.233903	3.77926	0.000157292	0.00355878
ESPL1	281.13	0.885539	0.234408	3.77776	0.000158243	0.00357102
MAP3K2	127.708	0.991566	0.262506	3.77731	0.000158533	0.00357102
SLC5A6	929.144	1.00516	0.266264	3.77505	0.000159977	0.00359026
NRIP1	291.884	-0.859928	0.227815	-3.77468	0.000160215	0.00359026
HNRNPA3	1167.57	0.744332	0.197209	3.77432	0.000160443	0.00359026
C8orf59	614.438	-0.782233	0.207332	-3.77285	0.000161396	0.0036037
HCFC1	646.439	0.870811	0.230903	3.77132	0.000162385	0.00361786
MLL5	262.882	0.812995	0.215628	3.77036	0.000163014	0.00362395
PLEKHB1	78.7725	-1.13045	0.299892	-3.76952	0.000163562	0.00362824
TRIM2	97.0632	-1.10763	0.294035	-3.767	0.000165221	0.00365707
BLVRB	285.155	-0.850391	0.225803	-3.76608	0.00016583	0.00366261
USP53	387.52	0.88191	0.23423	3.76515	0.00016645	0.00366836
NCAPG	898.316	0.673546	0.179013	3.76256	0.000168181	0.00369854
USP1	214.334	0.8468	0.225142	3.76118	0.000169117	0.00371111
RPL23AP32	13.6008	-2.95369	0.785539	-3.76008	0.00016986	NA
CCL20	4.89528	5.45628	1.45114	3.76	0.000169912	NA
EIF5	249.853	0.900341	0.239543	3.75858	0.000170877	0.0037417
WASF2	458.748	2.12594	0.565835	3.75718	0.00017184	0.00374932
MRPL17	417.372	-0.820075	0.218279	-3.757	0.00017196	0.00374932
IFFO2	428.913	0.957026	0.254946	3.75384	0.000174145	0.00378885
PRPF40A	247.409	0.790763	0.210719	3.75268	0.000174952	0.00379833
SLC16A1	952.834	0.890899	0.237597	3.74962	0.000177103	0.00383685
STX8	60.8821	-1.20737	0.322575	-3.74292	0.000181892	0.00393226
GINM1	112.981	1.01084	0.270252	3.74035	0.000183767	0.0039644
FAM208B	304.448	0.952533	0.254703	3.73978	0.000184182	0.00396496
NEK2	242.955	0.98331	0.263205	3.73591	0.000187039	0.00401396
USP48	249.508	0.850291	0.227616	3.73563	0.000187245	0.00401396
EIF4G2	4294.32	0.724633	0.194139	3.73255	0.000189551	0.00405365
SNHG7	181.998	-0.883253	0.236664	-3.7321	0.000189891	0.00405365
ERI1	202.087	0.933846	0.250598	3.72648	0.000194175	0.00413645
PTMA	33819.8	-0.756676	0.203094	-3.72574	0.000194741	0.00413986
RIPK2	156.193	0.876726	0.235575	3.72164	0.00019793	0.00419272
CCP110	212.156	0.973253	0.261522	3.72149	0.000198049	0.00419272
EIF5B	1019.63	0.716969	0.192765	3.71939	0.000199701	0.00421894
DSTN	2093.43	-0.710282	0.191108	-3.71666	0.000201876	0.0042476
SNX14	248.319	0.855624	0.230214	3.71664	0.00020189	0.0042476
MBNL2	1062.54	0.733444	0.197381	3.71588	0.000202499	0.00424937
MT1F	26.0905	-1.74873	0.470658	-3.71549	0.000202807	0.00424937
LSM10	72.8631	-1.12538	0.302971	-3.71448	0.000203623	0.00424989
CCDC112	75.8465	1.18085	0.317908	3.71443	0.000203665	0.00424989
FAM21B	151.791	0.862694	0.232318	3.71341	0.000204484	0.00425828
DPM1	870.508	-0.645845	0.173989	-3.71199	0.000205637	0.00427357
KDM2A	375.905	0.804902	0.216898	3.71098	0.000206459	0.00428193
PAWR	187.82	1.0561	0.284901	3.70691	0.000209808	0.00434255
LRRC40	93.2372	1.05853	0.285917	3.70224	0.000213703	0.00441422
GABARAPL1	234.89	-0.899564	0.243151	-3.69962	0.000215926	0.00445112
RPS28	5181.26	-0.696586	0.188456	-3.69628	0.000218777	0.00450082
TEAD2	48.2703	-1.33529	0.361466	-3.6941	0.000220665	0.00452638
STIL	470.156	0.864253	0.233972	3.69382	0.000220907	0.00452638
GMCL1	158.88	0.941569	0.255351	3.68736	0.000226596	0.00463363
FAM71E1	155.888	-1.00522	0.272669	-3.68658	0.000227285	0.00463761
NIP7	803.863	0.873459	0.236959	3.68612	0.000227699	0.00463761
ZNF207	809.211	0.691718	0.187736	3.68453	0.000229121	0.00465728
RNF216	836.31	0.724128	0.196746	3.68053	0.000232753	0.00472169
STARD4	159.052	-0.938943	0.255204	-3.67919	0.000233979	0.00473715
RNF6	336.527	0.81629	0.222123	3.67495	0.0002379	0.00480699
ADAM19	187.31	-1.03146	0.280755	-3.67387	0.000238901	0.00481767
MCMBP	596.094	0.798309	0.217435	3.67148	0.000241151	0.00484404
CYBA	467.926	-0.71186	0.193889	-3.67147	0.000241158	0.00484404
RAB23	68.7645	1.16984	0.318817	3.6693	0.000243216	0.00487579
IDH2	192.533	-0.824952	0.224857	-3.66879	0.000243704	0.00487598
SCARNA17	388.273	-0.888679	0.24261	-3.66299	0.000249289	0.00497797
C5orf51	160.219	1.01674	0.277775	3.6603	0.000251923	0.00501147
ABCE1	2431.63	0.599622	0.163819	3.66027	0.000251949	0.00501147
MALSU1	457.675	-0.788953	0.215707	-3.65752	0.00025467	0.00503482
TMEM102	59.2157	-1.63391	0.446778	-3.6571	0.000255081	0.00503482
SPCS3	876.148	0.721086	0.197195	3.65672	0.000255466	0.00503482
RELB	106.423	0.985471	0.269504	3.65662	0.000255566	0.00503482
SCARNA7	1011.61	-0.694492	0.189929	-3.65659	0.000255589	0.00503482
SPRR2D	28.329	4.3694	1.19515	3.65595	0.000256234	0.00503778
KIFC2	79.6499	-1.12384	0.307536	-3.65434	0.000257847	0.00505975
ZMPSTE24	309.253	0.791145	0.216733	3.65032	0.000261918	0.00512976
SNORD15B	1060.93	-1.03399	0.283496	-3.64728	0.000265034	0.00518087
UPF3B	510.779	0.930496	0.255275	3.64507	0.000267322	0.00521559
DUSP5	554.888	0.844408	0.231792	3.64295	0.000269527	0.00524857
C11orf10	537.966	-0.738381	0.202829	-3.64041	0.000272209	0.00528737
FCF1	633.775	0.897422	0.246539	3.64008	0.000272555	0.00528737
PPIP5K2	80.8494	1.15447	0.317416	3.6371	0.00027572	0.0053351
MFN1	216.712	0.777896	0.213896	3.63679	0.000276062	0.0053351
USP12	164.929	1.05822	0.291033	3.63609	0.000276807	0.0053394
ARL2	64.6735	-1.12469	0.309419	-3.63484	0.000278158	0.00534054
TMEM131	100.711	1.01811	0.280114	3.63463	0.000278378	0.00534054
PELP1	585.21	1.05602	0.290547	3.63458	0.000278437	0.00534054
RPS19	7599.57	-0.562065	0.154797	-3.63099	0.000282332	0.0054051
HIST1H4K	92.0438	-1.08426	0.298853	-3.62806	0.000285563	0.00545672
MON2	73.2598	1.33888	0.369213	3.62632	0.000287493	0.00548333
LTBP4	186.448	-0.800619	0.220833	-3.62544	0.000288465	0.0054916
KDM5A	168.678	1.05757	0.291846	3.62372	0.000290398	0.0055181
ZFAND6	148.309	-1.21542	0.335489	-3.62282	0.000291408	0.005527
DEK	330.227	0.73515	0.202978	3.62182	0.000292542	0.00552893
ALCAM	205.101	0.937355	0.258811	3.62177	0.000292593	0.00552893
RCN2	731.214	0.665913	0.184054	3.61802	0.000296865	0.00559928
FEM1C	78.658	1.12292	0.311075	3.60981	0.00030642	0.00576884
ATF1	76.8432	1.15242	0.319416	3.6079	0.000308685	0.00580078
CLSTN3	86.9839	-0.986142	0.273508	-3.60554	0.000311504	0.0058396
USP9X	242.668	0.832999	0.231055	3.60521	0.000311906	0.0058396
NAT10	478.268	0.935235	0.259466	3.60447	0.000312794	0.0058396
C12orf73	187.251	-0.811092	0.225043	-3.60417	0.000313155	0.0058396
NBN	306.853	0.699383	0.194069	3.60379	0.000313613	0.0058396
CCDC85B	426.302	-0.860858	0.239079	-3.60073	0.000317321	0.0058979
NUP43	237.665	0.820191	0.227966	3.59787	0.000320832	0.00595231
ANP32B	1615.16	0.582699	0.162037	3.59609	0.000323036	0.00598233
F3	271.11	2.63559	0.733371	3.59381	0.000325883	0.00602411
FAM175B	165.11	1.00367	0.279352	3.59285	0.000327081	0.00603533
HSPE1	2306.79	-0.569737	0.15862	-3.59183	0.000328359	0.00604798
SERPINE2	316.473	0.739526	0.206111	3.58799	0.000333235	0.00612673
TSC2	252.594	0.916927	0.255855	3.58377	0.000338667	0.00621539
MAP2K4	172.522	0.995275	0.278005	3.58007	0.000343509	0.00629293
RNASET2	162.896	-0.846068	0.236446	-3.57827	0.000345875	0.00632493
CDCA4	38.9317	-1.30253	0.364395	-3.57451	0.000350882	0.00640501
HAT1	882.466	0.857671	0.24014	3.57155	0.00035488	0.00646212
SLC25A17	137.177	0.89917	0.25178	3.57125	0.000355277	0.00646212
ASUN	368.792	0.818942	0.229383	3.5702	0.000356708	0.0064766
WDHD1	135.223	0.905327	0.253633	3.56944	0.00035775	0.00648399
PMM2	611.1	1.03639	0.290653	3.56572	0.000362858	0.0065649
ZFYVE26	216.376	0.751685	0.210877	3.56456	0.000364461	0.00658223
PPP3R1	469.499	0.763432	0.214269	3.56295	0.000366707	0.00661109
SLBP	581.951	0.882988	0.248	3.56044	0.000370238	0.00666298
ASAP1	537.407	0.818973	0.230216	3.55741	0.000374529	0.00672493
PPTC7	517.255	0.814525	0.228987	3.55708	0.000374999	0.00672493
STK38L	108.239	1.11762	0.314405	3.55471	0.000378401	0.00676565
PPP1R12A	113.857	0.924211	0.260006	3.55457	0.000378595	0.00676565
SOX4	76.5286	-1.28898	0.362938	-3.55152	0.000383009	0.00683256
ATP6V0B	144.629	-1.01481	0.28581	-3.55065	0.000384283	0.00684332
RAB14	403.293	0.995033	0.280358	3.54915	0.000386471	0.0068703
DESI2	135.513	0.87048	0.245441	3.54659	0.000390249	0.00691709
KIF15	192.573	0.894557	0.25224	3.54645	0.000390459	0.00691709
CXADR	244.708	0.756218	0.21329	3.5455	0.000391876	0.00693016
ZBTB41	105.302	0.999613	0.282	3.54473	0.000393016	0.0069383
POM121C	1111.28	0.823161	0.2324	3.542	0.000397109	0.00699845
SH3PXD2A	83.42	-1.14981	0.324859	-3.53943	0.000400991	0.00705468
ID1	865.735	-1.00875	0.285171	-3.53736	0.000404147	0.00709796
ZUFSP	129.49	0.910998	0.257783	3.53397	0.000409363	0.00717721
ESCO2	166.279	0.876002	0.247927	3.5333	0.000410405	0.00718314
PCM1	137.544	0.850146	0.240664	3.53251	0.000411641	0.00719243
RPL36A	2169.32	-0.61734	0.174931	-3.52905	0.000417062	0.0072747
MT2A	4160.35	-0.704951	0.199844	-3.52751	0.000419487	0.00730252
PPAT	828.679	0.842337	0.238816	3.52713	0.000420088	0.00730252
LRRFIP1	722.57	0.782625	0.221974	3.52576	0.000422272	0.007328
FAM118B	147.466	0.969242	0.275032	3.5241	0.000424919	0.00736142
PUS7	166.82	0.997609	0.283142	3.52336	0.000426119	0.00736969
RPL36	5518.07	-0.622115	0.176662	-3.5215	0.000429118	0.00738595
PRKAR2A	223.188	0.80106	0.227481	3.52143	0.00042922	0.00738595
SUPT16H	884.203	0.649621	0.184481	3.52134	0.000429373	0.00738595
FKBP5	427.694	0.872044	0.247731	3.52013	0.000431342	0.00738595
EXOC5	151.861	1.07101	0.304298	3.5196	0.000432197	0.00738595
S100A4	141.141	-0.896368	0.254683	-3.51954	0.000432299	0.00738595
SNORA9	194.16	-0.885935	0.25174	-3.51924	0.000432779	0.00738595
PIP4K2A	180.907	1.16333	0.330566	3.5192	0.00043285	0.00738595
SLC4A7	188.811	0.861133	0.244731	3.51869	0.000433685	0.00738785
PABPC1	9256.74	0.68889	0.195816	3.51805	0.000434734	0.00739338
USP42	176.077	0.867216	0.246636	3.51618	0.000437798	0.0074331
MSH2	273.14	0.870095	0.247594	3.51419	0.000441092	0.00747659
BIRC3	18.0487	2.36784	0.674063	3.51278	0.000443442	0.00750395
RALBP1	151.42	0.92473	0.26337	3.51114	0.000446193	0.00753801
PARN	352.176	-0.669738	0.190837	-3.50948	0.000448988	0.00756704
PTPLB	400.073	0.746299	0.212687	3.50891	0.000449941	0.00756704
TP53RK	85.7547	-1.20175	0.342497	-3.5088	0.000450137	0.00756704
MAEA	751.832	0.752987	0.214637	3.50818	0.000451177	0.00757205
DIAPH3	80.9211	0.993673	0.283372	3.5066	0.000453871	0.00760476
GPCPD1	72.9935	1.11705	0.318624	3.50587	0.000455124	0.00761325
TES	741.907	0.814785	0.232535	3.50392	0.000458458	0.00765648
CD2AP	658.85	0.611319	0.174567	3.50192	0.000461914	0.00769833
YTHDF2	367.623	0.861906	0.246146	3.5016	0.000462473	0.00769833
CHORDC1	1124.58	0.739662	0.211269	3.50104	0.00046344	0.00770187
TMEM48	432.735	0.791818	0.226256	3.49965	0.000465861	0.00772951
HIST1H2AH	3450.56	-0.738578	0.211305	-3.49532	0.000473487	0.00784328
UBL5	228.421	-0.757695	0.216842	-3.49422	0.000475447	0.00785726
COL6A1	333.406	-0.816555	0.233703	-3.49398	0.000475871	0.00785726
TMEM14A	397.795	-0.663594	0.19003	-3.49205	0.000479331	0.00790161
SNHG4	611.559	-0.641085	0.183734	-3.4892	0.000484472	0.00796904
UBE2G1	388.588	0.73256	0.209968	3.48892	0.000484984	0.00796904
TRMT13	55.3008	1.21388	0.348156	3.48661	0.00048919	0.0080236
COPS4	185.259	0.942227	0.270271	3.48623	0.000489877	0.0080236
FBXW7	261.467	0.739828	0.212331	3.48432	0.000493395	0.00806828
LOC100507217	141.204	0.826554	0.237363	3.48223	0.000497249	0.00811634
TFAM	233.49	0.809019	0.232352	3.48187	0.000497925	0.00811634
CHCHD10	364.695	-0.664445	0.190969	-3.47933	0.000502671	0.00817446
S100A14	134.558	-0.819234	0.235473	-3.4791	0.000503093	0.00817446
MNF1	507.307	-0.724999	0.208479	-3.47757	0.000505981	0.00820583
HNRNPK	2977.38	0.647084	0.186092	3.47723	0.000506632	0.00820583
FBXO5	483.212	0.819552	0.235838	3.47506	0.000510731	0.00824735
C16orf70	421.209	0.684458	0.196965	3.47502	0.000510812	0.00824735
BDP1	69.3394	1.07029	0.308128	3.47351	0.000513698	0.00828084
TTC17	60.7741	1.15442	0.33268	3.47007	0.000520325	0.00837444
U2SURP	395.027	0.906037	0.261163	3.46924	0.000521934	0.00838711
NOL6	230.374	1.03051	0.297098	3.46857	0.000523227	0.00839466
POLR1E	536.381	0.803919	0.231883	3.46691	0.000526478	0.00840777
CHM	115.272	0.998985	0.288162	3.46675	0.000526801	0.00840777
EIF2S2	200.445	0.830114	0.239455	3.46669	0.000526912	0.00840777
UBE2E1	320.912	0.745847	0.21516	3.46647	0.00052734	0.00840777
KIF18A	196.479	0.841458	0.242921	3.46391	0.000532376	0.00847483
GTF2H1	87.791	1.16073	0.33543	3.46041	0.000539347	0.0085478
SCARNA16	244.825	-0.983773	0.284306	-3.46026	0.000539648	0.0085478
BRAF	197.437	0.730158	0.21105	3.45965	0.000540881	0.0085478
CSNK2A1	870.522	-0.596739	0.172488	-3.45959	0.000540995	0.0085478
TRIP13	777.533	0.792657	0.229124	3.45952	0.000541148	0.0085478
ZC3H8	60.8111	1.13518	0.32836	3.45712	0.000545982	0.00861081
C17orf51	45.4898	1.3735	0.397826	3.45252	0.00055537	0.0087443
PMP22	257.384	-0.700437	0.202899	-3.45214	0.00055616	0.0087443
POLR2B	746.767	0.644975	0.187049	3.44817	0.000564397	0.00886016
DNAJB4	220.756	0.815535	0.236955	3.44172	0.000578021	0.0090601
LYPLA1	1074.25	0.590868	0.171737	3.44053	0.000580569	0.00907163
CFD	104.014	-1.24433	0.361676	-3.44046	0.000580723	0.00907163
EIF2AK1	844.093	0.706471	0.205361	3.44014	0.000581424	0.00907163
RPTOR	202.792	0.904345	0.262968	3.43899	0.000583888	0.00909224
SLMAP	80.8071	1.00426	0.292047	3.43869	0.000584526	0.00909224
ATXN2L	1212.44	0.772647	0.224765	3.43757	0.000586952	0.00910027
PLAGL1	266.547	0.967626	0.281504	3.43734	0.000587452	0.00910027
OGDH	170.521	0.997989	0.290357	3.43712	0.000587945	0.00910027
TMCO1	293.245	-0.682514	0.198589	-3.43681	0.00058861	0.00910027
MALAT1	4940.64	0.875143	0.254733	3.43553	0.000591398	0.00912954
MACROD1	37.9675	-1.28859	0.37546	-3.43204	0.000599061	0.00923387
SF3B3	1766.25	0.733299	0.213716	3.43119	0.000600943	0.0092489
ARID3B	111.58	0.989276	0.288518	3.42883	0.0006062	0.00931576
NDST1	397.525	0.808087	0.235984	3.42434	0.000616302	0.00945675
PDE12	361.155	0.766717	0.224129	3.42088	0.000624193	0.00956346
NAPA	374.769	-0.648862	0.189709	-3.4203	0.000625523	0.00956947
TOMM20	1531.07	0.63098	0.184531	3.41936	0.000627686	0.00958139
FAM111A	125.407	0.93441	0.273287	3.41915	0.00062818	0.00958139
AAMDC	33.0576	-1.33577	0.39085	-3.4176	0.000631763	0.00962166
DLGAP5	651.952	0.612208	0.179197	3.41641	0.000634533	0.00964944
CDC42BPB	271.063	0.743447	0.2178	3.41344	0.000641483	0.00974061
NQO1	1118.29	-0.847088	0.248309	-3.41142	0.000646248	0.00979394
HIST2H2AB	1111.89	-0.582235	0.170714	-3.41059	0.000648222	0.00979394
WRNIP1	626.006	0.880555	0.258187	3.41054	0.000648348	0.00979394
RHOQ	93.1442	0.944303	0.276895	3.41033	0.000648834	0.00979394
ORC2	112.661	0.992117	0.291103	3.40814	0.000654081	0.00985856
ZNF552	82.1507	-0.982578	0.288505	-3.40576	0.000659813	0.00993029
ISYNA1	96.1939	-1.1273	0.331417	-3.40146	0.000670258	0.0100653
SEH1L	253.341	0.888541	0.261239	3.40126	0.000670758	0.0100653
DNASE2	164.862	-0.771818	0.226984	-3.40031	0.000673088	0.0100855
LIN9	185.824	0.780342	0.229594	3.39879	0.000676846	0.0101269
ZC3H13	983.412	0.701686	0.206549	3.39719	0.000680808	0.0101626
CDC42EP1	1200	0.805186	0.237027	3.39703	0.000681227	0.0101626
LSM1	353.061	0.703245	0.207043	3.39662	0.000682232	0.0101628
KIAA1430	949.336	0.722173	0.212782	3.39396	0.00068889	0.010247
SDE2	378.261	0.795287	0.234371	3.39328	0.000690616	0.0102577
PSD3	41.9411	-1.36496	0.40236	-3.39239	0.000692857	0.0102677
DDB1	3099.52	0.747999	0.220527	3.39187	0.000694177	0.0102677
MCL1	392.264	0.850962	0.250887	3.39182	0.000694305	0.0102677
GRB2	960.464	0.767284	0.226271	3.391	0.000696393	0.0102769
ELAC2	671.823	0.835148	0.2463	3.39078	0.000696941	0.0102769
C11orf30	212.319	0.828093	0.244362	3.38879	0.000702009	0.0103367
TRMT112	1194.99	-0.731073	0.215762	-3.38834	0.000703172	0.0103389
KAT6A	107.718	0.960985	0.283652	3.3879	0.000704287	0.0103404
ISG15	478.086	-0.645587	0.190584	-3.38742	0.000705544	0.0103424
ADORA2B	429.053	1.05608	0.311799	3.38706	0.000706455	0.0103424
RPS20	4843.73	-0.549941	0.162385	-3.38665	0.000707509	0.010343
NDUFS4	181.752	-0.858664	0.253872	-3.38228	0.000718877	0.0104942
ENSA	703.479	-0.585336	0.173199	-3.37956	0.000726016	0.0105829
FUBP1	658.33	0.674425	0.199583	3.37918	0.000727033	0.0105829
MAD1L1	370.185	-0.722469	0.213829	-3.37872	0.000728243	0.0105855
RPL18A	5485.3	-0.604958	0.179336	-3.37332	0.000742673	0.0107522
ST13	826.668	-0.772045	0.228873	-3.37325	0.000742866	0.0107522
SSB	783.095	0.641979	0.190332	3.37293	0.000743717	0.0107522
ANAPC4	122.01	0.889693	0.263796	3.37266	0.000744465	0.0107522
ATL2	281.973	0.789043	0.233975	3.37233	0.00074534	0.0107522
COIL	252.007	0.791194	0.234631	3.37208	0.000746035	0.0107522
CEBPG	23.8601	-1.71916	0.509913	-3.37149	0.000747641	0.0107601
ARHGAP1	296.817	0.935484	0.277647	3.36933	0.000753504	0.0108292
ANKRD36BP1	375.532	0.807572	0.239714	3.36889	0.000754705	0.0108312
S100A13	163.108	-0.790408	0.234732	-3.36728	0.000759146	0.0108797
C2orf18	161.394	1.11731	0.331884	3.36657	0.000761103	0.0108924
SLC20A1	838.078	0.697278	0.207267	3.36416	0.000767783	0.0109635
RPPH1	11925.7	-1.62141	0.482015	-3.36382	0.000768728	0.0109635
OPA1	174.738	0.753221	0.223979	3.36291	0.000771262	0.0109635
THBS1	260.416	2.11818	0.629883	3.36282	0.000771519	0.0109635
CCDC124	1896.66	-0.636866	0.18939	-3.36273	0.000771761	0.0109635
CHAMP1	122.875	0.860116	0.255828	3.36209	0.000773557	0.0109635
MRPS24	317.368	-0.703911	0.209368	-3.36208	0.00077359	0.0109635
MXD4	117.145	-1.08807	0.324139	-3.35681	0.000788486	0.0111591
CMPK1	231.87	0.820539	0.244529	3.35558	0.000791975	0.011193
REEP6	92.643	-0.954766	0.284615	-3.35458	0.000794845	0.0112153
HIST1H4B	1498.03	-0.640459	0.190939	-3.35427	0.000795756	0.0112153
CD63	1160.17	-0.583539	0.174222	-3.34939	0.000809894	0.0113988
LYAR	1868.47	0.693563	0.207348	3.34492	0.000823058	0.0115682
HNRNPU	3982.7	0.628969	0.188083	3.34411	0.000825465	0.011586
SMNDC1	1013.36	0.613515	0.183515	3.34314	0.000828369	0.0116108
UBE2D1	94.3527	1.0265	0.307263	3.34078	0.000835426	0.0116937
UNC50	210.648	0.975916	0.292368	3.33797	0.000843935	0.0117932
ANKIB1	424.221	0.742028	0.222319	3.33767	0.000844847	0.0117932
MAPK1	373.377	0.76323	0.228733	3.33677	0.000847571	0.0118151
TMEM248	118.238	1.02848	0.308295	3.33603	0.000849847	0.0118287
NUDCD1	149.797	0.838976	0.251515	3.33569	0.000850869	0.0118287
ARHGAP21	54.0807	1.16479	0.349241	3.33521	0.000852354	0.0118332
NOMO1	530.223	0.798285	0.239523	3.33281	0.000859729	0.0119194
ACER3	36.9241	1.27849	0.383691	3.33209	0.000861976	0.0119343
FAM45A	191.92	0.77389	0.232317	3.33118	0.000864788	0.011957
SMN2	274.885	0.776507	0.233173	3.33017	0.000867926	0.0119842
SLC25A24	162.67	0.795043	0.238821	3.32903	0.000871488	0.0120171
NCEH1	85.4372	1.1933	0.358529	3.32833	0.000873669	0.0120297
PWP1	384.057	0.7648	0.229809	3.32799	0.000874756	0.0120297
CHSY1	154.884	0.992239	0.298214	3.32727	0.000877012	0.0120445
SNRPB2	168.356	0.771608	0.231971	3.32631	0.000880025	0.0120696
NUDT6	28.1789	-1.57942	0.475156	-3.32401	0.000887315	0.0121532
COG2	65.4561	1.13706	0.342206	3.32275	0.000891353	0.0121922
FKTN	105.036	0.912711	0.274916	3.31997	0.000900285	0.0122848
SEC31A	429.947	0.639344	0.19258	3.31989	0.000900532	0.0122848
SPOP	564.274	0.625383	0.188407	3.31932	0.00090236	0.0122933
SEC62	463.958	0.674119	0.203166	3.31806	0.000906435	0.0123324
SLC39A9	284.437	0.755014	0.227635	3.31678	0.000910619	0.0123705
KNTC1	388.146	0.73242	0.220844	3.31646	0.000911663	0.0123705
ZNF367	307.278	0.67354	0.2032	3.31466	0.00091754	0.0124337
TRUB1	331.277	-0.73995	0.223527	-3.31033	0.000931847	0.0125797
TGS1	180.277	0.864335	0.261113	3.3102	0.000932291	0.0125797
RBBP6	48.8227	1.33899	0.40451	3.31016	0.000932419	0.0125797
MTIF2	385.975	0.616167	0.186165	3.30978	0.000933685	0.0125797
PABPC3	726.274	0.668736	0.202063	3.30954	0.00093448	0.0125797
CMC2	765.969	-0.610384	0.184538	-3.30764	0.000940862	0.0126362
CCDC90B	84.1517	-0.890137	0.269145	-3.30728	0.000942063	0.0126362
PSEN1	154.08	0.954072	0.288496	3.30705	0.000942845	0.0126362
NUDT22	47.1116	-1.14756	0.347039	-3.30673	0.000943917	0.0126362
LPGAT1	107.988	0.940081	0.284344	3.30614	0.000945894	0.0126362
SAFB2	65.4544	1.18838	0.359452	3.30608	0.000946106	0.0126362
ARFGEF2	170.212	0.791275	0.23945	3.30456	0.000951271	0.0126886
IPO7	718.181	0.681236	0.206221	3.30342	0.000955123	0.0127233
SAV1	252.509	0.956583	0.289683	3.30217	0.000959403	0.0127637
ATP6V1E1	682.666	-0.582267	0.176381	-3.30119	0.000962758	0.0127916
CCNT2	188.514	0.767393	0.232535	3.30012	0.000966422	0.0128022
IFT20	99.7228	-1.22325	0.370695	-3.29989	0.000967222	0.0128022
UBXN2A	65.9422	1.0429	0.316043	3.29986	0.000967318	0.0128022
BCL7C	94.6293	-0.895594	0.271499	-3.29869	0.000971355	0.0128253
COA5	133.619	-0.891171	0.270164	-3.29863	0.000971577	0.0128253
TPM4	1160.8	0.65955	0.199991	3.2979	0.000974105	0.0128421
TERC	242.846	-0.719956	0.218386	-3.29671	0.000978251	0.0128801
HAGH	74.9469	-0.950474	0.288359	-3.29615	0.000980212	0.0128893
FAM100B	563.022	-0.913165	0.277119	-3.29521	0.000983465	0.0128993
REL	123.365	0.888485	0.26963	3.2952	0.000983503	0.0128993
CBLL1	428.329	0.722997	0.21951	3.29368	0.000988847	0.0129527
GPX4	803.299	-0.591341	0.179609	-3.29238	0.000993444	0.0129963
STYX	496.235	0.709871	0.215959	3.28706	0.0010124	0.0132273
PIAS2	318.683	0.851458	0.259148	3.28561	0.00101763	0.0132787
LMLN	102.972	0.887822	0.270285	3.28476	0.00102069	0.0132955
TBC1D3F	96.9225	-0.986309	0.300289	-3.28453	0.00102153	0.0132955
FBXO30	100.497	0.891113	0.271339	3.28413	0.00102298	0.0132974
TP53BP2	367.389	0.875171	0.266567	3.28312	0.00102665	0.0133282
SRSF1	5009.91	0.739915	0.225413	3.28249	0.00102896	0.0133412
PATL1	760.438	0.774841	0.23612	3.28156	0.00103236	0.0133613
RNU12	40.9252	-1.36579	0.41623	-3.28135	0.00103313	0.0133613
ABRACL	583.428	-0.831952	0.253605	-3.28051	0.0010362	0.013384
FAM35A	85.1716	0.952088	0.290429	3.27821	0.00104467	0.0134764
POGK	305.744	0.821894	0.250805	3.27702	0.00104908	0.0135161
PARVA	148.151	0.820549	0.250435	3.2765	0.00105103	0.0135242
CEP55	627.501	0.599293	0.183028	3.27433	0.00105913	0.0136113
RPS6KA3	258.633	0.712067	0.217524	3.27351	0.00106219	0.0136335
ONECUT3	84.141	-0.900321	0.27507	-3.27306	0.00106388	0.0136362
EPN3	52.1528	-1.23736	0.378115	-3.27245	0.00106618	0.0136362
LINC00174	51.6931	-1.38598	0.423537	-3.27239	0.00106641	0.0136362
RPS16	7203.35	-0.541932	0.16568	-3.27095	0.00107185	0.0136803
ZNF91	275.67	-0.895259	0.273715	-3.27077	0.00107255	0.0136803
SYTL1	68.5461	-1.15771	0.354062	-3.2698	0.00107625	0.0137105
SLC35A1	59.305	1.07492	0.328929	3.26793	0.00108337	0.0137839
RAD1	153.432	0.856793	0.262211	3.26757	0.00108476	0.0137844
SCARNA6	20.1658	-1.87981	0.575427	-3.26681	0.00108767	0.0138042
ZNF644	32.1198	1.37253	0.420393	3.26488	0.00109511	0.0138814
TAF4B	82.2785	1.00213	0.307031	3.26394	0.00109875	0.0139002
ALDOC	185.095	-0.88943	0.272514	-3.26379	0.00109932	0.0139002
GPRC5A	1050.51	0.686568	0.210571	3.26051	0.00111213	0.0140448
SSR2	1024.91	-0.607026	0.18622	-3.25972	0.00111521	0.0140663
PFKFB4	76.5515	-1.41881	0.435364	-3.2589	0.00111845	0.014068
ZNF500	22.0005	-1.69413	0.519857	-3.25884	0.00111869	0.014068
YIPF6	163.216	0.82048	0.251813	3.2583	0.00112083	0.014068
TATDN3	183.064	0.784209	0.240681	3.25829	0.00112086	0.014068
FBXL3	99.6817	0.989494	0.303754	3.25755	0.0011238	0.0140875
WAC	1006.6	0.70768	0.217323	3.25635	0.00112854	0.0141207
ANAPC1	318.191	0.743882	0.228452	3.25618	0.00112921	0.0141207
MTMR6	85.218	0.964602	0.296367	3.25475	0.00113491	0.0141599
AMD1	739.074	0.715274	0.219767	3.2547	0.00113513	0.0141599
FBXL5	115.697	0.858084	0.263835	3.25235	0.00114453	0.0142598
SCARNA10	40.4531	-1.2932	0.397914	-3.24995	0.00115426	0.0143589
LBR	494.649	0.814268	0.25058	3.24954	0.00115593	0.0143589
C4orf48	133.939	-1.19166	0.36674	-3.24935	0.0011567	0.0143589
MKNK2	363.77	-0.697834	0.214856	-3.24791	0.00116258	0.0144143
HNRNPH3	575.778	0.876615	0.269967	3.24713	0.00116577	0.0144363
SMYD5	280.859	0.775451	0.23917	3.24226	0.00118588	0.0146675
NPBWR2	6.81656	-3.17944	0.980921	-3.24128	0.00118994	NA
GPATCH2	156.744	-0.823501	0.254314	-3.23812	0.00120318	0.0148635
RBP1	1068.9	-0.703367	0.217264	-3.23739	0.00120628	0.0148838
LOC100506385	8.45611	-2.62227	0.810915	-3.23371	0.00122192	NA
SHQ1	188.597	0.880917	0.272555	3.23207	0.00122898	0.0151455
CDC27	1560.06	0.642705	0.199095	3.22814	0.00124598	0.0153365
FOCAD	451.602	0.769851	0.238613	3.22636	0.00125375	0.0154136
SLC39A14	258.403	0.922912	0.286177	3.22497	0.00125984	0.0154698
LTBP3	429.482	-0.807824	0.250561	-3.22406	0.00126387	0.0155006
USP7	959.816	0.634211	0.196969	3.21985	0.00128256	0.0157109
FAM21A	142.349	0.771051	0.239698	3.21675	0.0012965	0.0158627
LARP4	527.188	0.799761	0.248744	3.2152	0.00130352	0.0159223
POLR1B	328.768	0.709231	0.220601	3.21499	0.0013045	0.0159223
DDX58	79.3536	0.927537	0.289221	3.20702	0.00134118	0.0163505
HINT3	83.6717	1.05186	0.328103	3.20589	0.00134644	0.0163951
LTN1	111.14	0.831981	0.259564	3.2053	0.0013492	0.016409
CDC37L1	95.9997	0.943718	0.29468	3.20252	0.00136231	0.0165489
ITGB8	20.4074	1.72484	0.538753	3.20154	0.00136697	0.0165601
RPS5	3069.98	-0.645439	0.201605	-3.20151	0.0013671	0.0165601
XPO7	588.234	0.654657	0.204498	3.2013	0.00136811	0.0165601
RBX1	660.454	-0.595573	0.186129	-3.19979	0.00137529	0.0166273
MTPN	414	0.808663	0.25288	3.19781	0.00138475	0.0167219
RPL13A	3897.63	-0.568952	0.177946	-3.19734	0.00138702	0.0167295
IMMP2L	133.435	-0.985689	0.308373	-3.19642	0.00139147	0.0167633
TRAPPC8	295.04	0.729394	0.228234	3.19582	0.00139435	0.0167783
RPRD1A	275.095	0.67332	0.210758	3.19476	0.00139948	0.0168201
AP4E1	47.9537	1.18913	0.372371	3.19339	0.00140614	0.0168804
AHNAK	101.857	-0.922972	0.289082	-3.19277	0.00140914	0.0168964
C2orf69	122.127	0.88209	0.276309	3.19241	0.00141092	0.0168979
DUSP1	185.247	0.794167	0.248915	3.19051	0.00142021	0.0169892
ITGA2	65.3526	0.979513	0.307219	3.18832	0.00143104	0.0170821
NOL9	682.49	0.743629	0.233283	3.18767	0.00143422	0.0170821
C16orf55	110.077	-0.8178	0.256554	-3.18764	0.0014344	0.0170821
SAMD1	246.884	-0.972389	0.305055	-3.18758	0.00143467	0.0170821
NDRG1	221.419	-0.930771	0.292089	-3.18661	0.00143953	0.01712
MDK	882.763	-0.632886	0.198784	-3.18379	0.00145361	0.0172541
DACT1	23.5466	1.71527	0.538771	3.18367	0.00145419	0.0172541
GSN	112.087	-0.846064	0.265805	-3.18302	0.00145746	0.017272
IRS2	60.6572	1.21942	0.383141	3.1827	0.00145908	0.017272
NDUFA3	351.381	-0.650633	0.20454	-3.18095	0.00146792	0.0173565
MRPS28	286.208	0.77781	0.244556	3.1805	0.00147021	0.0173634
RAD18	82.5091	0.958024	0.30148	3.17774	0.0014843	0.0175096
RAB12	291.005	0.726506	0.228692	3.17679	0.00148913	0.0175122
C6orf70	70.5533	1.05818	0.333111	3.17667	0.00148977	0.0175122
C11orf31	288.836	-0.639204	0.201226	-3.17654	0.00149042	0.0175122
TLE6	19.3445	-1.81319	0.57084	-3.17635	0.00149139	0.0175122
SNW1	1158.23	0.621862	0.195817	3.17573	0.00149462	0.01753
DHFR	474.624	0.673601	0.212296	3.17294	0.00150905	0.0176633
FZD6	424.016	0.708548	0.223315	3.17286	0.00150944	0.0176633
CAND1	223.319	0.719886	0.227026	3.17095	0.00151942	0.0177597
SF3B1	1444.92	0.531331	0.167605	3.17015	0.00152362	0.0177883
CLSPN	161.048	0.754971	0.238255	3.16876	0.00153093	0.017837
NLGN2	226.395	-0.821715	0.259323	-3.16869	0.00153128	0.017837
CCAR1	615.997	0.675124	0.213088	3.16829	0.00153341	0.0178414
CSGALNACT2	81.0788	0.923699	0.29158	3.1679	0.00153542	0.0178445
PUM2	552.61	0.604418	0.190866	3.16671	0.00154176	0.0178977
NOTCH2	304.412	0.658682	0.208177	3.16405	0.00155592	0.0180416
ERGIC2	252.308	0.731027	0.231252	3.16117	0.00157137	0.0182001
CPNE1	30.0457	-1.35674	0.429318	-3.16023	0.00157644	0.0182381
PIDD	244.967	-0.914922	0.289623	-3.15902	0.00158302	0.0182935
HMGN4	90.7909	-1.08052	0.342275	-3.15687	0.0015947	0.0184076
RPL10A	4614.43	-0.630352	0.199806	-3.15482	0.00160598	0.0185168
EDC4	78.0331	1.12612	0.357049	3.15397	0.00161063	0.0185396
FLNC	495.926	0.844948	0.267914	3.1538	0.00161158	0.0185396
CCDC134	198.656	-0.760319	0.241117	-3.15332	0.00161422	0.018549
CANX	4069.74	0.576708	0.182941	3.15242	0.00161922	0.0185855
DNAJA1	2261.76	0.593355	0.188286	3.15135	0.00162518	0.0186179
PMS1	79.8579	0.91386	0.289998	3.15126	0.00162569	0.0186179
MBD6	106.786	-0.830715	0.263642	-3.15091	0.0016276	0.0186181
ZBTB24	117.161	0.836327	0.26545	3.1506	0.00162936	0.0186181
RAB2A	226.922	0.83805	0.266167	3.14859	0.00164063	0.0187259
ATP6V1A	70.6893	1.04594	0.332273	3.14783	0.00164485	0.0187532
STAM2	81.7497	0.875827	0.278261	3.1475	0.00164671	0.0187534
HOOK3	86.6304	0.911507	0.289683	3.14657	0.00165197	0.0187923
FBXW4P1	25.6467	-1.44575	0.459536	-3.14611	0.00165456	0.0187968
AHR	43.6219	1.11299	0.353864	3.14525	0.00165942	0.0187968
CLDN4	202.598	-0.810918	0.257828	-3.14519	0.00165978	0.0187968
HBS1L	224.082	0.735811	0.233953	3.14513	0.00166015	0.0187968
MAP3K14	83.5976	1.13977	0.362423	3.14488	0.00166157	0.0187968
HSPD1	8897.93	0.56535	0.179797	3.14438	0.00166438	0.0187992
NAE1	346.27	0.647177	0.205833	3.14419	0.00166547	0.0187992
UBB	10583.7	-0.503067	0.160189	-3.14046	0.00168681	0.019019
COPS3	957.307	0.674778	0.214954	3.13917	0.00169429	0.0190806
SYTL3	518.614	0.728692	0.232151	3.13887	0.00169601	0.0190806
CRLS1	107.126	1.05618	0.336566	3.1381	0.00170047	0.0191097
METTL16	324.989	0.707111	0.225511	3.13559	0.00171507	0.0192525
UBR3	134.895	0.798241	0.254652	3.13463	0.00172068	0.0192943
ATP5L	4317.07	-0.578217	0.184494	-3.13406	0.00172403	0.0193107
LDHB	2560.39	0.496296	0.158462	3.13195	0.00173651	0.0194291
SMS	866.345	-0.579987	0.185241	-3.13099	0.00174218	0.0194712
BTF3	3389.25	0.629134	0.200979	3.13035	0.00174598	0.0194923
TSNAX	112.58	0.828264	0.264715	3.12888	0.00175471	0.0195684
ADI1	191.941	0.919715	0.293992	3.12837	0.0017578	0.0195815
OAT	464.413	0.678279	0.216977	3.12604	0.00177177	0.0197155
SNORA59A	5.98404	-3.33658	1.06772	-3.12497	0.00177825	NA
RPL13AP20	1446.5	-0.542525	0.173635	-3.12452	0.00178097	0.0197963
CNEP1R1	62.4552	1.02761	0.329145	3.12205	0.00179597	0.0199414
TMED5	486.345	0.615985	0.197338	3.12147	0.00179949	0.0199587
RBM23	454.998	0.649129	0.207994	3.1209	0.001803	0.0199653
ZRANB1	337.141	0.655546	0.210071	3.12059	0.0018049	0.0199653
PIK3C2A	67.9832	1.04208	0.33396	3.12037	0.00180625	0.0199653
MAP4K5	61.2513	1.06512	0.341403	3.11983	0.00180954	0.0199653
CSTF3	110.185	0.924931	0.296482	3.11969	0.00181042	0.0199653
DND1	71.3292	-1.10534	0.354337	-3.11946	0.00181183	0.0199653
NAA20	470.487	0.745189	0.239037	3.11746	0.00182416	0.0200742
SKIV2L2	539.564	0.608554	0.195223	3.11722	0.00182565	0.0200742
HIST1H4E	2629.43	-0.5381	0.172647	-3.11677	0.00182845	0.0200834
PFDN6	186.455	-0.685133	0.219896	-3.11571	0.001835	0.0201338
MTHFD1L	574.024	0.662927	0.212848	3.11457	0.00184216	0.0201861
DHRS13	21.6892	-1.5906	0.51074	-3.11431	0.00184373	0.0201861
ZNF292	57.1672	1.04141	0.334502	3.11332	0.00184992	0.0202322
BTBD1	1535.53	0.629341	0.202183	3.11274	0.00185361	0.0202508
SLC3A2	1431.9	0.593485	0.190691	3.11228	0.00185646	0.0202602
HSPA13	278.636	0.813557	0.261462	3.11157	0.00186098	0.0202879
ACTN4	2308.83	0.696119	0.223805	3.11038	0.00186849	0.020348
SBDS	563.656	0.649522	0.208861	3.10983	0.00187195	0.020364
EEA1	31.0299	1.39332	0.448246	3.10839	0.00188111	0.0204362
RBM27	225.339	0.677062	0.217862	3.10776	0.00188511	0.0204362
ADNP2	504.789	0.664578	0.213846	3.10775	0.0018852	0.0204362
SUMO1P3	1016.07	0.588135	0.189262	3.10753	0.00188661	0.0204362
TMEM165	413.433	0.752493	0.24228	3.10588	0.00189716	0.0205229
SMC5	95.9063	0.895923	0.288482	3.10565	0.00189863	0.0205229
ETFA	219.881	-0.764925	0.246365	-3.10485	0.00190378	0.0205421
ZBTB11	192.568	0.772935	0.248953	3.10475	0.00190443	0.0205421
HIST1H2BM	1033.25	-0.52039	0.167706	-3.10299	0.00191579	0.020622
PTPN2	153.68	0.705662	0.227415	3.10297	0.00191588	0.020622
STC2	641.327	0.656418	0.21158	3.10246	0.00191922	0.0206362
SLC7A5P2	130.187	-0.874828	0.282227	-3.09973	0.00193697	0.0207922
COX4I1	1603.18	-0.615202	0.198478	-3.0996	0.00193781	0.0207922
DSCC1	94.3284	0.885947	0.285887	3.09894	0.00194216	0.0207944
GPATCH4	332.387	0.657341	0.212131	3.09876	0.00194335	0.0207944
LEMD3	157.914	0.760267	0.245358	3.0986	0.00194438	0.0207944
SLC29A1	869.525	0.67938	0.219273	3.09833	0.00194616	0.0207944
SLC25A32	998.654	0.693136	0.223785	3.09732	0.00195277	0.020834
DDX3X	1231.96	0.622391	0.200957	3.09714	0.00195395	0.020834
KDELC2	45.0863	1.14193	0.369012	3.09456	0.00197107	0.0209946
NAP1L1	1757.52	0.524964	0.169742	3.09271	0.00198339	0.0211038
TERF2IP	469.878	0.631136	0.204106	3.0922	0.0019868	0.021118
FAM166B	11.1944	-2.47425	0.800568	-3.09061	0.00199743	NA
ALG5	224.563	0.858481	0.27796	3.08851	0.00201163	0.0213469
CDCA2	190.281	0.805155	0.260705	3.08838	0.00201251	0.0213469
RPL30	8293	-0.529672	0.171553	-3.08751	0.0020184	0.0213679
LSM6	106.686	-0.765141	0.247822	-3.08747	0.00201868	0.0213679
COX20	618.296	-0.562743	0.18234	-3.08623	0.00202714	0.0214351
SLC2A1	4422.83	0.667245	0.216276	3.08515	0.00203449	0.0214906
GLS	425.602	0.684159	0.221784	3.0848	0.00203688	0.0214936
PGPEP1	81.9964	-0.941464	0.305318	-3.08355	0.00204545	0.0215617
ADD1	519.905	0.746398	0.242116	3.08281	0.00205057	0.0215934
VAPB	248.606	0.691637	0.224405	3.08208	0.00205556	0.0215951
MLLT6	282.214	-0.623224	0.202212	-3.08203	0.00205593	0.0215951
FOXN2	41.1446	1.16627	0.378466	3.08158	0.00205904	0.0215951
PCGF6	196.096	0.67947	0.220495	3.08156	0.0020592	0.0215951
RAB26	65.5624	-1.00236	0.325395	-3.08043	0.002067	0.0216547
KLHDC3	253.968	-0.643187	0.208993	-3.07754	0.00208714	0.0218432
CACNB3	146.814	-0.833198	0.270786	-3.07696	0.00209125	0.0218639
RPL27A	7424.15	-0.548108	0.178185	-3.07606	0.00209752	0.0218983
INO80	239.448	0.687116	0.223389	3.07588	0.00209884	0.0218983
ST7	131.952	0.803616	0.261335	3.07504	0.00210477	0.0219377
FAM117B	23.5674	-1.61504	0.52583	-3.07141	0.00213049	0.0221832
MMADHC	945.392	0.654901	0.213312	3.07016	0.00213944	0.0222513
LRP3	116.11	-0.795952	0.259305	-3.06956	0.00214372	0.0222513
BCL2L1	1410.54	0.881318	0.287181	3.06886	0.00214875	0.0222513
GUK1	60.8776	-1.02305	0.333368	-3.06882	0.00214903	0.0222513
RTF1	766.386	0.618828	0.201668	3.06855	0.00215103	0.0222513
SLC43A3	165.947	0.763698	0.2489	3.06829	0.00215284	0.0222513
MTRR	239.58	0.730531	0.238104	3.06812	0.0021541	0.0222513
MYNN	112.672	0.865013	0.281941	3.06807	0.00215448	0.0222513
SNAPIN	203.982	-0.705043	0.230102	-3.06404	0.00218369	0.0225302
ZNF204P	51.6142	-1.09718	0.35818	-3.06322	0.00218971	0.0225695
CRLF1	46.0926	-1.07209	0.350028	-3.06288	0.00219218	0.0225722
TBK1	458.065	0.638096	0.208465	3.06093	0.00220652	0.0226969
CCDC117	137.745	0.877022	0.286684	3.05919	0.00221936	0.0227859
BRCA1	75.7846	1.01889	0.333063	3.05915	0.00221964	0.0227859
HSPA4	3696.94	0.586087	0.191645	3.05819	0.00222677	0.0228192
TRMT1L	92.5274	0.83918	0.274411	3.05811	0.00222735	0.0228192
TMEM87A	130.999	0.907292	0.296753	3.0574	0.00223267	0.022835
COX8A	435.339	-0.593437	0.194119	-3.05707	0.00223511	0.022835
RASA2	27.4911	1.40618	0.459985	3.057	0.00223561	0.022835
CEBPB	37.0152	-1.68492	0.551379	-3.05583	0.00224435	0.0229013
CREB1	198.068	0.718621	0.23537	3.05316	0.00226446	0.0230835
LAMTOR3	91.3706	0.858844	0.28151	3.05085	0.00228193	0.0232384
ZNRF2	73.2871	0.925013	0.30324	3.05043	0.00228514	0.0232479
SDCBP	167.453	0.688193	0.225634	3.05005	0.00228805	0.0232542
ZCCHC6	53.451	-1.1249	0.369205	-3.04682	0.00231278	0.0234822
NOP58	923.669	0.552861	0.181529	3.04557	0.00232238	0.0235343
PHC3	184.678	0.676985	0.222286	3.04555	0.00232253	0.0235343
GOLPH3	571.084	0.721652	0.236983	3.04517	0.00232552	0.0235413
GCAT	123.622	-0.774605	0.254416	-3.04464	0.00232958	0.023559
WDR43	544.149	0.566016	0.185982	3.04339	0.00233932	0.0236341
SMEK1	149.318	0.969341	0.318603	3.04248	0.00234641	0.0236822
MYO10	586.619	0.802244	0.263725	3.04198	0.0023503	0.0236896
TTYH3	51.0913	-1.04207	0.342614	-3.04154	0.0023537	0.0236896
MGC57346	193.27	-0.687862	0.226159	-3.04149	0.0023541	0.0236896
TOM1L1	349.068	0.635724	0.209064	3.04081	0.00235942	0.0237197
CCDC107	85.5273	-0.920339	0.302711	-3.04032	0.00236328	0.0237351
NOL10	1077.91	0.681101	0.2241	3.03927	0.00237156	0.0237949
VCPIP1	43.7076	1.16111	0.382359	3.03669	0.00239192	0.023965
UBR7	595.429	0.641682	0.211321	3.03653	0.00239321	0.023965
TDP2	245.231	0.644536	0.212363	3.03506	0.00240487	0.024038
IREB2	709.311	0.61151	0.201504	3.03473	0.00240752	0.024038
PCSK5	69.4456	-1.05059	0.346191	-3.03472	0.00240757	0.024038
HSPA14	566.13	0.770626	0.254158	3.03207	0.00242884	0.0242266
FBXO2	36.3013	-1.17924	0.38914	-3.03038	0.00244244	0.0243385
MYBBP1A	651.561	0.815605	0.269253	3.02914	0.00245253	0.0244063
SLC30A1	181.875	0.948566	0.313187	3.02876	0.00245561	0.0244063
UBAP2	543.572	0.696115	0.229843	3.02866	0.00245642	0.0244063
SLC50A1	316.45	-0.638131	0.21082	-3.02691	0.00247071	0.0245244
ODC1	4033.27	0.666785	0.22031	3.02657	0.00247347	0.024528
DBN1	702.387	-0.603167	0.199397	-3.02496	0.00248669	0.0246351
H1FX	215.252	-0.677554	0.224064	-3.02393	0.0024951	0.0246945
POLDIP2	265.133	0.883632	0.292508	3.02088	0.00252042	0.0249008
MATR3	1153.43	0.58534	0.193793	3.02045	0.00252401	0.0249008
ZNF816	133.207	-0.748108	0.247699	-3.02023	0.00252583	0.0249008
VPRBP	77.4234	0.972928	0.322165	3.01997	0.002528	0.0249008
NUCB2	137.688	0.76294	0.252633	3.01995	0.00252815	0.0249008
PLEC	212.294	-0.699958	0.231812	-3.01951	0.00253187	0.0249134
BZW1	2615.58	0.532072	0.176336	3.01737	0.00254979	0.0250656
SLC4A1AP	137.741	0.816847	0.271062	3.01351	0.00258248	0.0253428
E2F6	180.205	0.72279	0.239855	3.01345	0.00258296	0.0253428
EMC1	165.709	-0.689193	0.22885	-3.01156	0.00259912	0.0254769
POLR3B	63.3617	1.02471	0.340332	3.0109	0.00260475	0.0255075
TOR1A	374.848	0.646376	0.214754	3.00985	0.00261379	0.0255715
YDJC	50.3085	-1.12354	0.373398	-3.00897	0.00262138	0.0256213
AASS	14.1923	-1.78609	0.593921	-3.00728	0.00263599	NA
GULP1	479.157	0.560249	0.186341	3.00657	0.0026421	0.025799
ZW10	162.957	0.763246	0.253884	3.00627	0.0026447	0.0257997
TMEM50A	227.499	-0.868274	0.288883	-3.00562	0.00265038	0.0258172
SLTM	1000.84	0.543472	0.180827	3.00549	0.00265155	0.0258172
ATXN1	62.2546	-1.17739	0.391885	-3.00444	0.00266072	0.0258818
AREG	1254.95	-0.89309	0.297288	-3.00412	0.00266348	0.0258839
NDUFB11	526.129	-0.535177	0.178267	-3.0021	0.0026812	0.0260049
USP8	85.7849	0.946011	0.315127	3.002	0.00268215	0.0260049
LAMTOR4	227.29	-0.661011	0.220202	-3.00184	0.00268357	0.0260049
HELLS	250.31	0.673569	0.224453	3.00093	0.00269154	0.0260574
XPNPEP3	185.823	-0.672484	0.224123	-3.00051	0.00269529	0.0260689
LOC100192204	10.4011	-2.33797	0.779851	-2.99798	0.0027178	NA
NUF2	98.1916	0.820188	0.273601	2.99775	0.00271984	0.0262815
C12orf57	1016.61	-0.677718	0.226111	-2.99728	0.00272403	0.0262971
RPL32	2987.99	-0.565368	0.188674	-2.99653	0.00273071	0.0263366
CINP	227.081	0.944233	0.315291	2.9948	0.00274627	0.0264255
RPL15	11330.9	-0.571367	0.190804	-2.99453	0.00274866	0.0264255
MDFI	288.023	0.912643	0.304779	2.99445	0.00274944	0.0264255
SRPK2	293.008	0.720629	0.240663	2.99435	0.0027503	0.0264255
SLC5A3	109.85	-0.855009	0.285572	-2.99402	0.00275328	0.0264255
NARG2	111.989	0.88366	0.29518	2.99363	0.00275681	0.0264255
COL18A1	123.323	-0.829777	0.277194	-2.99349	0.00275805	0.0264255
PABPC1L	205.619	-0.778511	0.260189	-2.9921	0.00277064	0.0264803
KIAA1551	113.447	0.887613	0.296659	2.99203	0.00277132	0.0264803
NUDCD2	378.228	-0.704157	0.235347	-2.992	0.00277156	0.0264803
BIK	47.7339	-1.03125	0.344715	-2.9916	0.00277516	0.0264899
RBM26	169.118	0.670471	0.224199	2.99051	0.00278511	0.02656
TRIP11	89.6548	0.856551	0.286471	2.99001	0.00278969	0.0265789
BRAP	237.377	0.761032	0.254557	2.98963	0.00279317	0.0265827
RPAP3	98.3083	0.879102	0.294073	2.9894	0.0027953	0.0265827
CCDC23	84.746	-0.892115	0.298786	-2.9858	0.00282835	0.0268581
LSMD1	681.518	-0.708262	0.23722	-2.98568	0.00282953	0.0268581
CSTB	443.797	-0.627797	0.210331	-2.98481	0.00283753	0.0269091
ENTPD7	135.393	0.741226	0.248396	2.98405	0.00284459	0.0269348
CARHSP1	221.987	-0.679645	0.227784	-2.98372	0.00284765	0.0269348
PTCD3	824.905	0.610699	0.204693	2.98349	0.00284981	0.0269348
C1orf131	64.4728	1.05491	0.353594	2.98338	0.0028508	0.0269348
NRP1	54.8218	0.979889	0.3285	2.98292	0.00285509	0.0269503
MRPS21	150.599	-1.02667	0.344228	-2.98252	0.00285882	0.0269607
TMEM127	342.727	0.672364	0.225544	2.98108	0.00287234	0.0270631
LYPD3	29.5458	-1.26422	0.424251	-2.97989	0.00288352	0.0271434
GPRC5C	92.7359	-1.00575	0.337607	-2.97905	0.00289144	0.0271928
NOP14	982.673	0.657426	0.22073	2.97841	0.00289745	0.0272243
TMEM60	98.1487	-0.870647	0.292517	-2.9764	0.00291652	0.027353
CLTC	6500.5	0.565016	0.189846	2.97618	0.00291863	0.027353
MAT2A	1297.51	0.537583	0.180632	2.97612	0.00291919	0.027353
FAM83B	157.164	0.758406	0.254989	2.97426	0.00293692	0.0274939
EGR1	220.55	0.796101	0.267719	2.97365	0.00294285	0.0275241
HOXB8	137.137	-0.682003	0.229383	-2.97321	0.00294702	0.0275379
UBASH3B	232.037	0.657792	0.221293	2.97249	0.00295395	0.0275774
TGFBRAP1	67.5534	1.15315	0.388071	2.97151	0.00296344	0.0276407
SGMS2	185.188	0.730405	0.245883	2.97054	0.00297272	0.027702
SUMO2	3894.4	-0.462465	0.155764	-2.96902	0.00298755	0.0278148
CCNI	937.103	0.558551	0.188237	2.96728	0.00300447	0.0279467
DLAT	457.938	0.586274	0.19766	2.96608	0.00301627	0.0280204
EPC2	253.319	0.69027	0.232735	2.96591	0.00301788	0.0280204
PDCD11	513.789	0.747424	0.252194	2.96369	0.00303975	0.0281801
NDUFA13	2970.54	-0.626829	0.211509	-2.9636	0.0030406	0.0281801
LOC113230	22.298	-1.46598	0.494972	-2.96174	0.0030591	0.0283258
RPS8	12487	-0.487961	0.164812	-2.96071	0.00306929	0.0283787
DYNLRB1	220.522	-0.73698	0.248929	-2.9606	0.00307038	0.0283787
C9orf41	61.9692	1.15146	0.388998	2.96007	0.00307567	0.028402
FAM98A	279.737	0.724764	0.24494	2.95895	0.00308693	0.0284801
SNRPB	3828.07	-0.508318	0.171843	-2.95804	0.00309606	0.0285356
TRIM27	155.77	-0.780179	0.263771	-2.95779	0.00309853	0.0285356
BAG3	1392.55	0.622448	0.2105	2.957	0.00310652	0.0285834
CLN5	54.7656	0.979053	0.331138	2.95663	0.00311023	0.0285917
TMEM59L	40.4875	-1.23037	0.41627	-2.95569	0.00311973	0.0286301
HIST1H2AK	230.951	-0.607283	0.205477	-2.95548	0.0031218	0.0286301
ATF5	237.738	0.943122	0.31912	2.95538	0.00312283	0.0286301
C7orf25	57.3416	-1.03345	0.349721	-2.95506	0.00312609	0.0286343
STXBP1	310.255	0.575025	0.194639	2.95431	0.00313373	0.0286785
CCDC14	267.021	0.741541	0.251028	2.95402	0.00313661	0.0286792
RPL38	6828.76	-0.501298	0.169832	-2.95173	0.00315997	0.0288488
GMPS	858.874	0.558009	0.189068	2.95138	0.00316363	0.0288488
AXL	29.0176	1.44068	0.488139	2.95137	0.00316364	0.0288488
DTL	548.1	0.747275	0.253512	2.94769	0.00320157	0.0291686
CRB3	67.9316	-1.27202	0.431658	-2.94682	0.00321057	0.0292245
FBXW4	213.476	-0.709493	0.240997	-2.94399	0.00324016	0.0294675
PRSS30P	19.2291	-1.65709	0.5633	-2.94176	0.00326353	0.0296442
PLAU	141.293	0.822119	0.279517	2.94121	0.00326934	0.0296442
FERMT1	141.011	0.888406	0.302057	2.94119	0.00326953	0.0296442
STARD10	138.005	-0.767707	0.261033	-2.94103	0.00327121	0.0296442
DNAJC2	89.6355	0.830527	0.282459	2.94035	0.00327845	0.0296835
S1PR5	5.33188	-3.19028	1.08522	-2.93975	0.00328478	NA
EFNA2	72.2751	-0.956911	0.32551	-2.93973	0.00328498	0.0296974
SNRPF	2186.44	-0.535472	0.182155	-2.93965	0.00328581	0.0296974
YEATS2	263.635	0.601524	0.204744	2.93794	0.00330406	0.029836
JUND	175.075	-0.670666	0.228332	-2.93724	0.00331153	0.029877
IQGAP1	601.808	0.528789	0.180227	2.93402	0.00334601	0.0301614
NRBP2	138.688	-0.824214	0.280957	-2.9336	0.0033506	0.0301761
CNN3	724.126	0.625048	0.213114	2.93292	0.00335787	0.0302149
MRPL51	432.263	-0.540092	0.184294	-2.93059	0.00338315	0.0303916
KIAA0930	481.143	0.654141	0.223213	2.93056	0.00338347	0.0303916
SLC7A2	71.1581	0.93927	0.320541	2.93026	0.00338675	0.0303944
DCXR	840.373	-0.529677	0.180795	-2.92971	0.00339277	0.0304217
CA11	116.47	-1.00232	0.342308	-2.92814	0.00341	0.0305493
MAP2K3	529.636	0.725182	0.247716	2.92748	0.00341725	0.0305874
GCSH	296.184	0.611072	0.208828	2.92619	0.00343136	0.0306868
NMT2	105.838	0.980586	0.335282	2.92466	0.00344829	0.0308112
C9orf116	57.8609	-0.913277	0.312313	-2.92424	0.00345299	0.0308193
NF2	573.465	0.881566	0.301492	2.92401	0.00345551	0.0308193
ZFAND1	691.304	0.564935	0.193234	2.92359	0.00346025	0.0308193
NAA16	181.249	0.646506	0.221142	2.92349	0.00346128	0.0308193
NPDC1	303.549	-0.597685	0.204492	-2.92278	0.00346926	0.0308634
KRT80	47.3406	2.50667	0.85826	2.92064	0.0034931	0.0310484
WDR35	167.24	0.667453	0.228563	2.92021	0.00349793	0.0310643
SLC12A2	148.279	0.873761	0.299583	2.91659	0.00353883	0.0314002
LCN2	19.3045	1.79426	0.615715	2.91411	0.00356702	0.0316229
AMOTL2	183.35	2.21633	0.760696	2.91355	0.0035734	0.0316519
DHX9	516.444	0.677171	0.232509	2.91245	0.00358605	0.0317364
GPR125	110.502	0.827903	0.284378	2.91127	0.00359959	0.0318286
MBD2	1266.65	0.516936	0.177667	2.90957	0.00361926	0.0319748
SNRNP27	40.0325	1.14825	0.394808	2.90837	0.00363313	0.0320696
CNOT6	355.364	0.628705	0.216207	2.90788	0.00363891	0.0320929
SAP18	1737.49	-0.483846	0.166448	-2.90689	0.00365041	0.0321631
GFPT1	116.768	0.791626	0.27235	2.90665	0.00365318	0.0321631
ABCB10	102.099	1.08061	0.371935	2.90537	0.00366824	0.0322678
SNORA74A	99.8959	-0.828519	0.285211	-2.90493	0.00367331	0.0322846
FLYWCH2	106.279	-0.889935	0.306394	-2.90454	0.0036779	0.0322971
ZFP106	77.9696	0.867492	0.298741	2.90383	0.00368629	0.032343
THAP6	65.7332	0.978777	0.337129	2.90328	0.00369282	0.0323725
ARGLU1	205.234	0.669118	0.2305	2.9029	0.00369726	0.0323836
NFYB	136.784	0.738379	0.254425	2.90215	0.00370612	0.0324333
POP4	268.134	0.770482	0.265526	2.90172	0.00371126	0.0324505
RBMX	737.776	0.607734	0.209466	2.90135	0.00371555	0.0324602
ZNF12	37.1457	-1.12416	0.387502	-2.90104	0.00371931	0.0324652
ARL2BP	179.285	0.855369	0.295081	2.89875	0.00374649	0.0326745
DNAJB2	59.0474	-0.948429	0.327222	-2.89842	0.00375042	0.0326809
KIAA0020	660.085	0.655713	0.226286	2.89771	0.00375893	0.032727
RB1CC1	119.437	0.710637	0.245272	2.89735	0.00376334	0.0327292
SMAD7	38.1811	1.32448	0.45723	2.89676	0.00377043	0.0327292
UBE2L3	2021.17	0.613657	0.211886	2.89617	0.00377748	0.0327292
CDK6	407.786	0.733629	0.25334	2.89583	0.00378157	0.0327292
KAT5	255.131	0.782789	0.27033	2.89568	0.00378337	0.0327292
SLC27A2	40.6748	1.04669	0.361487	2.89552	0.00378534	0.0327292
DNAAF2	73.1528	0.949604	0.327976	2.89535	0.0037874	0.0327292
RAP2C	110.439	0.873905	0.301833	2.89533	0.00378765	0.0327292
FLJ42627	77.4191	-1.03632	0.357933	-2.89529	0.00378804	0.0327292
SEC24B	135.21	0.706261	0.244068	2.8937	0.00380728	0.0328676
TKT	1670.63	-0.53717	0.1857	-2.89267	0.00381979	0.0329379
WBP1L	105.476	-0.776757	0.268542	-2.8925	0.00382188	0.0329379
BCAP29	119.626	0.756372	0.261603	2.8913	0.00383649	0.0330359
NIT2	197.229	0.664112	0.229728	2.89086	0.0038419	0.0330546
C14orf93	36.3817	-1.08836	0.376537	-2.89044	0.00384697	0.0330704
MRPL32	626.937	-0.525825	0.181961	-2.88976	0.00385531	0.0330937
KIAA1586	78.2941	0.942451	0.326142	2.88969	0.00385617	0.0330937
PDXDC1	24.216	-1.32283	0.457885	-2.889	0.00386465	0.0331122
CHMP5	454.22	0.543103	0.187991	2.88899	0.00386482	0.0331122
PDCD7	110.842	0.935185	0.323785	2.88829	0.00387341	0.033158
PAAF1	81.4316	0.841665	0.291439	2.88796	0.00387745	0.0331647
EMR2	51.5491	0.956615	0.331347	2.88705	0.00388873	0.0332334
KLF9	29.0949	-1.38433	0.479697	-2.88584	0.00390374	0.0333337
TSEN15	56.4196	0.95891	0.332447	2.8844	0.00392163	0.0334584
PGRMC2	186.55	0.92014	0.319122	2.88335	0.00393468	0.0335417
LOXL2	37.7754	-1.19024	0.412996	-2.88196	0.0039521	0.0336621
PLCD1	27.9736	-1.29534	0.449512	-2.88166	0.0039559	0.0336664
ABCB6	81.0733	-0.812092	0.281989	-2.87987	0.00397836	0.0338166
WDR82	756.211	0.650881	0.22603	2.87962	0.00398157	0.0338166
L3MBTL1	27.5137	-1.39028	0.482825	-2.87947	0.0039835	0.0338166
XPO1	507.92	0.895713	0.311122	2.87898	0.00398961	0.0338404
EFHA1	119.875	0.780369	0.27112	2.87831	0.00399807	0.0338599
FXR1	1449.66	0.678731	0.235812	2.87828	0.00399854	0.0338599
EGFR	417.229	0.642481	0.223262	2.87769	0.00400593	0.0338751
AK1	194.149	-0.703154	0.244362	-2.8775	0.00400834	0.0338751
EXO1	176.209	0.88288	0.306838	2.87735	0.0040103	0.0338751
KIAA0196	146.008	0.71954	0.250158	2.87634	0.00402316	0.0339556
TULP3	323.816	0.574739	0.199876	2.87548	0.00403415	0.0340138
AKT1S1	57.6579	-0.91864	0.319496	-2.87528	0.00403672	0.0340138
ARMCX3	15.8431	-1.5603	0.542813	-2.87446	0.00404714	NA
HIST1H4D	2509.06	-0.787096	0.273866	-2.87401	0.00405293	0.0340966
TRAPPC6A	35.7349	-1.18677	0.412934	-2.87399	0.00405324	0.0340966
RFC1	662.144	0.604967	0.210551	2.87325	0.00406267	0.0341376
CAPZA1	1844.1	0.498895	0.173644	2.87309	0.0040648	0.0341376
CRIP2	20.959	-1.78632	0.621824	-2.87271	0.00406964	0.0341501
KSR2	86.3258	-0.882695	0.307402	-2.87147	0.00408569	0.0342434
PCSK7	161.984	0.897246	0.312484	2.87133	0.00408746	0.0342434
MPHOSPH10	358.946	0.605318	0.210951	2.86947	0.00411162	0.0344175
KRTAP3-1	4.76272	4.39875	1.53387	2.86775	0.00413407	NA
HIST2H2BE	3509.25	-0.518346	0.180753	-2.8677	0.00413462	0.0345631
PTP4A2	309.933	0.620346	0.216364	2.86715	0.0041419	0.0345631
HIST2H2AC	629.661	-0.536563	0.187162	-2.86684	0.00414597	0.0345631
IKBKAP	440.143	0.664908	0.231937	2.86677	0.0041469	0.0345631
SLC2A11	59.7784	-1.07171	0.373862	-2.8666	0.0041491	0.0345631
MED13L	879.526	0.592047	0.206534	2.86658	0.00414933	0.0345631
TAF1A	197.952	0.757661	0.264392	2.86567	0.00416128	0.0346343
NDUFS8	257.555	-0.613973	0.214279	-2.86529	0.00416624	0.0346473
ZFP91	1848.1	0.663769	0.231705	2.86472	0.00417382	0.0346822
BAZ2A	535.963	0.618092	0.2158	2.86419	0.00418075	0.0346997
FTSJ2	154.22	0.914137	0.319181	2.86401	0.00418317	0.0346997
EGFL7	133.442	-0.732363	0.255733	-2.86378	0.00418613	0.0346997
HS3ST1	235.684	-0.593908	0.207526	-2.86185	0.00421173	0.0348835
KRT6A	2.8719	4.68969	1.63925	2.86088	0.00422462	NA
PCBD1	902.108	-0.629743	0.220125	-2.86085	0.00422511	0.034966
POLG2	200.741	0.671962	0.235111	2.85806	0.00426238	0.035218
ICMT	295.144	0.692994	0.24247	2.85805	0.00426247	0.035218
EPOR	72.0673	-0.875681	0.306588	-2.85621	0.0042873	0.0353242
HIST1H4J	92.8504	-0.886298	0.310308	-2.85619	0.0042876	0.0353242
AACS	82.1693	-0.826826	0.289493	-2.85612	0.00428857	0.0353242
TAF13	228.503	0.693847	0.242945	2.85598	0.0042904	0.0353242
NEDD8	478.846	-0.569829	0.199542	-2.85568	0.00429449	0.0353242
GAPVD1	381.339	0.670651	0.234858	2.85556	0.00429609	0.0353242
CEP57	155.35	0.715993	0.2509	2.8537	0.00432139	0.0354755
NDUFA11	406.515	-0.804116	0.281781	-2.85369	0.00432145	0.0354755
KRT34	6.64497	3.33096	1.16734	2.85347	0.0043245	NA
EARS2	121.929	0.894306	0.313438	2.85322	0.00432789	0.0354998
SERTAD2	123.689	0.891622	0.312561	2.85263	0.00433589	0.0355233
MLEC	416.05	0.569586	0.19968	2.8525	0.00433771	0.0355233
TCERG1	97.1838	0.832061	0.291732	2.85214	0.00434255	0.0355252
CAPG	231.639	-0.593506	0.208117	-2.85179	0.00434737	0.0355252
HERC2	287.629	-0.69454	0.243572	-2.85148	0.00435167	0.0355252
AGSK1	298.83	-0.755214	0.264851	-2.85146	0.00435187	0.0355252
STIP1	4967.2	0.580077	0.203468	2.85095	0.00435891	0.0355298
EXOC6	60.2794	0.875994	0.307272	2.85087	0.00435997	0.0355298
RPLP1	6418.85	-0.479391	0.168178	-2.8505	0.00436505	0.0355298
POM121	480.545	0.703922	0.246955	2.8504	0.00436636	0.0355298
GRPEL2	281.661	0.650153	0.228131	2.84992	0.00437305	0.0355559
TXN	1657.81	-0.543486	0.190736	-2.84942	0.00437996	0.0355767
TWF1	559.351	0.619533	0.217445	2.84915	0.00438367	0.0355767
UHMK1	571.987	0.567218	0.199096	2.84897	0.00438607	0.0355767
CLIP1	104.088	0.760258	0.26692	2.84826	0.0043959	0.0356281
CCDC82	36.2298	1.11124	0.390184	2.84799	0.0043997	0.0356306
RSRC1	70.5115	0.916604	0.321895	2.84752	0.00440608	0.0356539
C10orf2	498.918	0.597035	0.209781	2.846	0.00442726	0.0357969
TIMM8B	343.973	-0.629842	0.221345	-2.84552	0.00443387	0.0358171
VPS4A	1798.01	0.726729	0.255413	2.84531	0.00443678	0.0358171
AP1G2	184.746	-0.90149	0.316881	-2.84488	0.00444278	0.0358372
SNX29	59.561	-1.01444	0.356725	-2.84377	0.00445827	0.0359338
GOLGA8B	284.475	-0.654094	0.23004	-2.84339	0.00446362	0.0359399
NDUFA7	545.676	-0.550578	0.193646	-2.84322	0.00446607	0.0359399
SNORA21	303.43	-0.837089	0.294722	-2.84026	0.00450763	0.0362116
PPP6C	224.689	0.697621	0.245641	2.84001	0.00451127	0.0362116
SERPINB6	363.796	-0.619754	0.218235	-2.83985	0.00451343	0.0362116
DIDO1	294.238	0.653866	0.23027	2.83956	0.0045176	0.0362116
ASB9	17.9684	-1.50017	0.528326	-2.83948	0.00451865	0.0362116
YTHDF1	408.074	0.644757	0.227082	2.83931	0.00452113	0.0362116
CTC1	217.975	0.679991	0.239566	2.83843	0.00453365	0.0362834
DENND6A	91.7285	0.797073	0.280969	2.83687	0.00455582	0.0364323
ARID5B	70.2455	-0.994835	0.351036	-2.834	0.00459699	0.0367327
RUFY1	226.899	0.657972	0.232275	2.83273	0.00461518	0.0368492
WBP1	180.465	-0.651398	0.230104	-2.83088	0.00464198	0.0370342
C6orf1	64.9923	-0.900846	0.318267	-2.83047	0.00464798	0.0370531
ATAD5	61.0506	0.883292	0.312152	2.82969	0.0046593	0.0371144
TRIB1	1260.77	0.669437	0.236799	2.82702	0.00469833	0.0373542
DNAJC1	241.966	0.633824	0.22421	2.82692	0.00469979	0.0373542
ARAP2	37.6735	1.09812	0.388461	2.82685	0.00470082	0.0373542
HIF1A	513.987	0.5906	0.208947	2.82656	0.00470506	0.0373542
CTNNBIP1	123.198	-0.713617	0.252499	-2.82621	0.00471017	0.0373542
ASAP2	185.264	0.783091	0.2771	2.82602	0.00471304	0.0373542
SSNA1	463.174	-0.602231	0.213112	-2.82588	0.00471504	0.0373542
FAM106A	3.2608	-4.44993	1.57533	-2.82475	0.0047317	NA
DDX20	212.127	0.643955	0.228	2.82437	0.0047374	0.0375022
POP5	427.712	0.654912	0.231904	2.82407	0.00474182	0.0375082
NFKB1	90.9479	0.856824	0.303515	2.823	0.00475762	0.037604
ELK4	92.9781	0.86586	0.3068	2.82223	0.00476915	0.0376638
UHRF1BP1L	79.4976	0.820428	0.290726	2.822	0.00477256	0.0376638
GID8	43.0081	-1.48843	0.527575	-2.82127	0.00478343	0.0377203
GRSF1	190.35	0.622328	0.220674	2.82013	0.00480044	0.0378253
LOC440905	8.08417	-2.27169	0.805548	-2.82005	0.00480161	NA
RNF43	139.956	-0.762763	0.270612	-2.81866	0.00482241	0.037969
MTX1	139.013	-0.731736	0.259671	-2.81793	0.0048334	0.0380216
RPLP0	10411.2	-0.446396	0.158424	-2.81772	0.00483654	0.0380216
RAD54B	124.895	0.676698	0.240369	2.81524	0.00487404	0.0382763
TCP1	2568.85	0.573676	0.203786	2.81508	0.00487644	0.0382763
KITLG	2736.1	-0.482387	0.171383	-2.81467	0.00488275	0.0382963
PDGFB	49.8903	1.21895	0.433213	2.81374	0.0048969	0.0383779
PLS3	583.971	0.511272	0.18179	2.81243	0.00491686	0.0384789
ZXDB	30.4828	1.23843	0.440346	2.8124	0.00491733	0.0384789
FAM21C	79.3255	0.83049	0.295397	2.81144	0.00493206	0.0385645
HES4	113.925	-0.820551	0.291938	-2.81071	0.00494329	0.0386013
ACBD6	165.432	0.819931	0.291733	2.81056	0.00494558	0.0386013
SLC7A5	2775.24	0.692623	0.246461	2.81028	0.00494984	0.0386013
CCNK	449.939	0.685166	0.243818	2.81015	0.0049519	0.0386013
RBM20	9.26154	-2.10952	0.750971	-2.80905	0.00496879	NA
WRAP73	186.057	-0.60056	0.21383	-2.80859	0.00497588	0.0387587
PJA2	233.262	0.629681	0.224232	2.80817	0.00498236	0.0387795
TSPO	71.6424	-0.845733	0.301253	-2.80739	0.00499447	0.0388442
SIRT1	123.968	0.753421	0.26842	2.80688	0.00500245	0.0388506
PSMG2	536.914	0.509071	0.181367	2.80685	0.00500292	0.0388506
SCARB2	79.2909	-0.838175	0.298665	-2.80641	0.00500972	0.0388733
LARP1B	56.5649	1.00186	0.357022	2.80617	0.00501345	0.0388733
BBX	458.084	0.648932	0.231575	2.80225	0.00507475	0.0393187
LOC100170939	165.397	-0.955443	0.341145	-2.80069	0.00509932	0.0394589
TRPT1	35.7882	-1.08389	0.387019	-2.80061	0.00510057	0.0394589
G2E3	76.8545	0.814157	0.291105	2.79678	0.00516147	0.0398997
ACAP1	59.8392	-1.0133	0.362441	-2.79577	0.00517755	0.0399937
RPS15	8586.83	-0.49985	0.178929	-2.79357	0.00521295	0.0402367
USP37	124.564	0.746708	0.267327	2.79324	0.00521826	0.0402472
RPS3A	5993.39	-0.534854	0.191554	-2.79218	0.0052354	0.0403329
FERMT3	7.6237	2.58548	0.925994	2.79212	0.00523643	NA
GFM1	324.359	0.671558	0.240524	2.79207	0.00523726	0.0403329
SNORA57	23.1417	-1.49762	0.536612	-2.79087	0.00525661	0.0404513
SMC3	166.43	0.665335	0.238419	2.79061	0.0052609	0.0404538
RMND5A	819.221	0.561781	0.201384	2.78961	0.0052772	0.0405486
DNASE1	68.5676	-0.902814	0.323744	-2.78866	0.00529261	0.0406364
PVR	440.24	0.722446	0.259157	2.78768	0.00530868	0.0407124
FLJ31306	94.8984	-0.795826	0.285491	-2.78757	0.00531048	0.0407124
LIMA1	314.822	1.62047	0.581405	2.78716	0.0053172	0.0407134
COL12A1	369.017	1.66753	0.598307	2.78708	0.0053186	0.0407134
DDX47	169.34	0.74438	0.267135	2.78653	0.00532753	0.0407512
IER5L	33.1343	-1.17139	0.420616	-2.78493	0.0053539	0.0409222
TGFBR1	136.901	0.737648	0.265044	2.78311	0.00538402	0.0411217
ITGB5	142.634	0.749026	0.269271	2.78168	0.0054078	0.0412586
FLJ14186	22.854	-1.26813	0.455909	-2.78155	0.00541003	0.0412586
TSSK1B	9.36171	-2.09115	0.751835	-2.7814	0.00541256	NA
DPY19L3	90.7935	0.777859	0.279841	2.77964	0.00544186	0.0414703
COX7B	959.929	-0.542589	0.195257	-2.77884	0.00545537	0.0415422
C9orf72	30.0032	1.21751	0.438245	2.77814	0.00546718	0.0416011
CAMK2N2	6.77495	-2.40557	0.865999	-2.7778	0.00547286	NA
ELP2	134.608	0.6837	0.246242	2.77653	0.00549423	0.0417758
RAD51C	517.074	0.563396	0.202967	2.7758	0.00550668	0.0418393
PCDH1	32.848	-1.39716	0.503487	-2.77496	0.00552085	0.0419007
ASCC3	361.79	0.554379	0.199788	2.77483	0.00552298	0.0419007
YPEL5	235.814	-0.814543	0.293664	-2.77373	0.00554177	0.0420046
IARS	2311.61	0.509318	0.183638	2.77349	0.00554577	0.0420046
PDE4B	385.689	0.587456	0.211825	2.7733	0.00554901	0.0420046
COMMD5	16.065	-1.51566	0.546747	-2.77214	0.00556884	NA
C5orf43	470.276	0.74278	0.267985	2.77173	0.00557601	0.0421776
ARFRP1	176.169	-0.618829	0.223314	-2.77112	0.00558646	0.0422254
PPFIA4	25.0578	-1.69301	0.611171	-2.7701	0.00560389	0.0422939
GBE1	153.279	0.651827	0.235316	2.77001	0.00560549	0.0422939
PIK3R4	33.2226	1.232	0.444786	2.76986	0.00560796	0.0422939
RPS10	5824.12	-0.617155	0.222945	-2.76819	0.00563682	0.0424581
COX19	307.134	-0.596909	0.215637	-2.76812	0.00563805	0.0424581
SMARCA5	623.394	0.664236	0.240052	2.76705	0.00565662	0.0425665
PROSC	443.199	0.558875	0.202025	2.76636	0.00566863	0.0426254
NCBP1	372.492	0.548037	0.198126	2.76611	0.00567295	0.0426265
CISD2	233.517	-0.603119	0.218084	-2.76553	0.00568306	0.0426711
RSPRY1	94.3019	0.760342	0.275006	2.76482	0.00569548	0.0427329
TMEM67	154.222	0.71748	0.25956	2.76422	0.00570596	0.04278
DDAH2	16.8867	-1.51582	0.549007	-2.76103	0.00576198	0.0431683
TBC1D3	95.3842	-0.840545	0.304852	-2.75723	0.00582941	0.0436226
GDE1	272.377	0.612505	0.222183	2.75676	0.00583765	0.0436226
RECQL	56.435	0.904624	0.328167	2.75659	0.00584069	0.0436226
KPNA6	1728.28	0.645979	0.234355	2.75641	0.00584395	0.0436226
GOLGA4	43.0124	0.994353	0.360742	2.75641	0.005844	0.0436226
RIF1	88.3513	0.753747	0.273494	2.75599	0.00585153	0.043647
H19	44.174	-0.975156	0.353939	-2.75516	0.0058664	0.0437259
EAF1	415.412	0.600297	0.218063	2.75287	0.00590761	0.043974
WDR54	106.835	-0.768919	0.27932	-2.75283	0.00590831	0.043974
LAMC2	69.3936	0.815204	0.296236	2.75187	0.00592558	0.0440534
PLOD3	303.75	0.567377	0.206187	2.75176	0.00592761	0.0440534
TIMM17B	188.225	-0.667282	0.242516	-2.7515	0.00593239	0.0440568
GADD45B	118.096	0.833892	0.30313	2.75094	0.0059425	0.0440998
SLC25A6	724.83	-0.565575	0.205618	-2.75061	0.00594836	0.0441112
EFR3A	316.017	0.557449	0.202742	2.74955	0.00596778	0.0442231
RFC5	474.073	-0.695863	0.253166	-2.74864	0.00598427	0.0443131
LOC440434	390.388	-0.715606	0.260525	-2.74678	0.00601833	0.044533
AP2S1	1198.86	-0.516572	0.188167	-2.74528	0.0060459	0.0447046
DLG4	21.6451	-1.33806	0.487667	-2.74379	0.00607338	0.0448753
C20orf112	35.9374	-1.43027	0.521461	-2.7428	0.00609169	0.0449755
GSG2	355.727	0.642498	0.234267	2.74259	0.00609576	0.0449755
SFSWAP	162.486	0.83373	0.304107	2.74156	0.00611474	0.0450829
MRPL35	63.9921	-0.891763	0.325433	-2.74024	0.00613952	0.0452152
TAB2	484.047	0.497993	0.181744	2.74007	0.00614258	0.0452152
COBRA1	146.478	-0.656378	0.239566	-2.73987	0.00614642	0.0452152
RPL10	4017.86	-0.481451	0.175734	-2.73965	0.0061504	0.0452152
AMT	14.5768	-1.73355	0.632789	-2.73954	0.0061525	NA
AGTRAP	311.347	-0.556207	0.203061	-2.73911	0.00616059	0.0452575
ACTL6A	122.609	-0.719332	0.262761	-2.73759	0.00618918	0.0454348
CYB5B	4276.98	-0.492452	0.179925	-2.73698	0.00620057	0.0454857
YY1	773.049	0.479126	0.17514	2.73567	0.00622533	0.0456345
EPS8L2	110.153	-0.752436	0.275204	-2.73411	0.00625496	0.0458188
FKBP2	246.557	-0.604783	0.221233	-2.73369	0.00626287	0.0458378
PRPF39	341.818	0.665112	0.243319	2.7335	0.00626654	0.0458378
PPIG	191.3	0.785756	0.287489	2.73316	0.00627291	0.0458516
TCF12	204.671	0.604856	0.221328	2.73284	0.00627907	0.0458637
USP22	955.258	0.497903	0.182211	2.73257	0.00628433	0.0458693
FAM83G	164.458	0.74988	0.274525	2.73155	0.00630364	0.0459774
RNF213	64.0402	-0.899059	0.329188	-2.73114	0.00631154	0.0460021
MTBP	43.7462	1.03883	0.380447	2.73056	0.00632265	0.0460502
MAGOHB	508.049	0.529213	0.193882	2.72957	0.00634173	0.046144
PTBP3	429.723	0.535571	0.196221	2.72942	0.00634458	0.046144
AFMID	9.07812	-1.97912	0.725194	-2.72908	0.00635105	NA
2024-09-11	517.736	0.624561	0.228861	2.729	0.00635262	0.0461454
SNORA68	452.945	-0.71241	0.261057	-2.72894	0.00635381	0.0461454
SCFD1	196.566	0.729712	0.267473	2.72818	0.00636856	0.0462196
RHBDL1	7.4909	-2.20536	0.808875	-2.72645	0.00640204	NA
RAB11FIP2	123.539	0.776197	0.284796	2.72545	0.00642146	0.0465505
TSPAN6	72.0315	0.821503	0.30143	2.72535	0.00642327	0.0465505
FERMT2	261.962	0.65459	0.240363	2.72334	0.00646261	0.0468024
MYEOV2	858.802	-0.491051	0.180334	-2.72301	0.00646906	0.0468108
NENF	149.974	-0.656201	0.241001	-2.72281	0.00647296	0.0468108
UBIAD1	242.222	0.860131	0.315984	2.72207	0.00648748	0.0468826
ARIH1	224.912	0.573026	0.210624	2.72061	0.00651617	0.0470282
GNB5	125.366	0.733484	0.269606	2.72058	0.00651684	0.0470282
CLDN12	101.927	-0.703655	0.258687	-2.7201	0.00652617	0.0470399
CXorf38	33.3957	1.08962	0.400592	2.72003	0.00652769	0.0470399
DNAJC3	264.268	0.652169	0.239807	2.71955	0.00653699	0.0470737
CTNNA1	2277.77	0.491398	0.180825	2.71753	0.00657709	0.0473188
VPS8	141.732	0.720711	0.265224	2.71737	0.0065803	0.0473188
APTX	184.717	0.640941	0.236016	2.71567	0.00661423	0.0475293
SFXN1	1296.78	0.555463	0.204604	2.71482	0.00663113	0.0476172
UBE2K	607.6	0.583792	0.215302	2.71151	0.00669784	0.0480624
COX11	74.5765	1.02981	0.379862	2.71102	0.00670764	0.0480989
SUPT6H	530.296	0.66759	0.246316	2.7103	0.0067222	0.0481695
KAT7	1583.03	0.540852	0.199619	2.70943	0.00673998	0.0482609
TMEM237	179.598	0.725037	0.26762	2.70921	0.00674442	0.0482609
CMTM6	128.319	0.702285	0.259359	2.70777	0.00677367	0.0484345
VPS26A	178.977	0.669762	0.247368	2.70755	0.00677818	0.0484345
HUS1	71.4062	0.855044	0.315914	2.70658	0.00679811	0.0484889
STARD7	714.423	0.579818	0.214235	2.70645	0.00680062	0.0484889
AAR2	281.002	0.773384	0.285774	2.70628	0.00680414	0.0484889
RABAC1	162.87	-0.699985	0.258655	-2.70625	0.00680479	0.0484889
PCK2	91.6881	-0.715014	0.264301	-2.7053	0.00682422	0.0485654
HMGN3	24.0681	-1.72594	0.637994	-2.70526	0.00682505	0.0485654
PITPNA-AS1	35.1391	-1.04648	0.386969	-2.70431	0.00684466	0.048671
HERC2P9	47.8848	1.09025	0.403191	2.70405	0.00684999	0.048675
ITGA6	203.282	0.743915	0.275137	2.7038	0.00685525	0.0486785
HNRNPC	1809.7	-0.583551	0.215991	-2.70174	0.00689774	0.0489461
ABHD12	114.573	0.939588	0.347971	2.70019	0.00692993	0.0491404
RHOA	2559.78	-0.553056	0.204866	-2.69959	0.00694241	0.0491947
NUDT21	1774.11	0.431702	0.15993	2.69932	0.00694812	0.049201
USP39	1115.54	0.559488	0.207361	2.69814	0.00697275	0.0493412
TIMM50	82.9629	-0.8078	0.299566	-2.69656	0.0070059	0.0495414
SLC9B2	118.564	0.67604	0.250756	2.696	0.00701772	0.0495906
2024-09-05	44.3628	-0.973374	0.361242	-2.69452	0.00704899	0.0497771
PRPF8	2065.77	0.558915	0.207485	2.69376	0.007065	0.0498556
QKI	101.529	0.884928	0.32854	2.69352	0.00707023	0.0498581
LINC00623	146.111	-0.683325	0.25384	-2.69195	0.00710366	0.0500592
DNAJC19	478.631	-0.502705	0.186767	-2.69162	0.00711054	0.0500731
FOXP4	198.856	0.761161	0.282902	2.69055	0.00713343	0.0501997
ABCF2	909.522	0.604835	0.224833	2.69015	0.00714204	0.0502256
INTS9	79.3471	0.787915	0.29292	2.68987	0.00714806	0.0502334
EFNB2	132.997	0.685641	0.254959	2.68921	0.00716204	0.0502969
ENPP4	115.776	0.699099	0.26007	2.68812	0.00718556	0.0504274
DMTF1	160.082	0.68765	0.25586	2.6876	0.0071967	0.0504709
MRPL3	3225.8	0.545555	0.203024	2.68714	0.00720668	0.0505062
TMEM43	83.7447	0.792698	0.295166	2.6856	0.00724004	0.0507051
LAMP2	313.241	0.522948	0.194785	2.68474	0.00725861	0.0508003
ATAD1	680.576	0.583701	0.217436	2.68447	0.00726443	0.0508062
C1orf116	20.6619	1.84763	0.688395	2.68397	0.00727547	0.0508485
ZNF410	206.383	0.587566	0.219044	2.68241	0.00730943	0.0510509
PPIB	2336.02	-0.550747	0.205435	-2.68088	0.00734278	0.051237
DAP	686.766	0.629525	0.234852	2.68051	0.00735092	0.051237
ZDHHC23	45.2907	0.973271	0.363095	2.68049	0.00735153	0.051237
GTF3C6	93.8665	0.743993	0.277596	2.68013	0.00735944	0.051237
CCT4	2031.09	0.508035	0.189562	2.68005	0.00736118	0.051237
C9orf89	151.778	-0.645225	0.240917	-2.67821	0.00740169	0.0514839
ZNF775	20.1833	-1.35614	0.506565	-2.67712	0.00742576	0.0516161
EOGT	53.3723	1.037	0.387529	2.67594	0.00745202	0.0517634
ACSL4	441.745	0.550465	0.205786	2.67494	0.00747427	0.0518702
SDC1	229.149	-0.569435	0.212889	-2.67479	0.00747757	0.0518702
ZMYM6	115.984	0.689288	0.25777	2.67404	0.00749438	0.0519515
PRDX2	923.462	-0.463132	0.173251	-2.67318	0.00751358	0.0520492
GOLGA5	205.057	0.635993	0.238016	2.67206	0.00753874	0.0521326
ANKH	100.436	0.751369	0.2812	2.67201	0.0075398	0.0521326
DOK4	81.0358	-0.773455	0.289471	-2.67196	0.00754094	0.0521326
MPHOSPH6	332.636	0.543194	0.203341	2.67134	0.00755489	0.0521937
GIPR	16.085	-1.49596	0.560026	-2.67124	0.00755719	NA
APPL1	184.929	0.694023	0.259878	2.67057	0.00757228	0.0522784
CDC25A	155.284	0.742705	0.278137	2.67029	0.00757858	0.0522866
NCAPD3	339.44	0.550557	0.206228	2.66965	0.00759299	0.0523506
SYNJ2BP	56.0224	-0.862048	0.323124	-2.66786	0.00763368	0.0525956
ZC3H15	300.682	0.634722	0.237971	2.66722	0.00764805	0.0526591
TMEM181	357.932	0.660133	0.247523	2.66696	0.0076541	0.0526652
RBM38	53.2805	-0.877572	0.329257	-2.66531	0.00769175	0.0528886
SPATS2L	208.452	0.764838	0.287053	2.66445	0.00771148	0.0529597
GATAD2A	1389.36	0.596866	0.224015	2.6644	0.00771247	0.0529597
MSL2	158.591	0.709086	0.266284	2.66289	0.0077472	0.0531623
SLC25A25	82.5772	-0.771058	0.2896	-2.66249	0.00775638	0.0531695
RANBP1	593.684	0.646359	0.242787	2.66224	0.00776217	0.0531695
RPS27	792.491	-0.75628	0.284084	-2.66217	0.00776387	0.0531695
ZC3HAV1	375.421	0.50971	0.191496	2.66172	0.00777416	0.0531977
RPL7	11449.4	-0.441646	0.165936	-2.66154	0.00777841	0.0531977
ZFAND4	57.6331	0.903259	0.339518	2.66042	0.00780444	0.0533399
NAA40	105.17	-0.696433	0.261884	-2.65932	0.00782989	0.053478
UBE2D2	414.106	0.62854	0.236441	2.65833	0.00785284	0.0535989
LMBR1	107.285	0.745347	0.280406	2.6581	0.00785837	0.0536008
RBM12	14.4634	-1.67363	0.629905	-2.65696	0.00788487	NA
SMCR5	10.0219	-2.06813	0.778434	-2.65678	0.0078892	NA
CASP8AP2	60.4109	0.861159	0.324188	2.65636	0.00789902	0.0537943
PHF8	77.3471	0.8841	0.332862	2.65606	0.00790606	0.0537943
DIS3L	296.647	0.605361	0.227918	2.65605	0.00790615	0.0537943
RNMTL1	172.559	0.710554	0.26753	2.65598	0.00790783	0.0537943
TIMM44	818.367	-0.538744	0.202874	-2.65556	0.00791765	0.0538253
CCT8	2398.76	0.4451	0.167662	2.65474	0.00793691	0.0539203
CSTF2	369.718	0.647932	0.244198	2.6533	0.00797079	0.0540942
RGS2	100.957	0.739234	0.278619	2.65321	0.00797312	0.0540942
TMEM33	1360.62	0.634381	0.239134	2.65282	0.00798219	0.0541198
CLN6	493.775	0.819654	0.309204	2.65085	0.00802897	0.0544008
PURB	43.5466	0.943888	0.356202	2.64987	0.00805228	0.0544961
RBM22	487.565	0.615194	0.232165	2.64981	0.00805371	0.0544961
HNRNPA1	819.441	0.470649	0.177668	2.64904	0.00807201	0.0545644
RPL8	2757.1	-0.754845	0.284961	-2.64894	0.0080745	0.0545644
FLVCR1	210.258	0.597452	0.225633	2.64789	0.00809955	0.0546974
PDE9A	57.102	-0.859105	0.324521	-2.6473	0.00811364	0.0547564
SUPT4H1	578.956	-0.471029	0.177955	-2.64689	0.00812355	0.054787
RNF181	103.725	-0.731322	0.276391	-2.64597	0.0081457	0.0549001
NUP153	386.485	0.574665	0.217213	2.64564	0.00815375	0.054918
RSRC2	590.909	-0.646649	0.244469	-2.64512	0.0081662	0.0549614
TMEM138	122.447	0.770568	0.291339	2.64492	0.00817095	0.0549614
NFKBID	40.2578	-0.984639	0.372539	-2.64305	0.00821626	0.0552297
RNGTT	94.2058	0.721283	0.272947	2.64257	0.00822788	0.0552715
MAP3K5	53.7491	0.872843	0.330376	2.64197	0.00824252	0.0553002
PDIA4	257.363	-0.603552	0.228454	-2.64189	0.00824447	0.0553002
ABHD13	21.1865	-1.43132	0.541838	-2.6416	0.00825154	0.0553002
SMAD4	238.38	0.559102	0.21166	2.64151	0.00825385	0.0553002
NCSTN	351.052	0.542365	0.205381	2.64077	0.00827183	0.0553529
DGKD	321.849	0.589251	0.223139	2.64074	0.00827255	0.0553529
RNF215	48.6644	-0.973511	0.368832	-2.63944	0.00830422	0.0555179
CYP24A1	315.102	-0.643035	0.24364	-2.63929	0.00830809	0.0555179
CTSD	496.935	-0.523865	0.198535	-2.63865	0.00832362	0.0555741
SF3A1	1470.58	0.532693	0.201892	2.6385	0.00832741	0.0555741
RNF122	46.422	-1.01481	0.384657	-2.63822	0.00833431	0.0555838
SACM1L	259.691	0.710573	0.269435	2.63727	0.00835755	0.0557024
ABHD8	13.9581	-1.74145	0.660725	-2.63566	0.00839728	NA
MFAP3	75.9694	0.842049	0.319489	2.63561	0.00839851	0.0559139
XPOT	564.401	0.545558	0.207005	2.63548	0.00840178	0.0559139
FAM20B	169.679	0.702516	0.266577	2.63532	0.00840572	0.0559139
NDUFA2	183.702	-0.643638	0.244399	-2.63355	0.00844979	0.0561704
SLC38A10	144.298	-0.61423	0.233313	-2.63265	0.00847225	0.0562831
PPP6R2	117.577	-0.634648	0.241141	-2.63185	0.00849208	0.0563735
TMEM221	24.7132	-1.17509	0.446521	-2.63166	0.00849691	0.0563735
SNX2	99.3021	0.72011	0.273671	2.6313	0.00850584	0.0563961
CYP4F22	2.83189	-4.2233	1.60558	-2.63038	0.00852893	NA
MRE11A	30.694	1.09953	0.418058	2.6301	0.00853608	0.0565599
NFRKB	131.483	0.704968	0.268079	2.6297	0.00854599	0.0565888
EIF3E	4138.97	0.457485	0.174002	2.6292	0.00855861	0.0566356
PPP6R3	626.765	0.465026	0.176974	2.62765	0.00859774	0.0568576
MGST2	101.308	-0.835899	0.318353	-2.6257	0.0086472	0.0571477
C19orf10	288.802	-0.589193	0.224417	-2.62543	0.00865384	0.0571546
NUP214	287.091	0.535563	0.204043	2.62475	0.00867116	0.0572319
NDUFA1	1261.6	-0.497151	0.189548	-2.62282	0.00872051	0.0574906
TLE1	37.4174	-1.05283	0.401417	-2.62278	0.00872163	0.0574906
EMP3	444.686	-0.610927	0.233022	-2.62176	0.00874772	0.0576254
GEMIN5	290.052	0.638315	0.243567	2.62069	0.00877511	0.0577685
FYTTD1	160.198	-0.844916	0.322474	-2.6201	0.00879028	0.0578311
TTK	209.521	0.607855	0.232018	2.61986	0.00879658	0.0578352
FAM168A	59.4315	-0.88587	0.338204	-2.61934	0.00881007	0.0578866
BTG3	127.282	0.652494	0.249155	2.61883	0.00882331	0.0579358
S100A6	131.872	-0.85561	0.326742	-2.61861	0.0088289	0.0579358
SNPH	36.304	-1.03379	0.395204	-2.61584	0.00890086	0.0583023
SNX6	420.153	0.695706	0.265961	2.61582	0.00890134	0.0583023
CCNT1	151.206	0.624468	0.238729	2.6158	0.0089019	0.0583023
NSMCE1	309.086	-0.5157	0.19728	-2.61405	0.00894765	0.0585644
C21orf33	129.154	-0.628392	0.24053	-2.61253	0.00898758	0.0587783
YES1	666.893	0.466143	0.178437	2.61236	0.00899187	0.0587783
HIST1H3A	965.713	-0.512132	0.196145	-2.61099	0.00902816	0.0589778
UBA5	156.069	0.762568	0.292204	2.60971	0.00906183	0.0591599
PTPMT1	502.548	-0.468408	0.179599	-2.60807	0.00910535	0.0593814
NSD1	125.154	0.827084	0.317134	2.608	0.0091074	0.0593814
PRPF4	455.622	0.598393	0.229614	2.60608	0.00915837	0.0596756
DNAJC13	176.564	0.599023	0.229881	2.60579	0.00916619	0.0596855
XRCC6	6829.24	0.419082	0.160839	2.60559	0.00917158	0.0596855
HIST1H1C	2530.79	-0.508775	0.195337	-2.60461	0.00919796	0.059819
SNORA58	33.8359	-1.07995	0.414826	-2.60338	0.00923102	0.0599958
PPP2R5E	164.048	0.672225	0.258252	2.60298	0.00924184	0.0600278
DHX29	325.971	0.551787	0.212061	2.60202	0.00926775	0.0601322
SCARNA13	186.26	-0.725763	0.278931	-2.60194	0.0092697	0.0601322
KIF4A	441.859	0.521671	0.200533	2.60143	0.00928371	0.0601849
ZNF324B	58.0131	0.896086	0.344522	2.60096	0.00929645	0.0602091
PDE4A	120.235	0.809632	0.311295	2.60085	0.00929925	0.0602091
DNAJC15	67.016	0.79424	0.305422	2.60047	0.00930972	0.0602386
INTS3	305.938	0.578776	0.222728	2.59858	0.0093611	0.0604057
ZSCAN5A	36.368	1.07527	0.413815	2.59844	0.00936497	0.0604057
NAA50	1083.22	0.528975	0.203576	2.59841	0.00936559	0.0604057
CERK	714.017	0.604428	0.232617	2.59839	0.00936622	0.0604057
STOX2	26.371	-1.21526	0.467721	-2.59827	0.00936955	0.0604057
RPS29	111.498	-0.722551	0.278096	-2.59821	0.00937105	0.0604057
SNRPD3	1075.59	-0.452636	0.174256	-2.59753	0.00938957	0.0604869
MTG1	76.776	-0.741606	0.285709	-2.59567	0.00944058	0.0607771
TMEM179B	198.123	-0.599661	0.2311	-2.59482	0.00946414	0.0608623
CHMP2A	412.952	-0.647309	0.249468	-2.59476	0.00946574	0.0608623
GPATCH3	64.933	0.899123	0.346726	2.59318	0.00950921	0.0610618
GTF2I	54.7679	0.917796	0.35394	2.59308	0.00951202	0.0610618
MTA2	613.337	0.468702	0.180758	2.59298	0.00951472	0.0610618
PAK2	915.915	0.452663	0.174598	2.5926	0.00952533	0.0610914
POU5F2	4.82353	-2.90854	1.12216	-2.59191	0.00954457	NA
CRLF3	243.987	0.577312	0.222791	2.59127	0.00956216	0.0612891
MRPL11	343.421	-0.50476	0.194861	-2.59036	0.00958744	0.0613856
COG4	242.006	0.608828	0.235042	2.5903	0.00958925	0.0613856
SIK3	107.806	1.04746	0.40456	2.58914	0.00962146	0.0615532
TNFRSF1A	427.28	0.515194	0.199058	2.58816	0.00964905	0.061691
GPX1	977.255	-0.545774	0.210917	-2.58762	0.00966403	0.0617481
USP14	231.866	0.552246	0.213494	2.5867	0.00968987	0.0618745
TCEA1	421.913	0.513944	0.198751	2.58588	0.00971321	0.0619553
UQCRFS1	696.544	-0.452712	0.175074	-2.58582	0.00971468	0.0619553
TPX2	808.195	0.543895	0.21039	2.58517	0.00973298	0.06201
GLT25D1	1218.56	0.524446	0.202873	2.58509	0.0097354	0.06201
TAF5L	168.3	0.779006	0.301443	2.58425	0.00975897	0.0620928
DCP1A	397.37	0.5356	0.207271	2.58406	0.00976453	0.0620928
MOAP1	64.5112	-0.766814	0.296767	-2.58389	0.00976928	0.0620928
MRPS23	555.532	0.585805	0.226725	2.58377	0.00977274	0.0620928
IGHMBP2	21.0831	1.33083	0.515213	2.58306	0.00979275	0.0621812
CAMKK2	63.1115	0.825533	0.319622	2.58284	0.00979903	0.0621824
ATIC	2524.94	0.539354	0.208842	2.58259	0.00980623	0.0621894
GALNT7	276.869	0.609795	0.236159	2.58213	0.00981923	0.0622332
ABTB1	53.0249	-0.86251	0.334102	-2.58158	0.009835	0.0622945
SFMBT1	63.5088	0.783663	0.303592	2.58131	0.00984268	0.0623044
IMPA1	355.443	0.484667	0.1878	2.58076	0.00985824	0.0623642
PSME1	197.233	-0.612057	0.237324	-2.57899	0.0099089	0.0626459
EIF4E	963.923	0.632812	0.245455	2.57812	0.00993387	0.0627649
TXNDC5	760.611	0.521439	0.202328	2.5772	0.00996031	0.0628577
PKNOX1	126.352	0.715529	0.27764	2.57718	0.00996089	0.0628577
KLHL9	248.797	0.524552	0.203576	2.57669	0.00997516	0.0629089
NRAS	690.248	0.500261	0.194184	2.57622	0.00998874	0.0629313
OSBPL3	417.361	0.492949	0.191352	2.57614	0.00999106	0.0629313
NOVA2	76.1839	-1.02851	0.39929	-2.57584	0.00999979	0.0629475
SPNS1	115.177	-0.820032	0.31843	-2.57524	0.0100172	0.0629847
PHF19	157.098	0.68747	0.266957	2.57521	0.010018	0.0629847
CUL3	490.312	0.473702	0.18401	2.57433	0.0100434	0.0631051
USP46	104.821	-0.728485	0.283069	-2.57352	0.0100669	0.0632139
PSMC6	1123.51	0.541727	0.210532	2.57313	0.0100782	0.0632461
ATRIP	59.4224	0.887574	0.345146	2.57159	0.0101233	0.0634902
DDT	286.946	-0.657302	0.255741	-2.57019	0.0101643	0.0637081
IVNS1ABP	381.937	0.616402	0.239866	2.56978	0.0101764	0.0637447
MYSM1	213.197	0.624476	0.243093	2.56888	0.0102028	0.0638706
LETM1	506.317	0.637428	0.248218	2.56801	0.0102283	0.0639627
FAM173A	52.1818	-0.860467	0.335092	-2.56785	0.0102331	0.0639627
TNKS1BP1	95.8321	-0.670646	0.261181	-2.56774	0.0102363	0.0639627
OMA1	41.3225	1.02201	0.398087	2.56731	0.0102491	0.0640036
FASTKD1	174.771	0.746998	0.291018	2.56685	0.0102628	0.0640501
KIAA0368	437.698	0.494586	0.192791	2.56539	0.0103059	0.0641495
SULT1C2	9.40696	-1.91044	0.744741	-2.56524	0.0103104	NA
KIF3A	30.6454	1.1358	0.442769	2.56521	0.0103113	0.0641495
PSMD11	1843.03	0.516398	0.20131	2.56518	0.0103122	0.0641495
RBPJ	181.769	0.597813	0.233054	2.56513	0.0103138	0.0641495
ABHD5	148.299	0.676707	0.263826	2.56497	0.0103184	0.0641495
OXLD1	55.3577	-0.973709	0.37962	-2.56496	0.0103188	0.0641495
RAB8B	186.108	0.636905	0.248323	2.56483	0.0103228	0.0641495
HILPDA	11.6518	-1.74902	0.682112	-2.56413	0.0103435	NA
KANK1	232.102	0.554034	0.216245	2.56206	0.0104053	0.0646228
GRIN2C	6.74417	-2.35196	0.918985	-2.5593	0.0104882	NA
GATAD2B	193.009	-0.55985	0.21879	-2.55884	0.0105021	0.0651844
SMC4	477.818	0.465956	0.182131	2.55836	0.0105166	0.0652348
FAM195A	22.0823	-1.63142	0.638046	-2.5569	0.0105609	0.0654701
ZNF594	6.63911	-2.18754	0.855714	-2.55639	0.0105766	NA
TGFB2	7.85681	2.23885	0.876021	2.5557	0.0105973	NA
FABP5	2169.86	-0.486827	0.190561	-2.5547	0.010628	0.065846
NUFIP1	143.677	0.652749	0.255556	2.55423	0.0106421	0.0658819
ACTR2	1265.72	0.485074	0.189921	2.55408	0.0106467	0.0658819
UBTF	570.816	0.548578	0.21482	2.55367	0.0106595	0.0659026
STRADB	165.404	0.647336	0.253504	2.55355	0.010663	0.0659026
ESRP2	139.807	-0.607365	0.2379	-2.55303	0.0106791	0.065962
B3GALT6	117.135	0.849083	0.332663	2.55238	0.010699	0.0660304
CLIP4	191.026	0.544085	0.213179	2.55225	0.0107031	0.0660304
NDUFB10	216.884	-0.639388	0.250634	-2.55108	0.0107391	0.0661928
FTSJ3	344.393	0.651123	0.255245	2.55097	0.0107424	0.0661928
ZNF599	16.88	-1.43275	0.561705	-2.55072	0.01075	0.0661999
UGGT1	271.971	0.536304	0.21028	2.55043	0.010759	0.0662152
ZC3H14	215.891	0.548706	0.215209	2.54964	0.0107833	0.0663248
TCEB2	1146.51	-0.481347	0.188919	-2.54791	0.0108372	0.0666159
TRNP1	59.3864	-0.851722	0.334342	-2.54745	0.0108512	0.066662
GPHN	233.581	0.577391	0.226757	2.5463	0.0108872	0.0668429
FLYWCH1	71.3729	-0.76823	0.301837	-2.54518	0.010922	0.0670163
ENTPD4	104.491	0.666216	0.261821	2.54454	0.010942	0.067099
MAPK9	522.115	0.512887	0.201638	2.54361	0.0109715	0.0672051
TTC33	205.258	-0.654276	0.257227	-2.54357	0.0109725	0.0672051
RARA	78.5004	0.90178	0.354569	2.54331	0.0109808	0.0672151
NFATC3	317.874	-0.668366	0.26288	-2.54248	0.011007	0.0672715
CLK1	192.997	0.581977	0.228907	2.54242	0.0110087	0.0672715
SAP130	230.798	0.619687	0.243759	2.54221	0.0110153	0.0672715
NPR2	57.9958	-0.88534	0.34826	-2.54218	0.0110163	0.0672715
ANO8	50.7425	-0.844199	0.332229	-2.54101	0.0110532	0.0674241
LINC00263	97.1565	-0.969812	0.38167	-2.54097	0.0110545	0.0674241
WWC2	155.183	0.637469	0.250899	2.54074	0.0110619	0.067429
LSG1	69.4181	0.833962	0.328418	2.53933	0.0111066	0.0676245
NCOA6	275.735	0.566169	0.222981	2.5391	0.0111139	0.0676245
WWC1	380.017	0.703197	0.276948	2.5391	0.0111139	0.0676245
SEC24A	114.322	0.634203	0.249869	2.53814	0.0111443	0.0677693
TRABD	420.162	-0.476603	0.1878	-2.53782	0.0111545	0.0677906
DTD2	90.2882	0.856757	0.337637	2.53751	0.0111645	0.0678103
KIF2C	473.665	0.531881	0.209625	2.5373	0.011171	0.0678103
METTL6	106.177	0.752673	0.296681	2.53698	0.0111813	0.0678325
ARHGAP17	400.128	0.527164	0.207899	2.53567	0.0112232	0.0680174
AHNAK2	39.1136	-1.06277	0.419176	-2.53539	0.0112323	0.0680174
USB1	154.8	-0.573659	0.226278	-2.5352	0.0112383	0.0680174
IGFBP6	360.477	-0.588087	0.231969	-2.5352	0.0112385	0.0680174
EIF4ENIF1	164.213	0.75251	0.296943	2.53419	0.0112709	0.068173
KIAA1804	161.081	0.674191	0.266233	2.53233	0.0113307	0.068493
KLHL22	40.1488	-0.930521	0.367485	-2.53213	0.0113372	0.068493
SLC20A2	75.3669	0.975016	0.385117	2.53174	0.0113497	0.0685281
LOC728875	104.229	-0.696733	0.275229	-2.53147	0.0113587	0.0685415
SLC25A1	340.724	-0.527478	0.208421	-2.53082	0.0113795	0.068609
SETD8	154.111	-0.831061	0.328391	-2.53071	0.0113833	0.068609
WIZ	228.438	0.632798	0.250117	2.53	0.0114061	0.0687061
KLF6	197.943	0.576036	0.227851	2.52813	0.0114673	0.0690056
KCTD20	259.104	0.553664	0.219007	2.52806	0.0114694	0.0690056
FBXL6	189.53	-0.540164	0.213761	-2.52695	0.0115057	0.0691835
EMD	466.387	-0.470971	0.18646	-2.52586	0.0115415	0.069358
STXBP3	147.435	0.631589	0.250189	2.52445	0.0115879	0.0695958
CBR4	184.788	-0.589153	0.233411	-2.5241	0.0115995	0.0696245
WFS1	67.9502	-0.772847	0.30627	-2.52342	0.0116221	0.0696847
ATG4C	59.3242	0.779277	0.308823	2.52338	0.0116232	0.0696847
HSH2D	36.572	-1.03956	0.412061	-2.52283	0.0116413	0.0697524
ERCC6L2	118.853	0.676061	0.268014	2.52248	0.0116529	0.0697765
DDX46	230.455	0.530207	0.210208	2.5223	0.0116591	0.0697765
ZFPM1	180.976	-0.703702	0.279072	-2.52158	0.0116829	0.0698784
E2F8	70.9672	0.828131	0.328479	2.52111	0.0116985	0.0699309
NPRL3	185.512	0.640015	0.253972	2.52002	0.0117347	0.0701061
LCLAT1	482.613	0.50383	0.199976	2.51945	0.0117537	0.0701781
MCM3AP	107.377	0.685903	0.272286	2.51905	0.0117671	0.0701999
TUBGCP4	515.863	0.488414	0.193897	2.51893	0.0117711	0.0701999
OSBPL11	132.198	0.625559	0.248413	2.51822	0.011795	0.070293
CKAP5	959.823	0.451227	0.179196	2.51806	0.0118005	0.070293
TNFRSF21	644.55	0.555746	0.220729	2.51777	0.01181	0.0703086
GRHL2	119.021	-0.659588	0.262074	-2.5168	0.0118425	0.070461
ZFP161	33.6415	1.0714	0.425852	2.5159	0.0118729	0.070601
TMEM39A	210.446	0.626677	0.249208	2.51468	0.0119142	0.0707821
TADA1	72.5492	0.7364	0.292851	2.51459	0.0119173	0.0707821
ADSS	102.341	0.716433	0.285005	2.51375	0.0119455	0.0709086
TNPO3	423.629	0.562453	0.223787	2.51334	0.0119594	0.0709501
NDUFB9	1883.1	-0.408295	0.162479	-2.51291	0.0119741	0.0709959
ALKBH7	76.1874	-0.746014	0.297059	-2.51133	0.0120276	0.0712523
EDF1	659.465	-0.492716	0.196205	-2.51122	0.0120313	0.0712523
PSMB6	1324.37	-0.409366	0.163041	-2.51082	0.012045	0.0712575
ABCA2	248.556	-0.583379	0.232349	-2.51079	0.0120462	0.0712575
PTBP1	2797.23	0.480425	0.19142	2.5098	0.01208	0.0713628
MTHFR	30.5986	-1.00267	0.399508	-2.50977	0.0120811	0.0713628
TLE2	98.6731	-0.713498	0.284302	-2.50965	0.012085	0.0713628
SNORA7B	115.42	-0.874932	0.348677	-2.50929	0.0120974	0.0713716
FAM60A	257.643	0.693363	0.276332	2.50917	0.0121016	0.0713716
ZNF431	117.214	-0.84311	0.336035	-2.509	0.0121074	0.0713716
CTDP1	123.648	0.677294	0.269988	2.50861	0.0121206	0.0714079
TMC4	60.3765	-0.82527	0.329013	-2.50832	0.0121307	0.0714261
EVI5	39.0702	0.932666	0.371936	2.5076	0.0121555	0.0714939
ASCC2	312.012	0.67778	0.270293	2.50758	0.0121562	0.0714939
OAS3	131.484	0.747256	0.298066	2.50701	0.0121756	0.0715505
BCAR3	72.3366	0.945618	0.377207	2.50689	0.0121799	0.0715505
RNF149	115.837	0.664887	0.265328	2.50591	0.0122137	0.0717079
POLR2L	2340.12	-0.479038	0.191213	-2.50526	0.0122361	0.0717985
PAPD5	68.279	0.911192	0.363845	2.50434	0.0122679	0.0719433
KRTCAP2	468.779	-0.484944	0.193745	-2.50301	0.0123143	0.0721742
NCAPG2	461.277	-0.503163	0.201054	-2.50263	0.0123274	0.0722092
RRP12	467.506	0.65717	0.262623	2.50233	0.0123379	0.0722293
PPP1R3B	29.7819	-1.03443	0.41363	-2.50086	0.0123893	0.0724484
TMEM192	67.9393	0.81779	0.327017	2.50076	0.0123928	0.0724484
COG8	95.3876	-0.731552	0.292545	-2.50065	0.0123966	0.0724484
AJUBA	107.303	0.91938	0.36776	2.49995	0.0124212	0.0725505
C1orf109	368.891	0.589612	0.235905	2.49936	0.0124418	0.0726072
AADAT	86.8319	0.688848	0.275623	2.49924	0.0124459	0.0726072
MRPL34	24.8472	-1.57532	0.63037	-2.49904	0.0124531	0.0726072
SNORA48	19.6445	-1.31286	0.525384	-2.49886	0.0124593	0.0726072
GNAI2	939.312	-0.463752	0.18562	-2.49839	0.0124759	0.0726474
SUN1	1263.94	0.527161	0.211026	2.49809	0.0124865	0.0726474
GLB1L2	148.122	0.671121	0.268657	2.49806	0.0124876	0.0726474
PPA2	211.117	0.595498	0.238453	2.49734	0.012513	0.0727234
PPAPDC1B	69.6778	0.791158	0.316808	2.49728	0.0125149	0.0727234
SLC33A1	73.0429	0.707079	0.283283	2.49601	0.0125599	0.0729432
RFWD2	190.477	0.60077	0.240716	2.49576	0.0125687	0.0729526
DYNC1LI2	137.496	-0.727563	0.291595	-2.49512	0.0125915	0.0730094
SENP5	227.251	0.556969	0.223227	2.49508	0.0125928	0.0730094
LOC100133331	10.6263	-1.67988	0.673338	-2.49486	0.0126007	NA
MLL2	172.922	-0.579953	0.232489	-2.49454	0.0126121	0.0730558
CCNY	426.483	0.541035	0.216895	2.49445	0.0126151	0.0730558
SYBU	44.7526	0.925094	0.370973	2.4937	0.012642	0.0731376
SESN2	255.19	0.577406	0.23155	2.49365	0.0126435	0.0731376
C21orf91	182.467	0.586866	0.235383	2.49324	0.0126585	0.0731826
CRIP1	80.9009	-0.719668	0.288688	-2.49289	0.0126708	0.073212
ZNF326	386.418	0.555594	0.222927	2.49227	0.0126929	0.0732672
PABPC4	5590.4	0.535412	0.214833	2.49222	0.0126947	0.0732672
OSBPL6	69.3402	0.732555	0.293986	2.4918	0.0127098	0.0732912
LDHA	3471.69	-0.415236	0.166647	-2.4917	0.0127132	0.0732912
AP3D1	221.197	0.704924	0.28295	2.49134	0.0127263	0.0733254
GMNN	93.3921	0.747039	0.30005	2.48971	0.0127847	0.07362
CC2D1A	122.107	-0.603776	0.242556	-2.48922	0.0128022	0.0736794
KBTBD4	124.559	0.679173	0.272927	2.48847	0.0128292	0.0737934
EGLN3	34.8814	-1.09881	0.441637	-2.48804	0.012845	0.0738426
AKTIP	173.336	0.586974	0.235986	2.48733	0.0128707	0.0739484
TBCA	529.186	0.558048	0.224418	2.48665	0.0128951	0.0740473
RPS15AP10	13.7806	-1.71956	0.691712	-2.48595	0.0129207	NA
ZNF786	68.75	-0.739572	0.297622	-2.48494	0.0129574	0.0743628
OSGIN2	451.831	0.491051	0.197676	2.48413	0.012987	0.0744755
BSPRY	95.8316	-0.683536	0.275176	-2.484	0.0129916	0.0744755
FANCC	160.644	0.647464	0.260696	2.4836	0.0130062	0.0745121
PPP2R3C	49.5096	0.846376	0.34081	2.48342	0.0130126	0.0745121
PSMG1	878.065	0.646548	0.260428	2.48264	0.0130414	0.0746353
MRPL33	181.653	0.636719	0.256504	2.4823	0.0130538	0.0746451
UNC13A	201.747	-0.531457	0.214123	-2.48201	0.0130643	0.0746451
SH3D21	33.6116	-1.05424	0.424777	-2.48187	0.0130694	0.0746451
TESC	75.2749	-0.781858	0.315038	-2.48179	0.0130724	0.0746451
DNAJB14	156.46	0.564918	0.227664	2.48137	0.0130879	0.0746921
RBM15	17.7244	1.31835	0.53135	2.48112	0.0130969	0.0747013
DNAJA2	607.472	0.502536	0.20264	2.47994	0.0131403	0.0749069
PLSCR1	78.4781	0.872197	0.351797	2.47926	0.0131654	0.0750082
AGTPBP1	31.3141	1.02455	0.413396	2.47839	0.0131978	0.0751508
TNK2	123.052	-0.603968	0.243748	-2.47784	0.013218	0.0752031
KCTD9	283.567	0.537122	0.216787	2.47765	0.0132253	0.0752031
FAM50A	90.0659	-0.7523	0.303648	-2.47754	0.0132291	0.0752031
SEC61G	1108.98	-0.424487	0.171379	-2.47689	0.0132533	0.075299
FAM203A	226.224	0.601433	0.243033	2.4747	0.0133348	0.0757197
ZNF235	16.3496	-1.31734	0.532351	-2.47457	0.0133396	NA
MAD2L2	295.874	-0.517095	0.208994	-2.47421	0.013353	0.0757811
IFI27L2	5.69883	-2.53511	1.02462	-2.4742	0.0133535	NA
EXOSC2	801.289	0.599851	0.242471	2.47391	0.0133642	0.0758025
NDUFV2	483.89	0.628395	0.254093	2.47309	0.0133951	0.0759355
CKS2	600.109	0.541763	0.219169	2.4719	0.0134397	0.0761461
WASL	325.65	0.505127	0.204433	2.47086	0.0134787	0.0763243
PRKCI	168.904	0.557534	0.225852	2.46858	0.0135651	0.0767708
FBXO27	47.4653	0.916896	0.37163	2.46723	0.0136163	0.0770181
ELF1	291.447	0.490915	0.199002	2.46688	0.0136295	0.0770501
GGT7	17.7921	-1.5086	0.61165	-2.46644	0.0136464	0.0771031
CBY1	96.2519	-0.661652	0.268365	-2.46549	0.0136826	0.0772644
HBE1	95.2846	-0.690639	0.280145	-2.46529	0.0136903	0.0772651
DDAH1	289.674	0.523767	0.212486	2.46494	0.0137035	0.0772971
TMEM219	186.597	-0.603255	0.244799	-2.46429	0.0137286	0.077396
BOK	7.8369	-1.92168	0.779951	-2.46385	0.0137453	NA
NES	27.3702	-1.10625	0.449396	-2.46164	0.0138305	0.0779273
DHX32	114.453	0.622172	0.252815	2.46097	0.013856	0.078028
ACBD3	130.033	0.64318	0.26148	2.45977	0.0139027	0.0782477
FAM178A	297.573	0.483146	0.196442	2.45948	0.0139138	0.0782672
FNIP1	167.978	0.585672	0.238356	2.45713	0.0140053	0.0787385
NAMPT	792.97	0.451073	0.183613	2.45664	0.0140241	0.0788007
SLC29A2	130.516	-0.826969	0.336748	-2.45575	0.014059	0.0789534
LIN7B	13.2956	-1.44652	0.589316	-2.45458	0.0141049	NA
TOR1AIP1	207.726	0.576629	0.23495	2.45427	0.0141173	0.0792174
SLC25A26	86.6072	-0.739879	0.30148	-2.45416	0.0141216	0.0792174
OBFC1	148.122	-0.892001	0.363665	-2.45281	0.0141745	0.0794707
CHUK	238.355	0.55438	0.226068	2.45227	0.0141958	0.0795039
UTP3	431.038	0.530334	0.216268	2.45221	0.0141981	0.0795039
TOP3A	104.336	0.692299	0.282333	2.45207	0.0142038	0.0795039
TMEM191B	16.6832	-1.31644	0.536975	-2.45158	0.0142232	0.0795674
KTN1	395.183	0.505597	0.206249	2.45139	0.0142307	0.0795674
SPATA2	72.2854	0.751358	0.306592	2.45068	0.0142586	0.0796764
MINA	288.745	0.561599	0.229177	2.4505	0.0142659	0.0796764
ENO3	19.1507	-1.29461	0.528434	-2.44991	0.0142893	0.0797557
FANCI	126.417	0.670918	0.273882	2.44966	0.0142991	0.0797557
PALD1	263.858	0.621679	0.253793	2.44955	0.0143035	0.0797557
PODXL	335.086	0.548902	0.224188	2.4484	0.0143492	0.0799666
KIAA1279	341.726	0.583937	0.238577	2.44759	0.0143817	0.0800616
NPAT	112.468	0.658089	0.268879	2.44753	0.0143839	0.0800616
LPCAT3	304.584	0.529334	0.216286	2.44738	0.0143897	0.0800616
JAGN1	562.461	-0.446175	0.182392	-2.44624	0.0144356	0.080273
LDLR	568.193	0.545715	0.22312	2.44583	0.0144518	0.0803194
SNORA2A	23.1413	-1.22593	0.501412	-2.44496	0.0144867	0.0804694
SLU7	602.283	0.557191	0.227961	2.44424	0.0145158	0.0805874
FKBP3	229.077	0.547625	0.224088	2.4438	0.0145335	0.0806348
IKBIP	68.5558	0.800069	0.327409	2.44363	0.0145402	0.0806348
MLYCD	87.6047	-0.688646	0.281911	-2.44277	0.0145749	0.0807833
C22orf13	286.742	0.713174	0.291995	2.44242	0.0145892	0.0808187
SNORA42	27.9831	-1.07639	0.440767	-2.44209	0.0146026	0.080849
UNC119	129.401	-0.591429	0.242284	-2.44106	0.0146444	0.0810364
AQP7P1	5.6915	-2.31384	0.948246	-2.44013	0.0146821	NA
CHCHD7	13.8386	-1.56771	0.642492	-2.44005	0.0146853	NA
CDK2AP2	521.517	-0.489416	0.200586	-2.43993	0.0146901	0.0812456
FAM190B	124.43	0.623619	0.255641	2.43943	0.0147103	0.0812867
LMX1B	30.9495	-1.23296	0.505444	-2.43936	0.0147135	0.0812867
KIAA0753	23.1619	1.1836	0.485324	2.43879	0.0147364	0.0813693
ATP5J2	3054.81	-0.478446	0.196317	-2.43711	0.0148051	0.0817045
KLHL23	379.085	0.547775	0.224782	2.43691	0.0148132	0.0817049
BAIAP2	654.457	0.628919	0.258196	2.43582	0.014858	0.0818635
PPP1CC	4235.48	0.480824	0.197397	2.43582	0.014858	0.0818635
TCHP	224.336	0.696276	0.285946	2.43499	0.0148922	0.0820078
RLF	147.047	0.66101	0.271623	2.43355	0.0149515	0.0822899
RPL26	7340.36	-0.447391	0.183865	-2.43326	0.0149634	0.0823106
ZNF121	398.086	0.5286	0.217298	2.4326	0.0149907	0.0824166
TUBA4A	173.198	-0.587005	0.241497	-2.43069	0.01507	0.0827924
RABL3	58.2577	0.831672	0.342172	2.43057	0.0150753	0.0827924
OLFML2A	22.5313	-1.154	0.475068	-2.42913	0.0151352	0.0830766
RDH10	193.537	0.572547	0.235792	2.42818	0.0151747	0.0832485
GMPR	64.8473	-0.992372	0.408842	-2.42727	0.0152128	0.0834129
USP10	664.39	0.431224	0.177709	2.42657	0.0152424	0.0835304
MTCH1	46.4028	-0.985225	0.406076	-2.42621	0.0152575	0.0835683
ACADM	57.638	0.787323	0.324535	2.426	0.0152661	0.0835704
IK	478.477	0.492107	0.202875	2.42567	0.0152803	0.0836033
LEPROTL1	371.279	-0.69094	0.284919	-2.42504	0.0153068	0.0836795
TPI1	2486.37	-0.602961	0.248649	-2.42495	0.0153106	0.0836795
ACSL3	311.68	0.584824	0.241302	2.42362	0.0153666	0.0839404
SNED1	15.7029	-1.33082	0.549109	-2.4236	0.0153674	NA
SECISBP2	75.5864	0.75936	0.313441	2.42266	0.0154073	0.0841177
RASSF7	71.5744	-0.797237	0.329211	-2.42166	0.0154498	0.0843049
NCAPH	215.175	0.632493	0.261255	2.42098	0.0154788	0.0844177
DNM1	17.9451	-1.44089	0.595218	-2.42078	0.0154874	0.0844193
ESPN	75.4589	-0.864002	0.356976	-2.42034	0.0155061	0.0844766
DDHD1	222.415	0.703631	0.290765	2.41993	0.0155235	0.0845262
LAMTOR5	347.748	-0.529087	0.218708	-2.41914	0.015557	0.0846507
MRC2	44.7689	-1.1166	0.461595	-2.41901	0.015563	0.0846507
PPFIA1	278.867	0.580134	0.23986	2.41863	0.0155791	0.0846931
RSU1	193.689	-0.554561	0.229308	-2.41842	0.0155883	0.0846978
STAU2	72.7814	-0.712609	0.294713	-2.41798	0.0156071	0.084711
PICALM	87.9617	0.693953	0.286998	2.41797	0.0156073	0.084711
CRY2	167.268	0.713838	0.295437	2.41621	0.0156831	0.0850772
RAB22A	329.192	0.47844	0.198068	2.41553	0.0157122	0.0851896
SLC35C2	288.816	0.577778	0.23946	2.41283	0.015829	0.0857777
PAPSS2	27.1266	-1.19584	0.495807	-2.41191	0.0158692	0.0859497
CCDC111	133.772	-0.631562	0.261943	-2.41107	0.0159058	0.0860867
NOMO3	205.644	0.555997	0.230614	2.41094	0.0159114	0.0860867
DROSHA	409.674	0.554616	0.230158	2.40972	0.0159649	0.086296
RPL19	8771.12	-0.446822	0.185429	-2.40966	0.0159673	0.086296
EEF1B2	2703.79	-0.439861	0.182555	-2.40948	0.0159754	0.086296
SHANK1	11.9662	-1.8363	0.762236	-2.4091	0.0159919	NA
RBMS1	105.853	0.613677	0.254746	2.40897	0.0159974	0.0863691
ORC6	440.411	0.555959	0.230833	2.40849	0.0160187	0.0864382
SLC25A44	142.003	0.673687	0.279759	2.4081	0.0160359	0.0864855
TFDP1	822.989	0.464516	0.192928	2.40771	0.0160528	0.0864998
ID3	47.4687	-0.800949	0.332671	-2.40763	0.0160565	0.0864998
UQCR11	771.245	-0.453364	0.188316	-2.40746	0.016064	0.0864998
SETMAR	28.5612	-1.13588	0.471941	-2.40684	0.0160913	0.0865795
ZBED4	23.4319	-1.30911	0.543935	-2.40674	0.0160958	0.0865795
CBX4	283.366	-0.52454	0.218023	-2.40589	0.0161331	0.0867344
NFKBIZ	72.7003	0.743361	0.309212	2.40405	0.0162147	0.0871273
RPF1	1000.78	0.507746	0.211283	2.40315	0.0162545	0.0872951
SPA17	41.3423	-0.861504	0.358534	-2.40285	0.0162678	0.0873206
MAST1	29.1808	-1.19886	0.499072	-2.40217	0.0162982	0.0873673
SCRN2	57.9988	-0.742566	0.309129	-2.40213	0.0163001	0.0873673
MRPL53	445.51	-0.487793	0.203071	-2.40208	0.0163022	0.0873673
WAPAL	212.897	0.639502	0.266275	2.40166	0.016321	0.0874221
TIMMDC1	178.551	-0.541018	0.225436	-2.39988	0.0164005	0.087802
PPM1M	18.5201	-1.23167	0.513615	-2.39803	0.0164834	0.0881994
TYRO3P	6.24484	-2.38552	0.995048	-2.39739	0.0165123	NA
LIME1	44.2845	-0.847249	0.353455	-2.39705	0.0165277	0.0883686
UBN1	210.359	-0.549174	0.22912	-2.39688	0.0165352	0.0883686
ZDHHC7	322.968	0.522132	0.21785	2.39675	0.0165413	0.0883686
BLVRA	210.282	-0.597919	0.24949	-2.39656	0.0165496	0.0883686
HIP1R	310.425	0.534273	0.222966	2.39621	0.0165656	0.0884012
SLC5A2	2.47927	-3.98752	1.66419	-2.39607	0.0165718	NA
GDA	88.7377	0.920638	0.384232	2.39605	0.0165731	0.0884012
HMGB1	6096.25	-0.459202	0.191716	-2.39522	0.0166105	0.0885547
POLR3GL	110.238	-0.6016	0.251222	-2.3947	0.016634	0.0886182
MPND	32.6313	-0.984018	0.410937	-2.39457	0.0166398	0.0886182
TM7SF2	29.2108	-0.986687	0.412153	-2.39398	0.0166665	0.0887141
LRP1	16.5392	-1.42357	0.594666	-2.39391	0.0166701	NA
C6orf108	91.4195	-0.670167	0.280076	-2.3928	0.0167203	0.0889539
OXSR1	67.2337	0.836076	0.349568	2.39174	0.0167688	0.0891657
LOC100505648	25.2826	-1.12267	0.469743	-2.38996	0.01685	0.089551
ANKRD40	638.496	0.611597	0.256033	2.38874	0.0169062	0.0898029
AKR7A2	187.984	-0.582019	0.24371	-2.38817	0.0169327	0.0898965
UIMC1	52.3304	-0.886644	0.371399	-2.38731	0.0169722	0.0900596
EHD1	298.017	0.572064	0.239649	2.38709	0.0169822	0.0900657
C16orf72	346.733	0.453089	0.189859	2.38645	0.0170119	0.0901307
ZFX	177.384	0.575305	0.241076	2.3864	0.017014	0.0901307
ACBD4	16.7424	-1.36807	0.573311	-2.38625	0.017021	0.0901307
CTCF	389.33	0.629293	0.263766	2.3858	0.0170419	0.0901949
NOL3	30.7791	-1.0696	0.44857	-2.38446	0.0171043	0.0904781
RAB6B	38.7312	-0.990139	0.415314	-2.38407	0.0171221	0.0905196
GRID1	33.2419	-0.998171	0.418712	-2.38391	0.0171299	0.0905196
COG6	84.4684	0.676403	0.283793	2.38344	0.0171517	0.0905879
BTG2	125.543	-0.686355	0.28803	-2.38293	0.0171755	0.0906662
AHCY	816.854	0.593425	0.249051	2.38274	0.0171843	0.0906662
KIAA1715	86.8908	0.694305	0.29149	2.38192	0.0172227	0.090822
POLR3H	598.634	0.695179	0.291961	2.38107	0.0172625	0.0909849
PFN2	997.899	-0.428478	0.179978	-2.38072	0.0172788	0.0910101
SEMA6A	18.4106	1.48463	0.623642	2.38059	0.0172851	0.0910101
YRDC	113.95	0.798928	0.335686	2.37999	0.0173133	0.0911028
CCDC132	23.7747	1.11011	0.466466	2.37983	0.0173206	0.0911028
TSPAN9	85.4174	-0.710949	0.29878	-2.37951	0.0173359	0.0911361
RGMB	62.1989	0.859086	0.361086	2.37917	0.0173517	0.0911627
GGA2	309.455	0.591477	0.248622	2.37902	0.0173588	0.0911627
REXO1	457.413	0.662131	0.278438	2.37802	0.0174057	0.091311
COPS6	1575.22	-0.439882	0.184984	-2.37794	0.0174094	0.091311
ARF5	1103.04	-0.445102	0.187194	-2.37776	0.0174183	0.091311
TIMELESS	557.235	0.505733	0.212702	2.37766	0.0174228	0.091311
FOXJ2	157.196	0.676794	0.28467	2.37747	0.0174319	0.0913115
IGF2R	171.435	-0.623653	0.262373	-2.37697	0.0174556	0.0913627
CPOX	1015.69	-0.495148	0.208318	-2.37688	0.0174595	0.0913627
[truncated: 996 more rows]

## Sheet: B-HT29_DESeq2
genes	baseMean	log2FoldChange	lfcSE	stat	pvalue	padj
CARD11	61026.5	12.0999	0.237166	51.0189	0	0
SNORA53	248.83	2.8692	0.238409	12.0348	2.33267e-33	1.26921e-29
SNORA68	679.171	2.97889	0.249291	11.9495	6.53367e-33	2.36998e-29
SNORA71D	450.285	2.42439	0.24113	10.0543	8.79501e-24	2.39268e-20
SNORA9	263.847	2.52933	0.259626	9.74219	1.99209e-22	4.33559e-19
BCAS1	631.485	-1.58732	0.166255	-9.54752	1.32832e-21	2.40913e-18
SNORA71A	352.414	2.29945	0.242465	9.4836	2.45656e-21	3.8189e-18
SHROOM1	343.343	-1.9611	0.207491	-9.45149	3.34033e-21	4.54369e-18
SCARNA10	151.822	3.20322	0.345438	9.27292	1.8111e-20	2.18982e-17
SNORD15B	1881.12	1.98174	0.215377	9.20126	3.53762e-20	3.84964e-17
CYP3A5	385.538	-2.40761	0.262847	-9.15974	5.20233e-20	5.14653e-17
SNORA64	1911.48	1.93482	0.21266	9.0982	9.18426e-20	8.32859e-17
SNORA23	326.154	1.97284	0.21848	9.02985	1.7191e-19	1.43902e-16
LGALS1	1108.11	1.40677	0.16412	8.5716	1.02061e-17	7.93304e-15
SNORA27	117.072	2.35444	0.286886	8.20687	2.27034e-16	1.64706e-13
GCNT3	1069.89	-1.35675	0.166206	-8.16309	3.26574e-16	2.22111e-13
FAM174B	149.115	-1.90548	0.237129	-8.03562	9.31069e-16	5.95994e-13
SCARNA16	289.466	1.61642	0.209977	7.69809	1.38116e-14	8.34991e-12
SNORA21	477.243	1.37608	0.179214	7.67842	1.61058e-14	9.22441e-12
HIST1H4B	442.783	1.66614	0.217571	7.65792	1.88963e-14	1.02815e-11
UBE2S	1318.03	1.26029	0.167028	7.54534	4.51114e-14	2.33763e-11
ITGB6	358.711	-1.43909	0.192165	-7.48884	6.9487e-14	3.43708e-11
HIST1H4A	276.072	1.43336	0.192124	7.4606	8.61312e-14	4.07513e-11
PLA2G16	3527.7	-1.33708	0.180334	-7.41446	1.22125e-13	5.53735e-11
SNORA49	653.709	1.9745	0.266749	7.40209	1.34053e-13	5.83505e-11
RMRP	39690.5	1.5464	0.209158	7.39347	1.43044e-13	5.98694e-11
IFI6	254.28	1.79345	0.243337	7.37024	1.70322e-13	6.69421e-11
SCARNA12	1208.92	1.93288	0.262308	7.36874	1.72246e-13	6.69421e-11
NTN4	266.002	-1.59608	0.217129	-7.35081	1.97009e-13	7.3926e-11
CASP4	241.167	-1.74714	0.23783	-7.34619	2.03933e-13	7.39732e-11
LINC00674	396.487	-1.32962	0.184025	-7.22519	5.00414e-13	1.75661e-10
SNORA52	153.02	1.944	0.26993	7.20185	5.93995e-13	2.01995e-10
SCARNA18	140.654	1.87034	0.261446	7.15383	8.43889e-13	2.78279e-10
FRY	189.564	-1.47252	0.206767	-7.12163	1.06657e-12	3.41364e-10
PPARG	528.698	-1.22781	0.176784	-6.94524	3.77814e-12	1.17468e-09
VIPR1	180.6	-1.38686	0.201749	-6.87421	6.23332e-12	1.88419e-09
MUC20	773.921	-1.17845	0.1718	-6.85941	6.91477e-12	2.03369e-09
TM4SF4	196.426	-1.35081	0.197301	-6.84641	7.57272e-12	2.16859e-09
NRIP1	351.844	1.47184	0.215407	6.83285	8.32445e-12	2.32274e-09
TERC	258.329	1.4727	0.216513	6.80188	1.03263e-11	2.80928e-09
CABLES1	177.788	-1.58033	0.233142	-6.77841	1.21506e-11	3.22495e-09
APOH	119.396	-1.63582	0.242542	-6.74447	1.53588e-11	3.97938e-09
TM4SF1	1157.99	-1.05064	0.157266	-6.68063	2.37917e-11	6.02096e-09
POF1B	212.92	-1.61081	0.243094	-6.62628	3.44246e-11	8.51382e-09
ANGPTL4	237.422	1.43279	0.218815	6.54798	5.83203e-11	1.41031e-08
PFKFB4	189.197	1.31756	0.201399	6.54205	6.06794e-11	1.43546e-08
MAL2	528.282	-1.32194	0.203088	-6.50922	7.55414e-11	1.72501e-08
HIST1H4D	971.734	1.64177	0.252264	6.50813	7.60896e-11	1.72501e-08
LGALS4	927.938	-1.19588	0.184652	-6.47637	9.39565e-11	2.0866e-08
SYTL2	65.1403	-1.91999	0.296776	-6.46948	9.83392e-11	2.14026e-08
SCARNA5	416.31	3.1009	0.480233	6.45708	1.06743e-10	2.2776e-08
C11orf93	168.538	-1.41154	0.219354	-6.43499	1.23481e-10	2.58407e-08
CCDC14	204.671	-1.32576	0.206393	-6.42344	1.33228e-10	2.73545e-08
SNORA70	1124.87	1.4833	0.231822	6.39846	1.5695e-10	3.16283e-08
CA12	343.535	-1.119	0.175565	-6.3737	1.84518e-10	3.65078e-08
SCCPDH	103.428	-1.61417	0.253992	-6.35522	2.08123e-10	4.04428e-08
CEACAM1	83.7862	-2.03281	0.32084	-6.33592	2.35932e-10	4.44961e-08
C10orf116	213.218	1.2379	0.195402	6.33512	2.3716e-10	4.44961e-08
NUPR1	421.089	-1.22228	0.193292	-6.32351	2.55694e-10	4.71604e-08
IQGAP2	110.944	-1.52438	0.242425	-6.28802	3.21533e-10	5.83154e-08
RBM47	621.762	-1.2712	0.203994	-6.23156	4.61813e-10	8.23844e-08
IL8	46.88	2.11746	0.340064	6.22664	4.76538e-10	8.36401e-08
FABP5	751.814	0.995999	0.161471	6.16829	6.90314e-10	1.19238e-07
PHC2	113.63	1.54195	0.250631	6.15228	7.63752e-10	1.29862e-07
IER3	1873.97	1.23049	0.201484	6.10713	1.01439e-09	1.68569e-07
GBP2	134.429	-1.55583	0.254808	-6.10588	1.02238e-09	1.68569e-07
FMN1	71.2432	-1.84626	0.303604	-6.08116	1.19319e-09	1.93795e-07
TRMT112	1054.97	1.08111	0.177953	6.07528	1.23768e-09	1.98066e-07
TMEM30B	205.892	-1.22259	0.203018	-6.02209	1.7218e-09	2.71545e-07
PELI2	100.207	-1.59647	0.267353	-5.9714	2.3523e-09	3.65682e-07
ACTG1	47052.8	0.955056	0.160174	5.9626	2.4825e-09	3.80487e-07
TFPI	453.471	-1.03041	0.173433	-5.94122	2.82914e-09	4.27593e-07
UCP2	223.522	-1.19992	0.202551	-5.92403	3.14154e-09	4.68305e-07
ISG15	771.088	1.3234	0.223649	5.91732	3.27225e-09	4.71465e-07
PHF20L1	177.024	-1.33449	0.225541	-5.91683	3.28209e-09	4.71465e-07
HLA-C	454.076	1.01061	0.170818	5.9163	3.29271e-09	4.71465e-07
KIAA0754	365.139	-1.02619	0.174219	-5.89026	3.85597e-09	5.44944e-07
TMEM45B	311.13	-1.09094	0.185438	-5.88305	4.02784e-09	5.61936e-07
SAMD12	282.524	-1.12798	0.192009	-5.8746	4.23871e-09	5.81475e-07
ALYREF	662.633	0.988192	0.168255	5.87319	4.27477e-09	5.81475e-07
FASN	1162.49	1.15813	0.197415	5.86644	4.45242e-09	5.93246e-07
HIST1H2AC	913.044	1.29095	0.220082	5.86578	4.47034e-09	5.93246e-07
SNORA5A	310.631	1.3821	0.235981	5.85683	4.71791e-09	6.18558e-07
RPPH1	13639.9	3.39012	0.580626	5.83873	5.2601e-09	6.81433e-07
HIST1H4K	75.3819	1.81321	0.311465	5.82156	5.83014e-09	7.46395e-07
HIST1H2AH	962.019	1.32383	0.22801	5.806	6.39817e-09	8.09591e-07
SNORA16A	516.145	1.56305	0.269462	5.80063	6.60674e-09	8.26374e-07
EPB41L1	404.929	-1.12796	0.194755	-5.79168	6.96838e-09	8.61703e-07
KLF3	454.169	-1.14103	0.197316	-5.78277	7.34792e-09	8.98428e-07
XIST	395.698	-1.17658	0.2037	-5.77605	7.64753e-09	9.24671e-07
GATA2	195.624	-1.15872	0.200779	-5.77113	7.87405e-09	9.41598e-07
SNORD17	252.213	1.54498	0.268412	5.75599	8.61344e-09	1.01882e-06
SLC26A6	219.2	1.20094	0.208724	5.75371	8.7306e-09	1.02157e-06
MNF1	312.946	1.11779	0.195868	5.70687	1.15074e-08	1.33217e-06
ERBB3	235.614	-1.09708	0.192388	-5.70243	1.18108e-08	1.3529e-06
SNORA50	269.959	1.63392	0.28703	5.69249	1.252e-08	1.4192e-06
BHLHE41	368.34	-1.09669	0.193142	-5.67816	1.36155e-08	1.52746e-06
ANXA4	508.446	-0.958394	0.169975	-5.63844	1.716e-08	1.90546e-06
PLAC8	70.3603	-1.85926	0.330875	-5.61922	1.9182e-08	2.10847e-06
PAQR5	315.899	-1.03026	0.183407	-5.61732	1.93937e-08	2.11042e-06
HCAR1	54.0228	-1.70629	0.305096	-5.59265	2.23636e-08	2.40951e-06
TSPAN8	1034.84	-1.23165	0.220296	-5.5909	2.25892e-08	2.40995e-06
TRIM31	1668.79	-1.08665	0.194861	-5.57656	2.45317e-08	2.59179e-06
TUBA1B	2571.87	1.26908	0.227707	5.57331	2.49947e-08	2.61531e-06
ATP1B1	588.388	-0.933234	0.168062	-5.55291	2.80952e-08	2.91173e-06
VMP1	1629.06	-0.908234	0.163757	-5.54625	2.91866e-08	2.9963e-06
POLR2L	1001.34	1.09998	0.198456	5.54271	2.97829e-08	3.02895e-06
PER1	801.977	1.11113	0.200956	5.5292	3.21698e-08	3.24141e-06
ACSM3	172.8	-1.15689	0.211773	-5.46287	4.68508e-08	4.67734e-06
NDUFA11	218.4	1.31897	0.241915	5.45219	4.97534e-08	4.89669e-06
TMEM62	67.998	-1.78165	0.326819	-5.4515	4.99479e-08	4.89669e-06
PDE4D	83.4006	-1.44595	0.265742	-5.44118	5.29299e-08	5.14271e-06
SLC28A3	80.308	-1.45721	0.26793	-5.43876	5.36522e-08	5.16676e-06
SNORA74A	99.3327	1.5889	0.293914	5.40601	6.44432e-08	6.15149e-06
SNHG4	509.692	0.943995	0.174998	5.39433	6.87812e-08	6.50849e-06
LMO7	303.888	-1.18902	0.220629	-5.38923	7.07589e-08	6.63791e-06
SBF2	372.046	-1.16228	0.215958	-5.38198	7.36712e-08	6.85205e-06
O3FAR1	106.604	-1.55567	0.289415	-5.37521	7.64943e-08	7.05433e-06
ARHGEF28	178.107	-1.18656	0.221532	-5.35618	8.50012e-08	7.77297e-06
PTPRU	49.701	1.7651	0.330135	5.34659	8.96269e-08	8.12767e-06
PROSER1	266.575	-1.18059	0.221236	-5.33636	9.48296e-08	8.46e-06
MUC13	95.763	-1.33921	0.250961	-5.33633	9.48465e-08	8.46e-06
PROM2	268.586	-1.06673	0.200034	-5.33275	9.67367e-08	8.55845e-06
ADM	1923.95	1.2793	0.240628	5.31651	1.05778e-07	9.28284e-06
HIST1H4C	2421.42	1.00064	0.189744	5.27363	1.33754e-07	1.16441e-05
VGF	86.9768	1.36186	0.258798	5.26227	1.42289e-07	1.2146e-05
LTBP4	254.725	1.07136	0.203623	5.26151	1.42875e-07	1.2146e-05
RHBDF1	357.704	-1.1103	0.211066	-5.26044	1.43713e-07	1.2146e-05
SNRPC	356.828	0.962626	0.183006	5.26009	1.43984e-07	1.2146e-05
GAL	209.968	1.04236	0.198219	5.25863	1.45132e-07	1.21487e-05
SNORA48	52.6733	2.0055	0.381658	5.2547	1.48264e-07	1.23161e-05
RPS5	2079.15	0.842572	0.160573	5.2473	1.54344e-07	1.2724e-05
ABCG2	224.102	-1.46967	0.281167	-5.22703	1.72255e-07	1.40686e-05
CDK2AP1	170.636	1.18053	0.225896	5.22598	1.73239e-07	1.40686e-05
ADAMTS6	106.772	-1.42702	0.273256	-5.22229	1.76729e-07	1.4198e-05
FKBP8	494.566	0.905434	0.173433	5.22064	1.78301e-07	1.4198e-05
HIST2H2BE	1925.98	0.995006	0.190608	5.22018	1.78747e-07	1.4198e-05
TMEM158	176.269	1.18232	0.227394	5.19945	1.9988e-07	1.57616e-05
RPS15	6494.06	0.81891	0.158115	5.17921	2.22825e-07	1.74445e-05
RIN2	166.093	-1.09456	0.211574	-5.17339	2.2988e-07	1.78683e-05
HIST1H3A	162.937	1.22147	0.236313	5.16889	2.35485e-07	1.80883e-05
SNTB1	86.709	-1.58028	0.305755	-5.16846	2.36035e-07	1.80883e-05
RELB	95.8849	1.3373	0.258986	5.1636	2.42251e-07	1.84348e-05
C17orf61	183.499	1.17309	0.227605	5.15408	2.54885e-07	1.92615e-05
PDXP	187.914	1.112	0.215972	5.14883	2.62112e-07	1.96174e-05
HIST1H2AG	720.365	1.27492	0.247678	5.1475	2.63982e-07	1.96174e-05
CYC1	460.854	0.900168	0.174899	5.14678	2.65002e-07	1.96174e-05
ETV6	188.318	-1.18349	0.23008	-5.14382	2.69212e-07	1.97944e-05
MBD4	116.571	-1.45615	0.283221	-5.14138	2.72734e-07	1.99187e-05
SGK2	219.183	-0.986131	0.191901	-5.13874	2.76583e-07	2.00651e-05
TUG1	254.514	-0.974296	0.189722	-5.1354	2.81551e-07	2.01624e-05
CHCHD2	1228.28	0.921795	0.1795	5.13534	2.81629e-07	2.01624e-05
HNRNPC	1401.23	0.891113	0.173804	5.12712	2.94202e-07	2.09249e-05
ALDOC	936.498	0.875641	0.170877	5.12439	2.98508e-07	2.10932e-05
TUBA1A	233.772	0.96807	0.189089	5.11964	3.06117e-07	2.14914e-05
SLC25A6	610.623	0.898924	0.17566	5.1174	3.09769e-07	2.16083e-05
MDK	580.756	0.927351	0.181617	5.10609	3.28891e-07	2.27961e-05
MTMR10	440.303	-1.02433	0.20068	-5.10428	3.32054e-07	2.28697e-05
DENND4A	62.7783	-1.57632	0.308905	-5.10292	3.3445e-07	2.28899e-05
DENND2D	106.057	-1.20769	0.236939	-5.09704	3.45002e-07	2.34644e-05
SLC1A4	164.281	-1.56476	0.307365	-5.09088	3.56414e-07	2.40901e-05
EPS8L3	91.4728	-1.32089	0.260368	-5.07317	3.91239e-07	2.62806e-05
NBR2	146.818	-1.39633	0.276442	-5.05106	4.39359e-07	2.9215e-05
C4orf19	119.321	-1.25744	0.249067	-5.0486	4.45056e-07	2.9215e-05
SNORA62	47.6576	1.63774	0.324399	5.04854	4.45209e-07	2.9215e-05
VSIG2	87.9436	-1.32266	0.261999	-5.04834	4.45662e-07	2.9215e-05
POLRMT	247.292	1.01596	0.201319	5.04653	4.4991e-07	2.93169e-05
DEM1	22.0854	-2.39726	0.476055	-5.03568	4.76151e-07	3.08421e-05
INADL	184.509	-1.03066	0.205033	-5.02681	4.9871e-07	3.1874e-05
PELI1	225.227	-1.18622	0.236002	-5.02633	4.99966e-07	3.1874e-05
CCDC85B	1008.09	0.989336	0.196844	5.02598	5.00869e-07	3.1874e-05
CCDC134	188.23	1.11817	0.222599	5.02325	5.08035e-07	3.21421e-05
APH1A	351.74	-0.943134	0.187943	-5.01821	5.21558e-07	3.28069e-05
EGFL7	96.4883	1.2824	0.255791	5.01346	5.3461e-07	3.34346e-05
UBR4	761.853	-0.826162	0.164907	-5.00988	5.44638e-07	3.38671e-05
SNORA71B	134.239	1.22034	0.24494	4.98219	6.28695e-07	3.88719e-05
MST4	179.363	-1.04363	0.210867	-4.94924	7.45023e-07	4.58042e-05
CECR5	184.382	1.0383	0.210268	4.93797	7.89384e-07	4.8022e-05
RPS19	8273.13	0.783159	0.158604	4.93784	7.89922e-07	4.8022e-05
PLXNA2	153.957	-1.1581	0.235093	-4.92616	8.38614e-07	5.06989e-05
RPLP0	10424	0.802238	0.163111	4.91835	8.72765e-07	5.2472e-05
SLC16A5	291.115	-1.01943	0.207482	-4.91337	8.9525e-07	5.35281e-05
GPX1	583.393	0.951758	0.194157	4.90201	9.48623e-07	5.64094e-05
PPP6R3	461.259	-0.833021	0.170028	-4.89933	9.61664e-07	5.6874e-05
SLC43A1	208.088	-0.99555	0.203529	-4.89143	1.00106e-06	5.88838e-05
NAA60	227.922	-1.14234	0.233604	-4.89009	1.0079e-06	5.89678e-05
MAD2L2	214.417	0.93935	0.192302	4.88475	1.03559e-06	6.02634e-05
AZGP1	75.8531	-1.40224	0.287207	-4.88232	1.04843e-06	6.04995e-05
ZFP36L1	1127.77	0.943705	0.193319	4.88159	1.05233e-06	6.04995e-05
REPS2	101.941	-1.15015	0.235646	-4.88085	1.05632e-06	6.04995e-05
NDUFB7	94.5445	1.37485	0.282197	4.87195	1.10503e-06	6.2958e-05
SCARNA6	27.2561	2.7238	0.560877	4.85633	1.19583e-06	6.77763e-05
IMPDH2	1257.23	0.741442	0.15286	4.85046	1.23175e-06	6.94505e-05
OST4	99.3793	1.29573	0.267468	4.84442	1.26982e-06	7.12277e-05
SNORA71C	1322.31	1.27531	0.263317	4.84325	1.27736e-06	7.1283e-05
PRKCA	1009.27	-0.832847	0.172222	-4.8359	1.32544e-06	7.35892e-05
PLOD1	436.161	0.859408	0.178029	4.82734	1.3837e-06	7.64335e-05
CAMK2N1	358.652	-0.864925	0.179226	-4.82588	1.39387e-06	7.66063e-05
SNORA24	649.038	2.24265	0.464868	4.82426	1.40524e-06	7.67552e-05
SLC4A4	47.8539	-1.56882	0.325246	-4.82349	1.41068e-06	7.67552e-05
CREB3L1	88.8441	-1.23211	0.25571	-4.81838	1.44725e-06	7.83533e-05
CD109	88.2541	1.26635	0.263478	4.80629	1.53758e-06	8.28317e-05
UBA52	2636.41	0.719993	0.149951	4.80152	1.57464e-06	8.44098e-05
FAM111A	104.368	-1.18351	0.247409	-4.78361	1.72172e-06	9.17877e-05
KLK11	84.6044	-1.23008	0.25719	-4.78275	1.72914e-06	9.17877e-05
XBP1	1121.41	-0.889356	0.186118	-4.77847	1.76638e-06	9.33094e-05
AGR2	1153.21	-0.876561	0.183636	-4.77337	1.81173e-06	9.48414e-05
LCN2	966.61	-1.05171	0.220334	-4.77324	1.81281e-06	9.48414e-05
TNFAIP3	52.3565	1.60178	0.335692	4.77158	1.82789e-06	9.51728e-05
RLTPR	64.7899	1.35831	0.284759	4.77002	1.84203e-06	9.54524e-05
NUP62CL	104.499	-1.16352	0.244039	-4.76775	1.86299e-06	9.60808e-05
USP53	466.391	-0.930298	0.195764	-4.75214	2.01277e-06	0.000103012
ITM2B	509.355	-0.858852	0.180743	-4.75178	2.01632e-06	0.000103012
HSD17B10	105.403	1.12416	0.236633	4.75064	2.02777e-06	0.000103113
CCNDBP1	545.408	-0.805548	0.169716	-4.74646	2.0701e-06	0.000104776
C11orf54	207.665	-0.915771	0.193165	-4.74088	2.12792e-06	0.000107187
RBM3	462.023	0.892317	0.188253	4.73998	2.13743e-06	0.000107187
GAB1	107.76	-1.17663	0.248588	-4.73327	2.20934e-06	0.00010997
COX7B	752.881	0.794593	0.167894	4.7327	2.21549e-06	0.00010997
TINAGL1	746.663	-0.867295	0.183283	-4.73199	2.22325e-06	0.00010997
STMN3	220.48	0.927335	0.196041	4.73032	2.24171e-06	0.000110382
MYC	339.753	0.872665	0.184999	4.71714	2.39184e-06	0.000117243
TJP1	82.3989	-1.58017	0.335102	-4.71547	2.41152e-06	0.000117678
FER1L4	564.916	-1.07842	0.228829	-4.71276	2.44384e-06	0.000118723
UNC13A	134.789	1.05064	0.223108	4.70912	2.48785e-06	0.000120324
RPL35	6350.97	0.78823	0.167517	4.70536	2.53416e-06	0.000122021
TMEM2	139.883	-1.17677	0.250449	-4.69864	2.61904e-06	0.00012528
COX4I1	1269.56	0.803578	0.17104	4.69818	2.62488e-06	0.00012528
WAC	680.632	-1.06076	0.226244	-4.68856	2.75132e-06	0.000130742
AKR1B10	120.393	-1.10921	0.236654	-4.68704	2.77178e-06	0.000131141
MET	565.311	-0.801195	0.171071	-4.68341	2.82136e-06	0.000132592
FUT4	94.3544	-1.20726	0.257795	-4.68302	2.82681e-06	0.000132592
MTSS1	177.8	-0.989832	0.211418	-4.68186	2.84279e-06	0.000132769
TRA2B	387.375	0.793001	0.169589	4.67601	2.92516e-06	0.000135604
ABCC3	155.198	-1.07407	0.22971	-4.67578	2.92841e-06	0.000135604
KCNN4	147.005	1.14691	0.245685	4.6682	3.03846e-06	0.000140104
UTRN	121.704	-1.07197	0.229875	-4.66328	3.11205e-06	0.000142892
NFKBIA	186.832	1.1493	0.246722	4.65828	3.18863e-06	0.000145793
DPP4	138.062	-1.09998	0.236503	-4.65102	3.30298e-06	0.000150389
TGM2	239.961	-1.00278	0.215816	-4.64645	3.37697e-06	0.000153117
GPI	5747.73	0.730458	0.157282	4.64425	3.41309e-06	0.000154113
RPS9	2580.78	0.796463	0.17162	4.64086	3.46966e-06	0.00015602
EHF	497.715	-0.861365	0.185674	-4.63913	3.4988e-06	0.000156683
TNFRSF21	847.438	-0.82906	0.17922	-4.62593	3.72921e-06	0.000166317
KPNA2	2200.8	0.717113	0.155078	4.62421	3.76022e-06	0.000167015
PPAPDC1B	85.9833	-1.20913	0.261701	-4.62026	3.83262e-06	0.000169539
FLJ20021	37.5748	1.66442	0.360904	4.61183	3.99145e-06	0.00017585
UQCR11	456.581	0.779574	0.169186	4.6078	4.0696e-06	0.00017857
SNRPD2	1143.76	0.814778	0.176871	4.60661	4.09279e-06	0.000178866
SLK	394.9	-0.937452	0.203606	-4.60424	4.13984e-06	0.000180199
TMEM127	171.272	-0.971625	0.211286	-4.59863	4.25285e-06	0.00018438
PDXDC2P	156.023	-1.00588	0.218854	-4.59614	4.30383e-06	0.00018585
SNORA38	66.0876	1.3397	0.292103	4.58639	4.50984e-06	0.000193977
RPL36	4495.56	0.716969	0.15646	4.58244	4.59585e-06	0.000196898
IFITM3	512.107	0.774613	0.16907	4.58161	4.61401e-06	0.000196901
RBP1	399.466	0.990342	0.216226	4.58014	4.64673e-06	0.000197522
ADD3	362.995	-0.796107	0.17388	-4.57849	4.68354e-06	0.000198312
RPL12	7031.47	0.768213	0.168016	4.57226	4.82501e-06	0.00020351
AKIRIN1	933.063	-0.822443	0.180019	-4.56864	4.90909e-06	0.000206257
BSG	1820.61	0.878492	0.192454	4.56468	5.00263e-06	0.000208803
CPNE7	70.6004	1.36179	0.298347	4.56445	5.00806e-06	0.000208803
EML4	563.599	-0.794201	0.174269	-4.55732	5.18096e-06	0.000215188
TACSTD2	68.8503	-1.30958	0.287916	-4.54849	5.40332e-06	0.00022357
RAPGEF3	50.1879	-1.48148	0.325954	-4.54506	5.49183e-06	0.000226372
DIDO1	120.082	-1.31891	0.290353	-4.54243	5.56099e-06	0.000228357
UACA	512.036	-0.884312	0.194753	-4.54069	5.60716e-06	0.000229388
APOL1	266.689	-0.840872	0.185639	-4.5296	5.90949e-06	0.000240851
NDUFA13	2006.06	0.797524	0.176326	4.523	6.09689e-06	0.000246728
PATL1	800.59	-0.775237	0.171402	-4.52293	6.09904e-06	0.000246728
NNT	57.9111	-1.32872	0.294283	-4.51512	6.32809e-06	0.000255046
SNORA57	29.7765	2.01556	0.447598	4.50305	6.69848e-06	0.000268977
COL6A2	148.633	0.941856	0.209207	4.50203	6.73085e-06	0.000269283
JUNB	590.036	0.775497	0.172338	4.49985	6.80016e-06	0.000270283
LOXL2	166.017	0.94092	0.209108	4.49968	6.8055e-06	0.000270283
TIAF1	71.9275	-1.2401	0.275722	-4.49764	6.8711e-06	0.000271896
COX7C	1925.91	0.68758	0.152951	4.49542	6.94318e-06	0.000273753
FSCN1	611.84	0.891416	0.198532	4.49004	7.12097e-06	0.000279749
LONP1	680.149	0.717042	0.159753	4.48845	7.17429e-06	0.00028083
HIST1H2AM	1237.07	0.977499	0.218005	4.48383	7.33136e-06	0.000285949
BOP1	300.139	0.809509	0.180828	4.47667	7.58153e-06	0.000294651
SNORA67	236.251	1.30438	0.291468	4.47521	7.63356e-06	0.000295617
IGFBP2	761.358	0.893102	0.199838	4.46913	7.85377e-06	0.000303066
NOLC1	798.012	0.710971	0.159163	4.46693	7.93486e-06	0.000305114
KIAA1551	66.1089	-1.31803	0.295383	-4.46209	8.11636e-06	0.000310994
TROVE2	236.948	0.927109	0.207935	4.45865	8.24756e-06	0.000314912
TPI1	1518.1	0.755493	0.169503	4.4571	8.30758e-06	0.000316095
TMC5	127.615	-1.32039	0.296295	-4.45632	8.33783e-06	0.00031614
AIM1	59.587	-1.3799	0.309811	-4.45401	8.42817e-06	0.000318456
SLC40A1	41.6837	-1.53796	0.345963	-4.44545	8.7707e-06	0.000330252
PDGFA	578.29	0.752615	0.169359	4.44391	8.83391e-06	0.000331362
SIGIRR	257.054	-0.866916	0.195109	-4.44325	8.86108e-06	0.000331362
RBL2	170.457	-0.927237	0.20893	-4.43803	9.07841e-06	0.000338326
DDX10	376.239	-0.866013	0.195266	-4.43504	9.2056e-06	0.000341895
HMGA1	7405.9	0.763966	0.172296	4.43403	9.24874e-06	0.000342329
ACTL6A	78.868	1.18483	0.2674	4.43091	9.38341e-06	0.000346137
SPICE1	153.317	-0.950143	0.214497	-4.42964	9.43892e-06	0.000347008
SLC38A11	21.4121	-2.20854	0.49962	-4.42044	9.85016e-06	0.000360907
BNIP3L	672.379	0.768627	0.173987	4.41773	9.97419e-06	0.000364225
KLHDC7A	35.003	-1.69064	0.383259	-4.41121	1.02793e-05	0.000374112
YBX2	50.3814	-1.47192	0.33406	-4.40616	1.05218e-05	0.000381662
DAPK1	213.324	-0.861086	0.195464	-4.40534	1.0562e-05	0.000381847
TMA7	1032.99	0.862891	0.196083	4.40065	1.07928e-05	0.000388898
ERMP1	389.851	-0.903709	0.205477	-4.3981	1.09203e-05	0.000392162
ATP2C2	83.3014	-1.29413	0.294293	-4.3974	1.09554e-05	0.000392162
SH3YL1	139.097	-0.940712	0.214082	-4.39417	1.11196e-05	0.000396733
HES4	165.122	1.19425	0.272506	4.38246	1.17346e-05	0.000417201
HIST1H2AI	300.892	1.19222	0.272085	4.38181	1.177e-05	0.000417201
PARK7	1248.34	0.742082	0.169622	4.37492	1.21475e-05	0.000429184
COPE	610.938	0.726984	0.166397	4.36896	1.2484e-05	0.000439648
UPF2	303.868	-0.816824	0.186995	-4.36817	1.25295e-05	0.000439825
ANKIB1	374.343	-0.774588	0.177536	-4.363	1.28289e-05	0.000448889
GCC2	291.656	-0.858052	0.197233	-4.35045	1.35857e-05	0.000473844
ZNF841	135.507	-1.31736	0.303074	-4.34668	1.38216e-05	0.000480531
MEIS2	137.047	-1.0863	0.250409	-4.33809	1.43726e-05	0.000498098
ACSS1	93.7531	-1.15838	0.267108	-4.33676	1.44601e-05	0.00049954
FAM221A	99.3492	-1.04388	0.240888	-4.33347	1.46779e-05	0.000504322
TCEB2	941.065	0.785341	0.181235	4.33327	1.46912e-05	0.000504322
SNORA31	154.145	0.997225	0.230255	4.33096	1.48457e-05	0.000508023
TSPAN1	255.098	-0.851832	0.196738	-4.32979	1.49254e-05	0.000509148
ARF4	1525.73	-0.828293	0.191355	-4.32857	1.50078e-05	0.000510359
CXCL1	15.1646	2.56395	0.593181	4.32238	1.54354e-05	0.000523072
MGLL	87.0833	-1.09214	0.252706	-4.32178	1.54778e-05	0.000523072
TMPRSS2	55.5549	-1.27021	0.294012	-4.32025	1.55852e-05	0.00052507
TRIM44	295.474	-0.804517	0.186335	-4.31758	1.57749e-05	0.000529821
NDRG1	2209.63	0.659445	0.152844	4.31451	1.59958e-05	0.000535588
PUF60	197.75	0.846581	0.196493	4.30845	1.64403e-05	0.000548785
NDUFA6	350.721	0.871947	0.202414	4.30774	1.64928e-05	0.000548852
ASAP2	556.09	-0.692972	0.161114	-4.30114	1.69923e-05	0.000563751
HIST3H2BB	372.694	0.822871	0.191353	4.30028	1.70586e-05	0.000564231
S100P	2641.59	-1.06608	0.248056	-4.29772	1.72561e-05	0.000568625
HIST2H2AB	499.198	0.957072	0.222719	4.29721	1.7296e-05	0.000568625
GADD45GIP1	444.452	0.87816	0.20452	4.29376	1.7567e-05	0.000575795
SIVA1	222.006	0.8627	0.201364	4.28429	1.83327e-05	0.000599087
RPS28	5025.96	0.672959	0.157225	4.28023	1.86704e-05	0.000608298
KIF20A	111.239	1.05833	0.247473	4.27654	1.8982e-05	0.000616603
RIOK1	151.236	1.02968	0.2411	4.27075	1.94818e-05	0.000630955
LOC645212	66.6171	-1.19728	0.280483	-4.26864	1.96672e-05	0.000632788
TRAPPC12	187.112	-0.920879	0.215756	-4.26815	1.97103e-05	0.000632788
MRPL43	474.744	0.801176	0.187736	4.26756	1.97619e-05	0.000632788
COL18A1	224.36	0.868668	0.203567	4.26722	1.9792e-05	0.000632788
BCL7C	58.9518	1.31628	0.308494	4.26681	1.98291e-05	0.000632788
FAM131B	43.7637	-1.4385	0.337438	-4.26301	2.0169e-05	0.000641751
DHRS11	210.801	-0.932101	0.218824	-4.25959	2.04803e-05	0.000649756
GAS6	54.6007	1.28954	0.302843	4.25812	2.0615e-05	0.00065213
PPP1R14B	700.395	0.795931	0.187012	4.25604	2.08078e-05	0.000656321
RALGAPA2	146.657	-0.928289	0.218423	-4.24996	2.13812e-05	0.000672459
WBSCR22	662.82	0.680665	0.160342	4.24508	2.18515e-05	0.000685268
CDK13	230.981	-0.842133	0.198428	-4.24401	2.19556e-05	0.000686553
SNORD15A	167.865	1.21111	0.285534	4.24158	2.2195e-05	0.000692051
IQCB1	175.708	-0.939952	0.221674	-4.24025	2.23268e-05	0.000692363
ZNF195	71.5632	-1.31314	0.309689	-4.2402	2.23322e-05	0.000692363
COG6	103.463	-1.06003	0.250045	-4.23936	2.24156e-05	0.000692973
PPARA	161.635	-0.871128	0.205524	-4.23856	2.24956e-05	0.000693475
TRAPPC2L	255.464	0.899821	0.212331	4.23782	2.25697e-05	0.000693795
LY75	39.6287	-1.49867	0.353726	-4.23681	2.26716e-05	0.000694963
NFKB2	1256.07	0.890246	0.210253	4.23417	2.29393e-05	0.000701195
LSMD1	370.459	0.882462	0.2085	4.23243	2.31179e-05	0.000702927
SATB1	50.6989	-1.33494	0.315432	-4.23212	2.31499e-05	0.000702927
STRA13	172.558	0.903553	0.213518	4.23173	2.31897e-05	0.000702927
MRPS26	305.61	0.837285	0.197982	4.22909	2.34637e-05	0.000709255
CFL1	2357.19	0.740324	0.175088	4.22831	2.35458e-05	0.000709767
ATP8B1	100.604	-1.0651	0.251938	-4.22761	2.36182e-05	0.000709982
UBL5	134.957	1.0528	0.249209	4.22456	2.39411e-05	0.000717704
RPS16	7380.65	0.701414	0.166311	4.21749	2.47037e-05	0.000738531
MRFAP1L1	182.26	-0.974489	0.2311	-4.21674	2.47864e-05	0.000738976
ERP44	513.379	-0.786609	0.186729	-4.21256	2.52488e-05	0.000750704
JAG2	284.695	0.796257	0.18905	4.21188	2.53258e-05	0.000750941
GALNT7	139.547	-0.955834	0.2271	-4.20887	2.56652e-05	0.000758936
TCHP	81.6981	-1.15515	0.274602	-4.20662	2.59224e-05	0.000764297
PCDH7	73.898	1.20751	0.287089	4.20605	2.59869e-05	0.000764297
FTL	14097.8	0.733142	0.17448	4.20186	2.64731e-05	0.000776495
SIRT6	113.068	1.01844	0.242418	4.20119	2.65514e-05	0.0007767
HIST1H2BD	3187.64	0.809189	0.192655	4.2002	2.66675e-05	0.000778006
CLEC3A	48.7315	-1.40893	0.335679	-4.19725	2.7017e-05	0.000785406
CYP24A1	458.95	0.734495	0.175011	4.19685	2.70656e-05	0.000785406
TBC1D3	428.578	-0.779311	0.185755	-4.19536	2.72441e-05	0.000788486
RPL36AL	639.293	0.739078	0.176229	4.19384	2.74266e-05	0.00079166
MTMR2	204.952	-0.882276	0.210651	-4.18833	2.81014e-05	0.000808994
GCAT	98.3839	1.07349	0.256482	4.18546	2.84594e-05	0.000817139
EEF1A2	1617.42	0.635035	0.152124	4.17445	2.98711e-05	0.000855414
HMGN1	714.738	0.735492	0.176306	4.17168	3.02359e-05	0.000863588
ID1	952.003	0.879853	0.211011	4.1697	3.05005e-05	0.000868865
COX5B	820.233	0.741983	0.177985	4.16878	3.06231e-05	0.000870079
COMT	492.397	-0.67703	0.162614	-4.16341	3.13531e-05	0.000888502
CA9	323.479	-0.857471	0.206097	-4.16052	3.17528e-05	0.00089749
MYO1C	111.623	-1.00264	0.24124	-4.15618	3.23619e-05	0.000910873
ARSJ	44.6737	-1.37203	0.330137	-4.15595	3.23937e-05	0.000910873
SGPP2	84.6946	-1.03585	0.249386	-4.1536	3.27287e-05	0.000917921
DCXR	539.781	0.708328	0.170652	4.15072	3.31425e-05	0.000927138
IFITM1	500.241	0.696954	0.168163	4.14452	3.40532e-05	0.000950171
DAB2	86.4915	-1.14345	0.276002	-4.14291	3.42922e-05	0.000954393
NOX1	11.2554	-2.92424	0.706424	-4.13949	3.48075e-05	NA
PTMA	23891	0.797282	0.192768	4.13596	3.53478e-05	0.000981262
PION	21.4266	-1.88657	0.456332	-4.13421	3.56182e-05	0.000986252
CPA4	75.4662	1.09399	0.264731	4.13246	3.58897e-05	0.000989916
EIF3G	241.219	0.955202	0.231167	4.13208	3.59495e-05	0.000989916
SNRNP70	656.328	0.725284	0.175545	4.13161	3.60234e-05	0.000989916
UBD	5.03479	5.75464	1.39502	4.12512	3.70542e-05	NA
RNF128	224.179	-0.874655	0.21225	-4.12087	3.77439e-05	0.00103412
TBC1D9B	653.843	0.697505	0.169281	4.1204	3.7822e-05	0.00103412
UGT1A6	119.328	-0.959825	0.233013	-4.11919	3.80208e-05	0.00103695
SBNO2	130.473	0.928131	0.225465	4.11653	3.84624e-05	0.00104437
LSM6	60.5222	1.20501	0.292735	4.11639	3.8485e-05	0.00104437
ELF1	343.031	-0.809219	0.1968	-4.11188	3.92447e-05	0.00105994
LTK	44.9378	1.33213	0.323976	4.11183	3.92534e-05	0.00105994
KIAA1984	281.637	-0.944988	0.229911	-4.11023	3.95269e-05	0.00106468
PSMA7	864.446	0.688922	0.167696	4.10815	3.98833e-05	0.00107163
TRNP1	261.546	-0.955413	0.232611	-4.10735	4.00228e-05	0.00107273
VCAN	97.1058	0.996817	0.243059	4.10114	4.11125e-05	0.00109923
RPS15A	2486.6	0.766619	0.187381	4.09124	4.29076e-05	0.00114441
SCAMP2	235.203	-0.765537	0.187271	-4.08786	4.35371e-05	0.00115836
ZFAND5	1348.39	-0.846285	0.207087	-4.08661	4.37715e-05	0.00116176
C14orf105	29.5671	-1.69237	0.414425	-4.08366	4.43313e-05	0.00117375
RPL13A	4405.52	0.648505	0.158838	4.08281	4.44937e-05	0.0011752
NDUFA4L2	169.679	-0.946214	0.231792	-4.08217	4.46176e-05	0.00117562
MFAP2	83.9356	1.1244	0.275745	4.07768	4.54878e-05	0.00119565
MT2A	2364.93	0.734202	0.180172	4.07501	4.60131e-05	0.00120654
PIAS1	264.208	-0.837952	0.205785	-4.07197	4.66176e-05	0.00121945
C6orf62	347.264	-0.828843	0.203618	-4.07058	4.68967e-05	0.00122381
PHC3	182.95	-0.938636	0.23077	-4.0674	4.75399e-05	0.00123763
FLNA	1999.11	0.632732	0.155592	4.06662	4.76998e-05	0.00123883
SLC35E1	228.049	0.797989	0.196439	4.06227	4.8597e-05	0.00125912
FBL	1169.97	0.635393	0.156562	4.0584	4.94106e-05	0.00127716
C2orf15	59.7114	-1.19313	0.294082	-4.05714	4.96779e-05	0.00128103
TRIM68	47.1814	-1.34712	0.332105	-4.05631	4.9855e-05	0.00128256
CSNK2A1	1021.42	0.629965	0.155432	4.053	5.05651e-05	0.00129776
ANKRD13C	176.243	-0.85491	0.211262	-4.04669	5.19469e-05	0.00133008
EIF4H	1609.61	0.61395	0.151795	4.04459	5.24145e-05	0.00133891
SNORA10	378.782	1.10355	0.27303	4.04187	5.30272e-05	0.00135139
PIN1	74.2057	1.06761	0.264305	4.0393	5.36114e-05	0.00136308
ABT1	113.529	0.950901	0.235553	4.03689	5.41641e-05	0.00137392
GPX4	906.315	0.662866	0.164263	4.0354	5.45097e-05	0.00137948
SCARNA13	264.418	1.14504	0.283987	4.032	5.53039e-05	0.00139633
ANKRD37	847.988	0.876072	0.217581	4.02641	5.66349e-05	0.00142662
CCDC33	123.775	-0.942179	0.234034	-4.02583	5.67747e-05	0.00142684
THOC2	305.285	-0.737015	0.183098	-4.02525	5.69155e-05	0.00142708
LIPH	267.686	-0.953888	0.237081	-4.02348	5.73456e-05	0.00143456
NPM3	710.085	0.738593	0.183807	4.01831	5.86162e-05	0.00146299
MICAL2	153.56	-0.954934	0.237887	-4.01424	5.96372e-05	0.00148506
SF3B5	301.572	0.768976	0.191606	4.01332	5.98697e-05	0.00148545
RPRD2	123.347	-0.943167	0.235022	-4.0131	5.99258e-05	0.00148545
GABRP	33.1828	-1.49009	0.371495	-4.01106	6.04476e-05	0.00149498
GAMT	100.161	1.01877	0.254461	4.00365	6.23727e-05	0.00153909
PSMB1	810.144	0.611586	0.153479	3.98483	6.75287e-05	0.00166181
PHB	436.52	0.795901	0.199754	3.9844	6.76514e-05	0.00166181
RPS29	256.808	0.835735	0.210099	3.97781	6.95534e-05	0.00170347
HIST1H4J	71.7791	1.3798	0.346948	3.97696	6.9802e-05	0.00170347
DDX41	207.679	0.899916	0.226329	3.97614	7.00426e-05	0.00170347
FMO5	15.4539	-2.27851	0.573081	-3.97589	7.01162e-05	0.00170347
DNM1	213.143	-0.773494	0.194548	-3.97584	7.01302e-05	0.00170347
DNAJA2	364.49	-0.718825	0.180823	-3.9753	7.02913e-05	0.00170358
DAP	730.976	-0.623583	0.156931	-3.9736	7.07935e-05	0.00170887
SFPQ	342.326	-1.03662	0.260883	-3.9735	7.08236e-05	0.00170887
COBLL1	32.5546	-1.53035	0.385433	-3.97047	7.17323e-05	0.00172697
SNORA43	1112.69	2.16106	0.544904	3.96595	7.31033e-05	0.00175609
CTSH	207.791	-0.787556	0.198661	-3.96432	7.36053e-05	0.00176426
PMP22	154.241	0.900513	0.227254	3.96258	7.41457e-05	0.0017733
ACAA2	99.6274	-1.03869	0.262204	-3.9614	7.45111e-05	0.00177814
FBXO2	37.4566	1.37383	0.347287	3.95589	7.62497e-05	0.00181564
RPS2	7159.26	0.582572	0.147288	3.95533	7.64305e-05	0.00181598
OGT	715.249	-0.67274	0.170142	-3.95398	7.68625e-05	0.00182226
BCMO1	13.2681	-2.39152	0.605595	-3.94904	7.8466e-05	0.00185623
METTL9	159.901	-0.869807	0.220292	-3.94843	7.8664e-05	0.00185688
HAGHL	83.4367	1.03561	0.262424	3.94634	7.93547e-05	0.00186913
SELENBP1	49.4297	-1.2366	0.313549	-3.94387	8.01772e-05	0.00188442
RPLP1	6817.76	0.642774	0.163024	3.94282	8.05297e-05	0.00188863
GPC1	81.7852	1.0098	0.256274	3.94031	8.13756e-05	0.00190121
GNB5	65.5692	-1.12945	0.286666	-3.93996	8.14936e-05	0.00190121
TYMS	847.426	0.761327	0.193246	3.93968	8.15902e-05	0.00190121
WDR54	188.722	0.818523	0.208034	3.93457	8.3347e-05	0.001938
CD320	104.082	1.0346	0.263164	3.93139	8.44556e-05	0.00195878
COX8A	446.345	0.736907	0.187461	3.93098	8.46008e-05	0.00195878
CCT7	482.883	0.691946	0.176157	3.928	8.56561e-05	0.001979
MMP7	859.019	-0.771546	0.196528	-3.92588	8.64122e-05	0.00199224
TBC1D3F	400.166	-0.764081	0.194805	-3.92229	8.77107e-05	0.0020179
RPL32	3118.63	0.657959	0.167849	3.91995	8.85686e-05	0.00203334
SEC11A	870.784	-0.703633	0.179639	-3.91694	8.96818e-05	0.00204807
TRIP10	451.389	0.821411	0.209709	3.91691	8.96922e-05	0.00204807
GRHPR	162.197	0.845656	0.215911	3.91668	8.9775e-05	0.00204807
ARHGAP23	317.777	-0.779995	0.199247	-3.91471	9.05127e-05	0.00206058
GAA	141.458	0.859719	0.219711	3.91296	9.11733e-05	0.0020683
PCF11	113.086	-1.03136	0.263588	-3.91278	9.124e-05	0.0020683
MRE11A	75.4318	-1.05194	0.268917	-3.91176	9.16247e-05	0.0020683
HIST1H4E	1241.44	0.718699	0.18374	3.9115	9.17254e-05	0.0020683
CHCHD6	72.0031	1.10044	0.281385	3.91079	9.19966e-05	0.0020683
SEC62	360.189	-0.683952	0.174905	-3.91042	9.21362e-05	0.0020683
PYGB	962.375	-0.72412	0.185183	-3.9103	9.21819e-05	0.0020683
KLK6	401.034	-1.03962	0.266263	-3.90447	9.44327e-05	0.00211404
OXR1	146.603	-0.822007	0.210554	-3.90402	9.46091e-05	0.00211404
FNDC3A	232.247	-0.798557	0.204961	-3.89614	9.77367e-05	0.00217945
ROCK2	314.878	-0.847459	0.217644	-3.89379	9.86913e-05	0.00219623
FANCL	56.8646	-1.1546	0.296596	-3.89285	9.90736e-05	0.00220024
HIPK1	352.848	-0.712853	0.183159	-3.892	9.94219e-05	0.00220348
UBE2G1	250.175	-0.753449	0.193637	-3.89103	9.98204e-05	0.00220725
HIST2H2AC	321.809	0.832381	0.213947	3.8906	9.99976e-05	0.00220725
NFIB	30.2926	-1.48424	0.381771	-3.88778	0.000101164	0.00222848
LMNB2	429.672	0.752356	0.193553	3.88709	0.000101453	0.00223032
QSER1	378.63	-0.869829	0.224142	-3.88071	0.000104151	0.00228503
DAG1	165.674	0.848321	0.218788	3.87737	0.00010559	0.00231131
TLK2	378.993	-0.747087	0.1927	-3.87695	0.000105774	0.00231131
MRPL12	252.152	0.73539	0.189792	3.87471	0.000106752	0.00232508
NDUFA2	143.513	0.841318	0.217167	3.87405	0.00010704	0.00232508
TMCO3	492.376	-0.813835	0.210074	-3.87404	0.000107045	0.00232508
MOCOS	128.563	-0.880289	0.227328	-3.87233	0.000107802	0.0023365
RAB20	292.899	-0.741796	0.191595	-3.87169	0.000108082	0.0023365
ZNRF1	155.057	0.822364	0.212462	3.87064	0.000108551	0.0023365
RPL18	6094.33	0.588281	0.152003	3.87019	0.000108749	0.0023365
S100A13	223.326	0.812911	0.210046	3.87016	0.000108766	0.0023365
GALK1	111.334	0.941423	0.243265	3.86995	0.000108859	0.0023365
LYZ	2058.18	-0.735584	0.190116	-3.86913	0.000109224	0.00233972
EIF5B	468.903	-0.797214	0.206098	-3.86814	0.00010967	0.00234466
CHCHD10	186.147	0.778434	0.201528	3.86265	0.000112162	0.00239323
NLGN2	222.567	0.757048	0.196019	3.86212	0.000112406	0.00239374
TAPT1	100.908	-0.93293	0.241727	-3.85944	0.000113648	0.00241104
ERAP1	112.768	-0.910253	0.235853	-3.85941	0.000113662	0.00241104
XPOT	591.382	-0.855614	0.221772	-3.85807	0.000114284	0.00241954
MLXIPL	211.168	0.856816	0.222145	3.85702	0.000114776	0.00242524
KCNQ2	45.6529	1.24834	0.323875	3.85437	0.000116027	0.00244366
MYO6	396.326	-0.800247	0.207633	-3.85415	0.000116133	0.00244366
PDE4B	69.796	1.11446	0.28919	3.85373	0.000116333	0.00244366
ISYNA1	96.5341	0.979022	0.254075	3.85328	0.000116547	0.00244366
KIF12	56.2221	-1.18224	0.306974	-3.85126	0.000117511	0.00245596
LAMP2	323.238	-0.678918	0.176292	-3.85111	0.000117584	0.00245596
LINC00263	296.279	-0.819005	0.2127	-3.85052	0.000117869	0.00245621
SNRPB	1707.87	0.648097	0.168349	3.84973	0.000118248	0.00245621
SLC11A2	211.543	-0.83108	0.215883	-3.84968	0.000118274	0.00245621
CBR1	51.4479	-1.16571	0.302871	-3.84888	0.000118661	0.00245955
STAG2	67.2404	-1.09934	0.285827	-3.84616	0.000119984	0.00248226
PRKCI	247.492	-0.81614	0.212404	-3.84239	0.000121841	0.0025159
SEMA3C	141.275	0.838471	0.218257	3.84166	0.000122204	0.00251721
TXNDC17	206.004	0.759658	0.197759	3.84133	0.000122367	0.00251721
YPEL3	175.598	-0.910007	0.237057	-3.83877	0.000123652	0.00253231
CDCA3	108.823	0.9943	0.259077	3.83786	0.000124113	0.00253231
COX6C	974.077	0.704244	0.1835	3.83783	0.000124125	0.00253231
FARSA	221.153	0.764768	0.199283	3.83759	0.000124247	0.00253231
CALB2	315.577	-1.00839	0.262768	-3.83756	0.000124265	0.00253231
FAM3C	633.56	0.647633	0.169001	3.83212	0.000127042	0.00258406
PFKP	598.061	0.649738	0.169654	3.82978	0.000128259	0.00260223
CST6	105.361	0.91256	0.238299	3.82948	0.000128414	0.00260223
PEG10	21.9953	1.75507	0.458514	3.82774	0.000129324	0.00261142
SLC25A39	453.689	0.800558	0.209149	3.8277	0.000129347	0.00261142
NDUFB2	207.656	0.853504	0.223055	3.82642	0.000130019	0.00262011
RPL27A	8345.88	0.668834	0.174836	3.82549	0.00013051	0.00262515
FAU	2031.32	0.659824	0.1727	3.82064	0.000133103	0.00266326
COTL1	640.189	0.746021	0.195263	3.82059	0.000133133	0.00266326
GPR89A	92.7902	-1.04573	0.273711	-3.82058	0.000133139	0.00266326
LOC100272228	19.8611	-1.90873	0.499767	-3.81924	0.000133865	0.00267287
MXRA7	33.2145	1.46477	0.383632	3.81816	0.000134451	0.00267967
GPR87	78.8283	-1.4441	0.378368	-3.81666	0.000135272	0.0026911
PPFIBP1	155.415	-0.883989	0.231959	-3.81097	0.000138425	0.0027488
KIAA1377	31.4753	-1.55251	0.407429	-3.8105	0.000138688	0.00274901
C19orf53	275.469	0.750795	0.197192	3.80744	0.000140416	0.00277819
ENOPH1	604.313	-0.758351	0.199235	-3.80631	0.000141057	0.00278363
SOD1	2310.81	0.687085	0.180524	3.80605	0.000141202	0.00278363
MT1X	199.795	0.741949	0.194965	3.80556	0.000141486	0.00278419
SNORA5C	108.455	1.0591	0.278372	3.80461	0.000142028	0.0027898
GPAT2	95.0403	1.07158	0.281968	3.80037	0.000144478	0.00282882
HIST1H2AK	59.9162	1.14253	0.300645	3.80028	0.000144535	0.00282882
LEAP2	16.6754	-1.98005	0.521533	-3.7966	0.000146694	0.00285731
NHP2L1	646.797	0.637996	0.168046	3.79655	0.000146726	0.00285731
CABIN1	356.401	0.755607	0.199029	3.79646	0.000146778	0.00285731
RNFT1	51.2272	-1.27752	0.336813	-3.79297	0.000148859	0.00289264
TRMT1	190.539	0.799278	0.211149	3.78538	0.000153475	0.00297704
KIAA1522	580.571	-0.629306	0.166341	-3.78324	0.000154802	0.0029904
AMPD3	148.3	0.851068	0.22497	3.78302	0.000154934	0.0029904
VKORC1	351.051	0.698699	0.184731	3.78225	0.000155416	0.0029904
SEC61A1	1187.42	-0.579333	0.153178	-3.7821	0.000155511	0.0029904
DAZAP1	447.563	0.732421	0.193657	3.78206	0.000155538	0.0029904
CSRP2	147.198	0.92078	0.243569	3.78037	0.000156594	0.00300539
CAPN2	167.259	0.842363	0.222879	3.77947	0.000157165	0.00301103
EMP3	326.436	0.741267	0.196191	3.7783	0.000157901	0.00301981
ARID1B	173.877	-0.867575	0.229789	-3.77552	0.000159674	0.00304837
HK2	855.18	0.683944	0.181212	3.77427	0.000160479	0.00305837
EFNB1	621.501	-0.642225	0.170206	-3.77321	0.00016116	0.00306599
CDC25B	821.649	0.641675	0.170089	3.77259	0.00016156	0.00306823
TACC3	254.388	0.75203	0.199433	3.77085	0.000162693	0.00308437
DDX18	139.881	-0.86779	0.230236	-3.76913	0.000163819	0.0031003
PPM1N	69.8928	-1.03661	0.275167	-3.76722	0.000165074	0.00311377
MLL5	287.08	-0.878371	0.233206	-3.76651	0.000165548	0.00311377
BRCA1	32.2387	-1.47731	0.392243	-3.76631	0.000165677	0.00311377
CCDC124	1111.72	0.693579	0.184199	3.76539	0.00016629	0.00311377
OXCT1	53.0619	1.19935	0.318543	3.7651	0.00016648	0.00311377
USP32P2	39.7743	-1.45238	0.385753	-3.76505	0.000166513	0.00311377
ZFP91	1067.44	-0.660066	0.175315	-3.76502	0.000166533	0.00311377
C4orf48	89.1312	0.98104	0.260781	3.76192	0.000168612	0.00314723
FRRS1	109.204	-0.975424	0.25941	-3.76016	0.000169807	0.0031594
BACE1	85.8508	-1.0165	0.270377	-3.75955	0.000170216	0.0031594
QPCT	38.8807	-1.33001	0.35379	-3.75933	0.000170369	0.0031594
NEDD8	269.645	0.722867	0.19229	3.75925	0.000170425	0.0031594
RABGAP1	135.236	-0.84712	0.225395	-3.75838	0.000171015	0.00316494
TBC1D13	124.935	-1.02988	0.274144	-3.7567	0.000172169	0.00318088
ARHGAP21	49.7876	-1.15039	0.306279	-3.75601	0.000172641	0.00318421
TPP2	288.76	-0.71423	0.190241	-3.75434	0.0001738	0.0031987
TM9SF3	267.459	-0.73724	0.196405	-3.75368	0.000174258	0.0031987
NR2F1	183.624	0.841852	0.224278	3.75361	0.000174309	0.0031987
EPC2	94.0948	-1.01684	0.271152	-3.75009	0.000176773	0.00323845
DBNDD2	703.464	-0.648458	0.17297	-3.74897	0.000177566	0.00324752
STEAP4	22.213	-1.81085	0.48352	-3.74514	0.000180293	0.00329187
LOXL4	26.151	-1.60463	0.42851	-3.74468	0.000180627	0.00329243
DRAM2	123.236	-0.836661	0.223535	-3.74286	0.000181935	0.00331072
MAML2	25.1872	-1.63887	0.438094	-3.74091	0.000183355	0.003331
GPRC5C	315.606	-0.82716	0.221192	-3.73955	0.000184349	0.00334348
SLC39A4	169.902	0.833371	0.222903	3.73871	0.000184969	0.00334913
CBL	192.616	-0.81329	0.217641	-3.73685	0.000186341	0.00336838
RARRES3	107.185	-1.00039	0.267799	-3.73559	0.000187273	0.00337961
CIR1	283.428	-0.746097	0.199762	-3.73493	0.000187771	0.00338298
AP2B1	737.778	-0.59015	0.158042	-3.73413	0.000188362	0.00338803
PLIN2	94.278	0.907589	0.243212	3.73167	0.000190213	0.00341567
TM9SF2	460.274	-0.714555	0.191569	-3.73002	0.000191462	0.00343143
HNMT	26.3524	-1.57866	0.423268	-3.72968	0.000191721	0.00343143
MCM8	122.628	-1.17353	0.31473	-3.7287	0.000192472	0.00343359
GPR110	103.898	-0.955715	0.256313	-3.7287	0.000192473	0.00343359
SLU7	489.323	-0.757111	0.203088	-3.72799	0.000193013	0.00343759
TUSC2	173.855	0.813425	0.218274	3.72663	0.000194056	0.00345052
RPL3	7288.19	0.64407	0.172849	3.72621	0.000194381	0.00345066
NHLRC3	11.6527	-2.58211	0.69298	-3.72609	0.000194473	NA
LOC728730	42.7559	-1.25714	0.337426	-3.72568	0.000194789	0.00345226
SEC31A	358.26	-0.700823	0.188393	-3.72001	0.000199213	0.00351878
RND3	198.012	-1.16288	0.312626	-3.71973	0.000199438	0.00351878
PROS1	74.3753	-1.01287	0.272304	-3.71963	0.000199512	0.00351878
CD164	649.762	-0.603236	0.162288	-3.71708	0.000201539	0.00354878
SNAPC2	200.874	0.753096	0.202724	3.71489	0.00020329	0.00357384
SNORA34	195.21	2.12617	0.573006	3.71055	0.00020681	0.0036269
MRPL51	212.37	0.757285	0.204101	3.71035	0.000206975	0.0036269
PIM1	914.143	-0.645255	0.173959	-3.70924	0.000207878	0.00363687
PMM2	247.016	-0.832484	0.224828	-3.70276	0.000213263	0.00372509
NCKAP1	289.966	-0.724925	0.196055	-3.69755	0.000217687	0.00379627
B4GALT4	181.501	-0.754186	0.204014	-3.69673	0.000218391	0.00380245
FLVCR2	14.3667	-2.09039	0.565778	-3.69472	0.000220126	0.00382653
UHRF1	108.841	0.949347	0.257028	3.69356	0.000221138	0.00383799
SNX19	104.282	-0.895837	0.24259	-3.69281	0.000221793	0.00384323
SUCO	171.721	-0.749104	0.203235	-3.68591	0.000227888	0.00394257
GSTO1	115.028	0.959944	0.260561	3.68415	0.000229471	0.00396366
SLC44A4	214.149	-0.701233	0.19037	-3.68353	0.00023003	0.00396702
TMSB10	9064.43	0.824664	0.224016	3.68128	0.00023207	0.00399587
ESRP1	157.226	-0.884412	0.240276	-3.68082	0.000232484	0.00399666
FNIP2	142.444	-0.832177	0.226137	-3.67996	0.00023327	0.00400385
PDE10A	30.0131	-1.47163	0.400023	-3.67888	0.000234264	0.00401458
SPTLC2	350.144	-0.633111	0.172174	-3.67717	0.000235838	0.0040352
C4orf29	153.92	-0.756643	0.205864	-3.67544	0.000237438	0.0040562
HIST1H2BN	998.825	0.758905	0.206532	3.67451	0.000238302	0.00406459
CCNI	1188.08	-0.608066	0.165629	-3.67126	0.000241355	0.0041102
MVD	295.187	0.784137	0.214189	3.66095	0.000251278	0.0042669
MZT2B	342.008	0.735818	0.200994	3.66089	0.00025134	0.0042669
SYK	53.7422	-1.1767	0.321581	-3.6591	0.000253106	0.00429018
PSAT1	1487.15	-0.72666	0.198805	-3.65514	0.000257041	0.0043501
KIF13A	152.969	-0.897034	0.245515	-3.65369	0.000258502	0.0043672
DCTPP1	228.12	0.848566	0.232271	3.65334	0.000258854	0.0043672
RPL37	791.937	0.724169	0.198255	3.65272	0.000259476	0.00437093
DNAAF3	499.756	0.624343	0.171088	3.64924	0.000263018	0.00442374
SETDB2	64.561	-1.07534	0.294713	-3.64877	0.000263502	0.00442505
ASAP1	390.084	-0.808318	0.221596	-3.6477	0.000264594	0.00443622
ZNF432	62.6798	-1.33136	0.365024	-3.64733	0.000264983	0.00443622
ATP6V1G1	419.063	0.791969	0.217197	3.64632	0.000266019	0.0044426
CDH1	270.316	-0.750926	0.205969	-3.64583	0.000266529	0.0044426
RAB27B	31.8701	-1.35452	0.371533	-3.64577	0.000266589	0.0044426
BOLA2B	344.13	0.792914	0.217683	3.64252	0.000269979	0.00449223
NFIC	188.306	0.751028	0.206391	3.63887	0.000273842	0.00454954
TRPS1	77.225	-1.1431	0.314537	-3.63422	0.000278828	0.00462531
NMUR2	38.3706	-1.68496	0.463868	-3.63241	0.000280791	0.00465079
ARAP2	45.5383	-1.24065	0.341703	-3.63079	0.000282551	0.00467283
PKD1	185.905	0.825641	0.227595	3.62768	0.000285974	0.00472227
XAB2	331.206	0.692993	0.19123	3.62386	0.000290233	0.00478533
HIST1H1C	1172.62	0.717756	0.198154	3.6222	0.000292104	0.00480488
COX6A1	3456.33	0.693261	0.191401	3.62202	0.000292308	0.00480488
SCRIB	367.616	0.656061	0.181151	3.62163	0.000292748	0.00480488
ERLEC1	218.723	-0.742121	0.204935	-3.62125	0.000293185	0.00480488
ATP5G1	150.523	0.995777	0.27508	3.61995	0.000294655	0.0048217
ARPC1B	386.383	0.670226	0.185244	3.61808	0.000296797	0.00484833
FDPS	255.368	0.831855	0.229937	3.61775	0.000297173	0.00484833
LRRC47	144.816	0.832826	0.230323	3.61591	0.000299295	0.00487564
DBN1	378.476	0.61538	0.170224	3.61513	0.000300201	0.00488309
HIBADH	286.593	-0.68002	0.188175	-3.61377	0.000301781	0.00489264
NEAT1	7108.24	-0.774489	0.214318	-3.61374	0.000301813	0.00489264
FLOT1	936.262	-0.612981	0.169638	-3.61346	0.000302137	0.00489264
AGR3	95.4153	-1.10328	0.305394	-3.61265	0.000303088	0.00490075
DHCR7	338.144	0.628536	0.174089	3.61043	0.000305688	0.00492849
ENO1	14166.9	0.590201	0.163472	3.61041	0.00030571	0.00492849
AHCY	525.027	0.723442	0.200416	3.60969	0.000306559	0.00493487
PLEC	116.518	0.990031	0.274304	3.60924	0.000307091	0.00493613
ZNF227	125.109	-0.917619	0.254365	-3.60749	0.000309179	0.0049582
CCNG1	521.326	-0.722456	0.200282	-3.60719	0.000309531	0.0049582
PROM1	155.929	-0.754065	0.209078	-3.60663	0.000310201	0.0049582
NEURL4	49.9929	1.16507	0.323043	3.60656	0.000310286	0.0049582
CREBL2	80.4688	-0.935348	0.259375	-3.60616	0.00031076	0.00495849
TBCD	535.787	0.695961	0.193054	3.60501	0.000312141	0.00497323
SCP2	130.876	-0.807612	0.224064	-3.60438	0.000312899	0.00497803
LIMCH1	99.0214	-0.882317	0.244821	-3.60393	0.000313443	0.00497939
GTPBP10	111.621	-0.873614	0.242581	-3.60133	0.000316589	0.00502205
PCNXL4	158.978	-0.755569	0.209887	-3.59988	0.000318359	0.00503695
UGDH	368.879	-0.756655	0.210193	-3.59981	0.000318455	0.00503695
ZNF28	113.384	-0.849689	0.236126	-3.59846	0.000320103	0.00505568
CPOX	430.564	0.704592	0.195976	3.5953	0.000324013	0.00511001
C11orf70	59.7409	-1.14886	0.320027	-3.58988	0.000330825	0.0052099
ICAM5	287.978	0.84688	0.235948	3.58926	0.000331617	0.00521483
GALNT3	86.6052	-0.95575	0.26645	-3.58697	0.000334538	0.00525316
PICALM	150.016	-0.924328	0.257796	-3.58551	0.000336425	0.00527519
AVPI1	301.058	0.845331	0.236004	3.58185	0.000341169	0.00534188
DCTN3	110.056	0.846224	0.236331	3.58068	0.000342705	0.00535822
GJA3	107.546	0.903826	0.252485	3.57972	0.00034396	0.00537011
GDI2	933.43	-0.571981	0.159875	-3.57768	0.00034666	0.00540451
RPL8	2599.11	0.598939	0.167507	3.5756	0.000349423	0.0054398
RPL13AP20	1545.29	0.584464	0.163507	3.57455	0.00035083	0.0054539
MCCC1	64.3702	-0.969749	0.27163	-3.57011	0.000356837	0.00553937
SURF1	53.5794	1.0656	0.298536	3.56942	0.000357778	0.00554607
RPL28	8302.1	0.531785	0.149106	3.56648	0.000361813	0.00560064
RBX1	380.814	0.796454	0.223449	3.56437	0.000364734	0.00562899
FRMD4B	55.5505	-1.11285	0.312227	-3.56424	0.000364911	0.00562899
ALOX5	51.9228	-1.0658	0.299069	-3.56373	0.000365629	0.00562899
C19orf33	46.5474	1.16539	0.327021	3.56366	0.000365714	0.00562899
MALAT1	9790.79	-0.712646	0.200007	-3.56312	0.000366479	0.00563281
DNM2	109.27	-0.830792	0.233218	-3.5623	0.000367625	0.00564245
SERPINB1	397.481	-0.64944	0.182494	-3.5587	0.000372699	0.00571226
SPIRE2	83.5422	-0.923464	0.25964	-3.55671	0.000375533	0.00574761
LNX1	62.1146	-1.00875	0.28366	-3.55619	0.000376278	0.00575093
LASP1	2255.93	-0.608489	0.171277	-3.55267	0.000381346	0.00582021
STEAP2	95.6988	-0.867819	0.244308	-3.55215	0.000382097	0.00582275
HIST1H1E	776.043	0.766022	0.21567	3.55182	0.000382583	0.00582275
TMPRSS4	95.7596	-0.849524	0.2393	-3.55004	0.000385169	0.00585106
CATSPER2P1	30.775	-1.33602	0.376363	-3.5498	0.000385518	0.00585106
DDIT4	4937.55	0.818112	0.230609	3.54762	0.000388732	0.00589162
SNORA75	60.3801	1.17089	0.330206	3.54595	0.000391197	0.00592072
GPRC5A	3532.17	-0.664489	0.187433	-3.54521	0.000392294	0.00592092
GANAB	103.622	0.862582	0.243319	3.54506	0.000392522	0.00592092
HS3ST1	149.512	0.829882	0.234109	3.54485	0.000392842	0.00592092
EPHB6	101.232	-0.932614	0.263187	-3.54354	0.000394794	0.00594212
NR2F2	205.562	0.695387	0.196347	3.54162	0.000397677	0.00597723
SLC33A1	85.3616	-1.09227	0.308454	-3.54111	0.000398442	0.00598048
MCRS1	107.49	0.844731	0.238597	3.54041	0.000399513	0.0059883
S100A2	76.6309	0.916107	0.258853	3.53911	0.000401484	0.00600956
HIST1H2AJ	385.526	0.967633	0.273461	3.53846	0.000402464	0.00601596
SLC1A1	187.384	-0.868324	0.245423	-3.53808	0.00040305	0.00601645
RPL23A	188.127	0.891457	0.25199	3.53768	0.000403665	0.00601737
UQCRHL	269.92	0.677655	0.191746	3.53412	0.000409133	0.00609055
CPSF1	202.49	0.711023	0.201331	3.53161	0.000413045	0.00613922
SNORA81	241.851	0.811013	0.229684	3.53099	0.000414009	0.00613922
MLLT1	306.138	0.788827	0.223405	3.53093	0.000414095	0.00613922
CLINT1	478.092	-0.617527	0.174934	-3.53007	0.000415457	0.00615103
HLA-A	507.932	0.665417	0.188729	3.52578	0.000422242	0.00624299
UGT1A10	268.954	-0.824392	0.234089	-3.5217	0.000428783	0.0063311
ILVBL	57.4615	1.10013	0.312505	3.52036	0.000430958	0.00635459
SZRD1	824.618	0.635835	0.180733	3.51808	0.000434678	0.00639736
C20orf112	424.928	-0.698123	0.198451	-3.51786	0.000435034	0.00639736
KIDINS220	126.744	-0.806663	0.229389	-3.51657	0.000437155	0.00641987
PTPRK	114.431	-0.818616	0.23291	-3.51474	0.000440191	0.00645574
MAT2A	594.81	-0.565541	0.160945	-3.51387	0.000441633	0.00646817
PHF10	569.177	-0.753111	0.214423	-3.51227	0.000444296	0.00649843
C4orf34	236.361	-0.67921	0.193422	-3.51154	0.000445511	0.00650745
RPL39	2383.19	0.695633	0.198173	3.51023	0.000447722	0.00653043
STK38L	99.2757	-0.829266	0.236265	-3.50989	0.000448284	0.00653043
SAP18	1218.54	0.587795	0.167541	3.50837	0.000450867	0.00655893
RFFL	755.117	-0.652118	0.185893	-3.50803	0.000451446	0.00655893
RANBP17	65.6295	1.13182	0.322814	3.50612	0.000454686	0.0065972
TNFSF10	46.3869	-1.12435	0.320725	-3.50565	0.000455498	0.00660017
FEZ2	181.996	-0.733175	0.20926	-3.50366	0.000458909	0.00664075
USP32	686.77	-0.591478	0.168896	-3.50202	0.000461749	0.00667297
SNORA6	57.4122	1.05137	0.300266	3.50146	0.000462711	0.00667801
TMEM181	215.415	0.725701	0.207328	3.50026	0.000464802	0.0066993
CTAGE5	45.0951	-1.3193	0.376993	-3.49954	0.000466053	0.00670845
NUP93	280.834	0.682981	0.19519	3.49906	0.000466906	0.00671185
LOC643955	25.1412	-1.49809	0.428345	-3.4974	0.000469823	0.00674005
EZR	3818.5	0.576475	0.164837	3.49724	0.000470106	0.00674005
WDR34	190.486	0.966007	0.27636	3.49547	0.000473222	0.00677579
HPS3	121.891	-0.794474	0.227313	-3.49507	0.000473933	0.00677706
TUBB	1839.17	0.69547	0.199102	3.49304	0.000477553	0.00681986
RALGAPB	160.886	-0.792749	0.226977	-3.49264	0.000478266	0.00682109
ATP5G3	449.441	0.669905	0.191855	3.49172	0.00047992	0.00683571
MYZAP	61.0435	-1.2517	0.358572	-3.49079	0.000481589	0.00685053
PRDX2	679.371	0.624023	0.178798	3.4901	0.000482848	0.00685305
SENP5	162.043	-0.752954	0.215746	-3.49	0.000483026	0.00685305
INPPL1	391.613	-0.590475	0.169257	-3.48863	0.0004855	0.0068768
SERPINA5	45.2729	-1.14094	0.32707	-3.48838	0.000485964	0.0068768
SPPL2A	109.306	-0.844742	0.242955	-3.47695	0.000507148	0.00716725
PHB2	1097.56	0.559058	0.160864	3.47535	0.000510188	0.00720086
TMEM246	42.112	1.25561	0.361476	3.47357	0.000513586	0.00723943
IFRD2	164.25	0.708779	0.204137	3.47207	0.000516463	0.00727057
SMAD6	111.703	-0.893998	0.25751	-3.4717	0.00051718	0.00727126
POP7	96.4747	0.856446	0.246834	3.46972	0.000521002	0.00731554
CHMP7	188.227	0.708141	0.204129	3.46908	0.000522243	0.00732352
TMBIM1	575.004	-0.594176	0.171369	-3.46723	0.000525842	0.00735651
RNLS	23.6283	-1.58588	0.457398	-3.46718	0.000525948	0.00735651
ADAL	18.4093	-1.70866	0.492938	-3.46628	0.000527714	0.00737174
GSTK1	490.839	-0.64971	0.187588	-3.4635	0.000533192	0.00743872
SLC30A3	46.5427	1.07551	0.31062	3.46246	0.000535257	0.00745796
PRKCDBP	39.1054	1.27803	0.369213	3.46149	0.000537189	0.0074753
BANF1	230.302	0.698498	0.201837	3.4607	0.000538776	0.00748781
NDUFB8	1128.95	0.548741	0.158852	3.4544	0.000551511	0.00764352
CEP76	132.943	-0.759279	0.21981	-3.45426	0.000551814	0.00764352
UBE2O	445.694	0.574532	0.166332	3.45412	0.000552087	0.00764352
MYO1E	245.163	-0.678168	0.196399	-3.45301	0.000554372	0.00766541
FAM3D	11.3007	-2.25541	0.653313	-3.45227	0.000555892	NA
FAM195B	144.227	0.871845	0.252563	3.45199	0.00055646	0.00768452
STX3	150.854	-0.907404	0.263025	-3.44988	0.000560828	0.00773503
ATP6V1B1	50.1507	-1.03696	0.300732	-3.4481	0.000564539	0.00776581
SNORA63	6387.43	2.50572	0.726767	3.44776	0.000565259	0.00776581
HIST1H3B	1745.13	0.756123	0.219329	3.44745	0.000565912	0.00776581
VBP1	420.934	0.767734	0.222697	3.44745	0.000565915	0.00776581
ENY2	133.403	0.75978	0.220491	3.44585	0.00056926	0.00780188
ACOT7	217.641	0.830976	0.241276	3.44408	0.000572998	0.00784323
MYEF2	42.2544	-1.16511	0.338522	-3.44175	0.000577957	0.00790116
KIF13B	152.993	-0.791376	0.230048	-3.44004	0.000581624	0.00794132
RUVBL2	309.182	0.633793	0.184448	3.43615	0.000590035	0.00804607
LRRC31	7.59472	-3.03778	0.884167	-3.43576	0.0005909	NA
LDHA	3137.81	0.530842	0.154547	3.43482	0.000592949	0.00807569
SORT1	230.965	-0.661181	0.192578	-3.43332	0.000596228	0.00810665
SF3A2	299.679	0.66918	0.194938	3.43278	0.000597416	0.00810665
NOC2L	419.191	0.728257	0.212149	3.43277	0.000597458	0.00810665
CD99	141.018	0.755066	0.220064	3.43112	0.000601096	0.00814586
DHX9	132.306	0.77309	0.225349	3.43064	0.000602169	0.00815025
EXT1	407.91	-0.698331	0.203729	-3.42775	0.000608603	0.0082271
THEM4	73.9243	-1.00306	0.292713	-3.42677	0.000610801	0.00824657
EIF4A3	319.784	0.61498	0.179512	3.42584	0.000612909	0.00826478
AURKAIP1	425.069	0.678671	0.198282	3.42276	0.000619886	0.00834852
NF1	189.145	-0.813582	0.237757	-3.4219	0.000621845	0.00836455
ERCC6L	56.7517	1.05774	0.309699	3.41537	0.000636958	0.00855725
HIST1H2AB	63.6197	1.10784	0.324425	3.41477	0.00063837	0.00856255
RDH10	87.1741	-0.908204	0.265986	-3.41448	0.000639041	0.00856255
HIST3H2A	118.708	1.04827	0.307044	3.41407	0.000640005	0.00856255
RAN	1407.93	0.618627	0.181211	3.41386	0.000640499	0.00856255
PPAN	214.874	0.764598	0.224065	3.4124	0.00064393	0.00859785
SPNS2	147.49	-0.769717	0.225689	-3.41052	0.000648386	0.00864674
GDE1	297.665	-0.656429	0.192525	-3.40958	0.000650623	0.00866594
ATXN1	83.4726	-1.04945	0.3079	-3.40842	0.000653401	0.00869231
PIGB	40.0211	-1.14716	0.336693	-3.40713	0.000656503	0.00872291
GRHL2	108.905	-0.792646	0.232761	-3.4054	0.000660661	0.00876164
CPE	111.985	0.778573	0.228639	3.40525	0.000661028	0.00876164
MPZL3	232.538	-0.784641	0.230569	-3.40307	0.000666341	0.00882132
KLHL17	43.2665	1.15846	0.340459	3.40265	0.000667357	0.00882404
MED13	795.608	-0.52528	0.154475	-3.40042	0.00067283	0.0088856
PRKD3	135.671	-0.846336	0.24905	-3.39826	0.000678155	0.00893621
RFC1	433.02	-0.571492	0.168175	-3.3982	0.000678304	0.00893621
HLA-F-AS1	92.0194	-0.976879	0.287841	-3.39381	0.000689266	0.00906965
PTOV1	459.276	0.57609	0.170054	3.38769	0.00070484	0.00926336
IPO4	92.6862	0.942531	0.278296	3.38679	0.000707154	0.00928257
MRPL45	273.186	-0.658073	0.19434	-3.3862	0.000708681	0.00929141
MAPK6	320.433	-0.649231	0.191756	-3.38572	0.000709913	0.00929636
RAC2	179.831	0.683193	0.201934	3.38326	0.000716318	0.00936895
CAD	181.138	0.715221	0.21151	3.38151	0.000720897	0.00939781
TMEM184A	156.773	-0.806801	0.238594	-3.38148	0.000720958	0.00939781
HMGCS2	371.981	-0.98515	0.291342	-3.38142	0.000721115	0.00939781
NDUFB11	488.582	0.559051	0.165569	3.37653	0.000734057	0.00955504
ZNF836	44.8986	-1.11846	0.331339	-3.37558	0.000736612	0.00956738
AKR1B1	44.8646	1.06676	0.316028	3.37552	0.000736767	0.00956738
RPS3A	6408.98	0.54441	0.161298	3.37519	0.000737643	0.00956738
TMEM59	423.754	-0.648748	0.192327	-3.37315	0.000743122	0.00962697
RAP1GAP	219.951	-0.664008	0.196898	-3.37234	0.000745331	0.0096441
PARP4	289.059	-0.617777	0.183218	-3.37181	0.000746756	0.00965107
DNMT1	474.901	0.629298	0.186662	3.37133	0.000748049	0.00965631
B3GALT6	47.973	-1.10907	0.329166	-3.36933	0.0007535	0.00971515
FOXP1	53.4323	-1.0396	0.308688	-3.36778	0.000757754	0.00975299
PES1	187.939	0.745798	0.221462	3.36761	0.000758227	0.00975299
PFN1	4011.73	0.485744	0.144309	3.366	0.000762679	0.00979867
ZNF90	34.7851	-1.22848	0.365356	-3.36242	0.000772627	0.00991478
CTU2	50.8896	1.14417	0.34043	3.36095	0.000776741	0.00994827
RPS6KA3	240.63	-0.710316	0.211354	-3.36079	0.000777193	0.00994827
UPK3B	50.3369	-1.07017	0.318468	-3.36037	0.00077839	0.00994827
LOC100129034	180.826	-0.742128	0.220876	-3.35993	0.00077963	0.00994827
TNFRSF1A	622.26	-0.656191	0.195303	-3.35986	0.000779808	0.00994827
SPP1	44.5698	-1.08542	0.323162	-3.35875	0.000782957	0.00997674
UBR1	223.864	-0.725884	0.216195	-3.35754	0.000786387	0.0100087
PLCG2	85.3744	0.857868	0.255692	3.35508	0.000793424	0.0100865
ZNHIT1	188.525	0.703035	0.209625	3.35377	0.000797176	0.0101224
PET100	93.4404	0.936047	0.279145	3.35326	0.000798661	0.0101294
HMGCR	665.899	0.631181	0.188255	3.3528	0.000799975	0.0101343
ATP5D	375.047	0.587092	0.175198	3.35102	0.000805144	0.0101879
IL13RA1	118.763	-0.778113	0.232388	-3.34833	0.000812988	0.0102752
DDAH1	386.316	-0.657243	0.196372	-3.34693	0.000817107	0.0103153
RAC3	915.153	0.673609	0.201327	3.34584	0.000820339	0.0103417
SULT4A1	63.0219	1.00058	0.299074	3.34558	0.000821101	0.0103417
SEMA6B	254.368	0.745506	0.222892	3.3447	0.000823712	0.0103579
SLC29A3	19.4672	-1.57182	0.46997	-3.3445	0.000824296	0.0103579
NCL	1913.6	0.5158	0.15429	3.34307	0.000828577	0.0103997
RHOT1	21.558	-1.64529	0.492288	-3.34213	0.000831369	0.0104228
EIF3H	2320.96	-0.500391	0.149815	-3.34006	0.000837602	0.010485
ROR1	30.5192	-1.3662	0.409085	-3.33965	0.000838837	0.010485
ANXA10	370.228	-0.669614	0.200512	-3.33952	0.000839226	0.010485
BIRC3	36.4395	1.21261	0.363214	3.33854	0.000842201	0.0105101
SRD5A1	100.466	-0.806435	0.241669	-3.33695	0.000847043	0.0105584
POLDIP3	176.953	0.67623	0.202696	3.33618	0.000849381	0.0105755
NENF	99.5426	0.795281	0.238475	3.33486	0.000853416	0.0106015
BAI2	34.9596	1.16982	0.350786	3.33486	0.000853423	0.0106015
POLR2E	285.691	0.674376	0.202301	3.33353	0.000857523	0.0106403
CASP10	33.3305	-1.43265	0.429866	-3.33278	0.000859833	0.0106568
ALKBH8	33.948	-1.21251	0.363941	-3.33161	0.000863445	0.0106894
SCARNA2	22.4661	1.63472	0.490759	3.33101	0.000865306	0.0106905
RPL26	8592.4	0.560163	0.168169	3.33095	0.000865499	0.0106905
ASS1	476.011	-0.559016	0.167915	-3.32917	0.000871067	0.0107471
ZFC3H1	90.717	-0.826518	0.248413	-3.32719	0.000877267	0.0108114
LPHN1	94.4305	0.825467	0.248258	3.32504	0.000884066	0.0108796
GSTP1	2211.44	0.507884	0.152761	3.32471	0.00088511	0.0108796
GDPGP1	42.1123	-1.28301	0.385926	-3.32449	0.000885802	0.0108796
DOPEY1	46.2557	-1.05547	0.317625	-3.32301	0.000890508	0.0108928
PFDN6	85.4471	0.898887	0.270512	3.32291	0.000890848	0.0108928
PCBP1	1286.51	-0.545134	0.164059	-3.32279	0.000891207	0.0108928
CNOT4	252.394	-0.88198	0.265441	-3.3227	0.000891513	0.0108928
FCGRT	62.2282	-0.939861	0.282871	-3.32258	0.000891884	0.0108928
TMEM65	226.908	-0.696254	0.209857	-3.31775	0.000907455	0.0110705
CCDC107	127.324	0.820065	0.247236	3.31694	0.000910107	0.0110905
SH3GL1	416.065	0.607904	0.183505	3.31274	0.000923873	0.0112456
DDX6	322.126	0.618745	0.187139	3.30634	0.000945221	0.0114926
ZBTB1	152.564	-0.785927	0.237905	-3.30353	0.000954756	0.0115956
STK39	1441.45	-0.592908	0.17953	-3.30256	0.00095806	0.0116227
ZNF264	87.3683	0.876999	0.265739	3.30022	0.000966084	0.011707
CYP2B6	121.514	-1.14187	0.34657	-3.29477	0.000985029	0.0119233
USP8	76.0559	-0.886642	0.269187	-3.29378	0.000988493	0.011952
HMG20B	485.325	0.61412	0.18654	3.29216	0.000994211	0.0120078
PKN2	248.291	-0.612345	0.186031	-3.29163	0.000996082	0.012017
CDC20	398.992	0.70287	0.21361	3.29044	0.0010003	0.0120546
TNS4	102.211	-0.956826	0.290879	-3.28943	0.0010039	0.0120775
CAPZA2	544.876	-0.588842	0.179018	-3.28929	0.00100442	0.0120775
FHIT	82.8326	0.834476	0.253733	3.2888	0.00100615	0.0120825
DUSP4	524.178	0.536176	0.163055	3.28831	0.00100792	0.0120825
APBA3	83.0131	0.868796	0.264213	3.28824	0.00100817	0.0120825
MALSU1	308.779	0.702027	0.21358	3.28694	0.00101281	0.0121248
PADI1	95.2138	-0.849791	0.25856	-3.28663	0.00101394	0.0121249
ZNF593	200.778	0.70583	0.214844	3.28532	0.00101867	0.0121681
SNORA58	35.3247	1.37405	0.418829	3.2807	0.00103551	0.0123557
RPS14	42.2372	1.07569	0.328031	3.27922	0.00104094	0.0124069
TJP2	116.942	-0.855348	0.260931	-3.27807	0.00104521	0.0124442
TMEM39A	290.453	-0.675941	0.206237	-3.2775	0.0010473	0.0124534
PVRL2	173.749	-0.695038	0.21208	-3.27724	0.00104827	0.0124534
OAZ1	1077.93	0.508279	0.155126	3.27655	0.00105083	0.0124701
H2AFX	243.203	0.644513	0.197168	3.26886	0.00107982	0.0128002
NOC4L	113.321	0.821138	0.251262	3.26806	0.00108287	0.0128224
HPGD	7.39618	-2.79516	0.855429	-3.26755	0.00108483	NA
AQR	197.398	-0.694951	0.212692	-3.2674	0.00108541	0.0128385
MNS1	19.1111	-1.51784	0.464595	-3.26701	0.00108689	0.0128421
KRT15	255.025	0.685453	0.209862	3.26622	0.00108995	0.0128578
SH3PXD2B	69.7725	0.917282	0.280867	3.26589	0.00109121	0.0128578
CEP72	179.197	0.725401	0.22214	3.26551	0.00109267	0.0128578
TNFRSF6B	104.257	0.823473	0.252178	3.26544	0.00109295	0.0128578
FLJ42393	55.697	-0.938678	0.287535	-3.26457	0.00109631	0.0128834
G3BP1	820.341	0.525941	0.16113	3.26409	0.00109817	0.0128913
ZNF33B	76.6649	-0.840376	0.257519	-3.26336	0.00110101	0.0129012
PSMB3	1151.26	0.57272	0.175506	3.26326	0.00110138	0.0129012
LRRC8D	62.9763	-1.04606	0.320596	-3.26286	0.00110296	0.0129058
PEBP1	242.912	0.658068	0.201733	3.26207	0.00110603	0.0129155
TOR1A	140.545	-0.755231	0.231522	-3.26203	0.00110616	0.0129155
COPS6	913.356	0.502933	0.154274	3.26001	0.00111409	0.0129941
OSBPL9	521.873	-0.549438	0.168637	-3.25811	0.00112157	0.0130673
RHBDL2	38.7421	-1.12131	0.344204	-3.2577	0.00112318	0.0130721
ESPN	103.749	0.858882	0.26372	3.2568	0.00112676	0.0130998
ARPC3	872.29	-0.624694	0.191876	-3.25572	0.00113104	0.0131355
TRPM7	63.7302	-0.898751	0.276117	-3.25497	0.00113405	0.0131565
NPM1	6673.63	0.517237	0.158962	3.25384	0.00113856	0.0131947
LY6E	243.971	0.672798	0.206859	3.25245	0.00114414	0.0132452
LIMA1	348.872	-0.67673	0.208149	-3.25118	0.00114925	0.0132689
ABRACL	317.702	0.589245	0.181242	3.25115	0.0011494	0.0132689
LINC00673	91.2625	-0.807305	0.248322	-3.25104	0.00114984	0.0132689
UPF3A	135.511	-0.795736	0.244803	-3.25051	0.00115198	0.0132735
GOLGB1	247.682	-0.779313	0.239776	-3.25018	0.00115334	0.0132735
ST13	696.959	0.630534	0.194008	3.25004	0.0011539	0.0132735
ACP1	580.456	-0.574557	0.177018	-3.24575	0.00117141	0.0134539
ACLY	489.393	0.611886	0.188528	3.24559	0.00117206	0.0134539
SYDE2	40.3439	-1.11337	0.343094	-3.24509	0.00117414	0.0134636
STK38	127.691	-0.738073	0.22747	-3.2447	0.00117575	0.0134679
C11orf31	226.854	0.639311	0.197182	3.24224	0.00118593	0.0135702
ADNP	80.3783	-0.986846	0.304417	-3.24175	0.00118797	0.0135793
CDC37	475.771	0.596989	0.18423	3.24045	0.00119341	0.0136271
IGFBP4	81.4224	-0.812862	0.251068	-3.23762	0.00120529	0.0137484
BEST1	9.1863	-2.66245	0.822421	-3.23733	0.00120653	NA
GRHL1	153.957	-0.760974	0.235342	-3.23348	0.0012229	0.0139347
CYBA	407.759	0.556873	0.172351	3.23104	0.0012334	0.0140396
RBM41	112.337	-0.803151	0.248707	-3.22931	0.0012409	0.0141066
WDR60	102.85	-0.890838	0.27588	-3.22908	0.00124188	0.0141066
HMGN4	137.185	0.779839	0.241529	3.22876	0.0012433	0.0141081
CCDC68	50.5642	-0.974644	0.30194	-3.22794	0.00124685	0.0141336
NRP1	64.9648	-0.942278	0.292673	-3.21956	0.00128386	0.0145297
TMEM14A	228.146	0.739137	0.22959	3.21938	0.00128469	0.0145297
SYT13	44.2728	-1.18224	0.367254	-3.21913	0.0012858	0.0145297
LRRFIP1	539.666	-0.644124	0.200341	-3.21514	0.00130379	0.0147177
AP1S1	365.796	0.616268	0.19188	3.21174	0.00131932	0.0148775
TAF2	361.734	-0.618064	0.19249	-3.21089	0.00132326	0.0148925
CNTNAP1	42.8636	1.07491	0.334777	3.21082	0.00132357	0.0148925
THAP3	62.4469	0.931309	0.290076	3.21056	0.00132475	0.0148925
TLCD2	24.6384	-1.41661	0.441419	-3.20921	0.00133102	0.0149475
SETX	177.187	-0.785265	0.244721	-3.20882	0.00133281	0.0149522
SAAL1	147.313	0.688499	0.214717	3.20654	0.0013434	0.0150555
C19orf70	12.2118	1.92477	0.600407	3.20577	0.00134701	0.015078
SNAP23	340.219	-0.671443	0.209466	-3.2055	0.00134828	0.015078
FAM129A	97.3911	-0.905167	0.282404	-3.20523	0.00134956	0.015078
IBA57	41.1302	1.16339	0.36338	3.20158	0.00136675	0.015243
RPS26	382.867	0.643224	0.200929	3.20125	0.00136834	0.015243
C17orf85	318.428	-0.564106	0.176217	-3.20121	0.00136854	0.015243
ICA1	120.596	-0.768093	0.239982	-3.20063	0.00137128	0.0152579
RPS12	7483.12	0.491577	0.153627	3.19982	0.00137514	0.0152853
IGBP1	610.882	-0.547385	0.171179	-3.19774	0.00138509	0.0153801
PER3	33.5695	-1.1542	0.361108	-3.19627	0.00139215	0.0154428
GOLT1A	50.2118	-1.02495	0.320731	-3.19569	0.00139499	0.0154585
HOXB9	188.729	-0.709706	0.222148	-3.19474	0.00139956	0.0154934
GLT25D1	857.258	0.589046	0.184414	3.19415	0.00140244	0.0155095
ZBTB17	126.356	0.716147	0.224298	3.19284	0.0014088	0.0155641
LOC100271836	558.651	-0.607851	0.190475	-3.19123	0.00141666	0.015635
PGAM1	1198.45	0.484274	0.151849	3.18917	0.00142681	0.0157311
NDUFS7	160.135	0.669106	0.210038	3.18565	0.0014443	0.0159078
CDCA4	30.677	1.21707	0.382104	3.18517	0.00144667	0.0159177
CAMK1	39.9508	1.05982	0.332845	3.18413	0.00145192	0.0159398
LSM7	599.635	0.586112	0.184081	3.18399	0.00145262	0.0159398
PDLIM7	494.61	0.540818	0.16986	3.1839	0.00145307	0.0159398
NOA1	377.394	-0.577899	0.181552	-3.1831	0.00145706	0.0159675
AGPAT4	65.1981	0.919414	0.288969	3.18171	0.00146409	0.0160284
H2AFY2	107.188	0.756744	0.237867	3.18137	0.00146579	0.0160309
CWF19L2	81.5619	-0.827287	0.260078	-3.18092	0.00146807	0.0160397
PAK1	524.959	-0.53028	0.166811	-3.17894	0.00147817	0.0161338
MYH14	394.167	-0.604965	0.190335	-3.17843	0.00148077	0.016139
WDSUB1	42.119	-1.03651	0.326125	-3.17826	0.00148161	0.016139
PEAK1	169.433	-0.643786	0.202619	-3.17732	0.00148641	0.0161712
STC2	973.056	0.582912	0.183475	3.17706	0.00148776	0.0161712
LSM4	456.17	0.605951	0.190742	3.17681	0.00148902	0.0161712
ZNF323	43.513	-1.01699	0.320179	-3.17631	0.00149163	0.0161833
GNB2	690.722	0.505508	0.159242	3.17447	0.00150111	0.0162597
KCTD1	47.4078	-1.16983	0.368524	-3.17436	0.00150165	0.0162597
HIST1H3J	520.843	1.7784	0.56035	3.17373	0.00150493	0.016279
DNAJC3	332.796	-0.849736	0.26783	-3.17267	0.00151046	0.0163225
CHERP	129.522	0.697666	0.219975	3.17157	0.00151619	0.0163599
ZBTB4	211.622	-0.701962	0.221354	-3.17122	0.00151802	0.0163599
RRM2	927.038	0.602981	0.190146	3.17114	0.00151842	0.0163599
NCOA6	221.157	-0.736172	0.232171	-3.17081	0.00152013	0.0163621
HDGFRP2	206.452	0.729421	0.230101	3.17	0.00152439	0.0163918
C9orf152	44.7838	-1.01085	0.318963	-3.16917	0.00152875	0.0164223
VGLL4	61.4892	0.972587	0.306998	3.16806	0.0015346	0.016469
CHMP4C	143.637	-0.873371	0.276071	-3.16358	0.00155843	0.0167083
EFNA3	170.527	0.770159	0.24351	3.16274	0.00156292	0.0167399
RRAS	85.0311	0.845206	0.267397	3.16086	0.00157303	0.0168271
TTLL12	236.231	0.598616	0.189412	3.16039	0.00157561	0.0168271
HIGD2A	314.813	0.565918	0.179067	3.16037	0.0015757	0.0168271
APCDD1L-AS1	13.3088	-2.06903	0.655005	-3.1588	0.00158421	0.0169013
FKBP15	67.2945	0.883009	0.279842	3.15538	0.00160291	0.0170841
CFD	39.1241	1.24236	0.393857	3.15433	0.00160867	0.0171236
FAM213A	93.8919	-0.772441	0.244898	-3.15413	0.00160976	0.0171236
GOLGA5	140.149	-0.67581	0.214288	-3.15375	0.00161186	0.0171292
SEC13	479.01	0.528995	0.167832	3.15194	0.00162191	0.0172131
ERAP2	72.7385	-0.916347	0.290742	-3.15175	0.00162293	0.0172131
LTBR	439.477	-0.5738	0.182091	-3.15117	0.00162619	0.017231
SNF8	204.438	0.765165	0.242871	3.1505	0.00162989	0.0172445
LRRC37B	55.3964	-1.08655	0.344918	-3.15016	0.0016318	0.0172445
CMSS1	449.893	0.546521	0.173502	3.14994	0.00163305	0.0172445
NT5C	337.735	0.60016	0.190539	3.1498	0.0016338	0.0172445
UTP14C	22.9547	-1.38217	0.43901	-3.14839	0.00164173	0.0173114
NDUFB10	103.249	0.749455	0.238178	3.14662	0.0016517	0.0173996
FAM199X	119.406	-0.775953	0.246692	-3.14543	0.00165841	0.0174534
MAOA	93.5014	-0.774775	0.246414	-3.1442	0.00166543	0.0175103
TXN	1220.07	0.497826	0.158394	3.14295	0.00167253	0.017568
VTI1A	192.849	0.656307	0.208862	3.1423	0.00167627	0.0175903
LOC727849	116.07	-0.812042	0.258507	-3.14127	0.00168216	0.0176198
ANXA9	53.5144	-1.00923	0.321284	-3.14124	0.00168232	0.0176198
TMEM38A	131.506	-0.709288	0.225839	-3.14068	0.00168553	0.01762
PHGDH	589.845	0.552182	0.175816	3.14068	0.00168557	0.01762
WDR36	213.11	-0.600847	0.191397	-3.13927	0.00169368	0.0176878
IL1RN	51.4763	-0.97446	0.310447	-3.13889	0.00169589	0.0176938
RTEL1	64.5972	0.943184	0.30097	3.13381	0.00172552	0.0179858
LIPG	53.4604	-0.947311	0.30244	-3.13223	0.00173483	0.0180655
CLTB	138.443	0.719493	0.229818	3.13071	0.00174383	0.0181343
SCD	2546.21	0.503371	0.160793	3.13055	0.00174477	0.0181343
DYNLL1	304.411	0.678785	0.216885	3.1297	0.00174984	0.0181696
RAPGEFL1	231.75	-0.61091	0.195366	-3.12701	0.00176596	0.0183195
TMEM248	49.3504	-0.984141	0.314846	-3.12578	0.00177333	0.0183785
PI4KA	227.829	-0.643421	0.205921	-3.1246	0.00178048	0.018435
ATG3	385.646	-0.606586	0.194289	-3.12207	0.00179581	0.0185761
RCOR2	138.818	0.744126	0.238617	3.1185	0.00181777	0.0187854
TSR1	117.236	0.727485	0.233379	3.11718	0.00182589	0.0188514
STX4	250.503	-0.660037	0.211832	-3.11586	0.00183411	0.0189183
MRGBP	395.68	0.615589	0.197608	3.11521	0.00183814	0.0189236
UTP23	152.588	-0.727943	0.233693	-3.11496	0.00183973	0.0189236
RNF10	299	-0.616251	0.19785	-3.11474	0.00184109	0.0189236
HSPE1	807.389	0.608613	0.195403	3.11466	0.00184159	0.0189236
HIRA	135.63	-0.822588	0.26423	-3.11316	0.00185098	0.0190022
NPW	43.3042	1.01466	0.326048	3.11199	0.00185833	0.0190597
ZDHHC12	88.5237	0.820603	0.263771	3.11104	0.00186429	0.0191028
OCRL	74.1695	-0.838162	0.269502	-3.11004	0.00187065	0.01915
FAM21A	100.841	-0.794382	0.255534	-3.10872	0.00187902	0.0192176
CDA	63.3873	0.929093	0.298988	3.10746	0.00188702	0.0192813
NNMT	7.94991	-2.40131	0.773369	-3.105	0.00190277	NA
HIST1H3F	151.095	-0.774936	0.249629	-3.10435	0.00190696	0.0194667
SEC14L1	691.247	-0.550871	0.17748	-3.10385	0.00191023	0.0194818
ECI1	226.468	0.61201	0.197235	3.10294	0.00191606	0.019523
HGD	37.5742	-1.05604	0.340483	-3.1016	0.00192476	0.019585
OCLN	226.506	-0.722852	0.233069	-3.10145	0.00192575	0.019585
COL4A5	49.508	1.01411	0.327008	3.10116	0.00192762	0.0195858
DTX3L	45.5494	-1.02604	0.331036	-3.09948	0.0019386	0.019644
ZNF428	99.9479	0.873818	0.28193	3.09942	0.00193902	0.019644
U2AF2	515.489	0.533846	0.172253	3.09919	0.0019405	0.019644
TNS3	60.1202	-0.936189	0.302096	-3.09898	0.0019419	0.019644
FBXW4	191.847	0.701559	0.226389	3.0989	0.00194237	0.019644
NCKIPSD	119.206	0.805425	0.260086	3.09677	0.00195644	0.0197678
TMEM184C	85.5415	-0.784009	0.253284	-3.09537	0.00196566	0.0198426
FADS2	44.3441	0.972537	0.314474	3.09258	0.00198422	0.0200114
RBPMS	51.9759	-0.954674	0.309033	-3.08923	0.00200675	0.0202146
MFN1	136.164	-0.882132	0.285597	-3.08873	0.00201013	0.0202146
SEPHS2	207.889	-0.897349	0.290525	-3.08871	0.00201024	0.0202146
ZWINT	170.665	0.652023	0.211114	3.08848	0.0020118	0.0202146
KIAA1958	114.037	-0.720712	0.233497	-3.0866	0.00202462	0.0203246
PCDH1	123.931	-0.842953	0.273188	-3.08561	0.00203133	0.0203732
SERINC3	277.088	-0.612846	0.198642	-3.08518	0.00203426	0.0203752
GRAMD1A	109.598	0.80325	0.26037	3.08504	0.00203527	0.0203752
RAB3IP	198.785	-0.672253	0.217998	-3.08376	0.00204401	0.0204439
C1orf116	55.1015	-1.14289	0.370677	-3.08324	0.00204762	0.0204612
SRSF2	118.072	0.849962	0.275792	3.0819	0.00205685	0.0205078
MOB4	254.903	-0.602074	0.195361	-3.08185	0.00205715	0.0205078
PPP2R1A	316.11	0.575622	0.186785	3.08174	0.00205794	0.0205078
SARM1	7.81922	-2.3642	0.768198	-3.0776	0.00208677	NA
UPF3B	312.681	-0.707428	0.229924	-3.0768	0.00209237	0.0208318
INO80B	192.536	-0.650114	0.211346	-3.07606	0.00209755	0.0208643
BRF1	29.1698	1.19526	0.389045	3.07228	0.00212427	0.0211108
TMEM41B	186.783	-0.75377	0.245493	-3.07044	0.00213744	0.0212055
NR0B2	26.9294	-1.33299	0.434142	-3.0704	0.0021377	0.0212055
LAD1	237.571	-0.66436	0.216416	-3.06983	0.00214179	0.0212268
ERBB2IP	68.8053	-0.934541	0.304517	-3.06893	0.00214825	0.0212714
CCNH	203.729	-0.602949	0.196603	-3.06684	0.00216334	0.0214013
CASP2	349.527	-0.576047	0.187902	-3.06568	0.00217174	0.0214649
CACTIN	115.234	0.697384	0.227529	3.06504	0.00217642	0.0214917
VPS26A	110.185	-0.720204	0.235018	-3.06446	0.00218063	0.0215137
KLF5	391.96	-0.641462	0.20936	-3.06392	0.0021846	0.0215334
TMEM139	35.2485	-1.07148	0.349945	-3.06186	0.00219964	0.0216619
RSC1A1	92.7471	-0.903739	0.295216	-3.06128	0.00220395	0.0216826
INTS7	93.3408	-0.780754	0.255062	-3.06104	0.00220572	0.0216826
PHLDA1	2165.23	-0.58861	0.192363	-3.05989	0.00221419	0.0217462
FAM108A1	292.949	0.579699	0.189521	3.05876	0.00222254	0.0218086
NOTCH3	36.5888	1.11749	0.365648	3.0562	0.00224163	0.0219731
PNPLA3	58.8168	0.857388	0.280562	3.05597	0.00224335	0.0219731
SNORD94	30.0764	1.18008	0.38625	3.05522	0.00224893	0.022008
GGT7	32.0973	1.29173	0.422912	3.05437	0.00225537	0.0220511
PCSK9	81.7708	0.880873	0.288546	3.0528	0.00226715	0.0221333
SF3A1	767.067	0.508634	0.166617	3.05271	0.00226784	0.0221333
GSDMB	28.3319	-1.2259	0.401703	-3.05175	0.00227512	0.0221845
PRPF40B	71.712	0.844083	0.276706	3.05047	0.00228486	0.0222595
MARK4	121.229	0.691954	0.226932	3.04916	0.0022948	0.0223363
SPTBN1	999.724	-0.532557	0.174725	-3.04798	0.00230388	0.0224047
EPHX1	272.419	-0.57115	0.18751	-3.04596	0.00231936	0.0225351
SMTN	205.244	0.604137	0.198493	3.04362	0.00233749	0.022691
ZFAND3	197.231	-0.657862	0.216195	-3.04291	0.00234304	0.0227128
CEP120	164.999	-0.652445	0.214423	-3.0428	0.00234392	0.0227128
DCUN1D5	339.412	-0.577798	0.189915	-3.04241	0.00234695	0.022722
REST	164.545	-0.654685	0.215333	-3.04034	0.00236313	0.0228583
HJURP	532.089	0.591306	0.194523	3.03977	0.00236761	0.0228813
TP53BP2	245.845	-0.677274	0.222982	-3.03735	0.00238667	0.0230451
SBF1	150.538	0.660201	0.217481	3.03567	0.00240005	0.0231537
MSANTD3	157.697	0.621836	0.204951	3.03407	0.00241281	0.0232562
FAM122C	10.191	-1.94853	0.642406	-3.03318	0.00241991	NA
NCAPH2	59.9354	0.890856	0.294235	3.0277	0.00246423	0.0237308
HDAC3	258.525	0.560903	0.185308	3.02687	0.00247103	0.0237752
HMGB3	209.799	0.620605	0.205067	3.02635	0.00247527	0.023795
ATP11B	304.531	-0.53098	0.175536	-3.0249	0.00248718	0.0238883
USP47	137.39	-0.685246	0.226685	-3.02289	0.00250369	0.0240257
GAPDH	38663.1	0.568941	0.188296	3.02153	0.002515	0.0241129
EIF4A1	5339.38	0.501942	0.166211	3.0199	0.00252855	0.0242216
SNORA12	350.943	1.6253	0.538244	3.01962	0.0025309	0.0242227
KIAA1107	91.5122	-0.907377	0.300701	-3.01754	0.00254837	0.0243685
EGFR	387.411	-0.535662	0.177608	-3.01598	0.00256148	0.0244723
PIP5K1B	7.89437	-2.37153	0.786401	-3.01567	0.00256411	NA
CCDC125	135.603	-0.74428	0.246856	-3.01504	0.00256947	0.0245272
SH3D19	146.266	-0.639227	0.212107	-3.01369	0.00258088	0.0246072
TRUB1	175.138	0.65925	0.218764	3.01352	0.00258237	0.0246072
CCDC50	240.725	-0.569862	0.189133	-3.01303	0.00258653	0.0246252
RPS25	8436.51	0.606316	0.201267	3.01249	0.00259111	0.0246473
COG5	275.731	-0.593047	0.196918	-3.01164	0.00259841	0.0246951
RPL26L1	183.079	0.615073	0.204319	3.01035	0.00260946	0.0247785
REG4	53.1936	-1.03242	0.34303	-3.00972	0.00261486	0.0247956
YAP1	764.854	-0.535923	0.17807	-3.00961	0.00261582	0.0247956
DDOST	1407.82	0.47063	0.1564	3.00914	0.00261991	0.0248127
WRAP73	95.8011	0.72133	0.239873	3.00714	0.00263721	0.0249549
TM2D1	197.627	-0.57713	0.192054	-3.00505	0.00265541	0.0251052
CYB5B	1502.32	0.550315	0.183146	3.00478	0.00265774	0.0251055
CACNA1D	5.86499	-3.06919	1.02228	-3.00229	0.00267959	NA
AP2S1	599.023	0.538261	0.179346	3.00125	0.00268872	0.0253761
LMNA	1401.06	0.517146	0.172451	2.99879	0.0027105	0.0255595
ENO2	715.626	0.558631	0.186337	2.99796	0.00271792	0.0255986
USP54	129.715	-0.736922	0.245824	-2.99776	0.00271971	0.0255986
CIRBP	405.661	0.5448	0.181749	2.99754	0.00272171	0.0255986
LRP5	342.372	-0.617254	0.206318	-2.99176	0.00277373	0.0260654
GPR158	21.2085	-1.32121	0.4417	-2.9912	0.00277881	0.0260906
LOC253039	21.0552	-1.3245	0.442851	-2.99084	0.00278213	0.0260992
MOGAT3	9.56001	-2.01605	0.674083	-2.9908	0.00278248	NA
WWTR1	292.705	0.561268	0.187713	2.99003	0.00278951	0.0261459
CHP1	882.888	-0.50854	0.170095	-2.98974	0.00279211	0.0261478
GALNTL4	41.4913	1.15541	0.386519	2.98927	0.00279647	0.0261661
TRAK2	59.8423	-1.09379	0.365938	-2.989	0.00279894	0.0261667
GMPR	36.7512	1.0251	0.343208	2.98682	0.00281893	0.026331
DRG1	186.678	0.621861	0.20825	2.98613	0.00282535	0.0263497
NHP2	59.2795	0.950333	0.318254	2.98608	0.00282578	0.0263497
MRPL34	17.9131	1.42197	0.476321	2.98531	0.00283294	0.0263938
DOCK6	236.639	0.592131	0.198478	2.98335	0.00285108	0.0265401
TMEM140	13.5967	-1.74003	0.583501	-2.98206	0.00286318	0.0265985
CRLF1	43.027	1.03773	0.347998	2.98198	0.00286386	0.0265985
UNC45A	296.092	0.541665	0.181651	2.9819	0.00286468	0.0265985
BLVRB	466.696	0.551555	0.18503	2.9809	0.00287403	0.0266626
EEF1D	1792.3	0.508598	0.170669	2.98003	0.00288223	0.0267159
MBTD1	229.214	-0.590769	0.198317	-2.97891	0.00289275	0.0267906
KSR2	58.0657	0.862788	0.289737	2.97783	0.00290299	0.0268625
ZFYVE28	56.9009	0.905064	0.304126	2.97595	0.00292081	0.0270045
MRPL21	199.283	0.595578	0.200245	2.97425	0.00293702	0.0271313
KIFC1	332.883	0.63227	0.212602	2.97397	0.00293978	0.0271337
ATP1B3	306.801	0.539103	0.181304	2.97348	0.0029444	0.0271533
ECE1	649.166	-0.476868	0.160453	-2.97202	0.00295852	0.0272605
WASL	255.724	-0.541075	0.18212	-2.97098	0.00296852	0.0273104
ZNF598	103.574	0.719182	0.242073	2.97093	0.00296896	0.0273104
SEC22B	233.789	-0.573915	0.193227	-2.97017	0.00297636	0.0273554
DDT	256.811	0.577526	0.194513	2.96909	0.00298684	0.0274285
SPPL3	175.329	-0.627558	0.211507	-2.96707	0.00300649	0.0275857
LMO4	170.105	-0.789486	0.26612	-2.96665	0.00301064	0.0276005
RIMKLA	91.0203	0.750684	0.253126	2.96566	0.00302035	0.0276662
IVNS1ABP	267.748	-0.619609	0.208954	-2.96529	0.00302399	0.0276762
ZNF248	13.3129	-1.63815	0.552735	-2.96372	0.00303941	0.027794
LEMD1	11.0931	-1.91037	0.644606	-2.96363	0.00304035	NA
RPL18A	5343.28	0.470659	0.15886	2.96273	0.00304922	0.0278603
APOA1BP	153.362	0.6821	0.230378	2.96079	0.00306853	0.0280132
UBE2M	257.044	0.543439	0.183582	2.9602	0.00307437	0.0280146
CISD2	151.65	0.726571	0.245462	2.96001	0.00307628	0.0280146
SGK196	195.346	0.719408	0.243057	2.95984	0.00307801	0.0280146
MSLN	111.699	0.716715	0.242155	2.95974	0.00307898	0.0280146
STRN4	148.648	0.639304	0.216051	2.95904	0.00308601	0.0280551
COX19	363.268	-0.569942	0.192638	-2.95861	0.00309026	0.0280703
KXD1	343.217	0.557662	0.188547	2.95769	0.00309957	0.0280877
EID1	128.641	0.716952	0.24243	2.95736	0.00310286	0.0280877
CPSF3L	138.385	0.666535	0.225391	2.95724	0.00310402	0.0280877
L3MBTL3	44.4252	0.946181	0.319964	2.95715	0.00310497	0.0280877
PARP14	110.489	-0.733345	0.247991	-2.95714	0.00310508	0.0280877
ADRM1	717.941	0.469642	0.158861	2.95631	0.00311339	0.0281294
BICD2	75.5174	0.75536	0.25552	2.95617	0.00311486	0.0281294
NDUFS5	385.351	0.599459	0.202965	2.95352	0.00314176	0.0283392
TMX1	207.8	0.707942	0.239707	2.95337	0.0031433	0.0283392
ABI1	300.195	-0.581994	0.197084	-2.95302	0.00314684	0.0283434
EED	111.18	-0.728889	0.246846	-2.95281	0.00314898	0.0283434
MED27	91.5658	0.728179	0.246686	2.95184	0.00315885	0.0284088
XRCC2	48.8248	-0.97662	0.330931	-2.95113	0.00316613	0.0284507
ARID4A	122.632	-0.661425	0.224264	-2.94932	0.00318478	0.0285947
DOT1L	413.828	0.566105	0.192009	2.94832	0.00319501	0.028656
LOC401321	28.8881	-1.21235	0.411226	-2.94814	0.00319688	0.028656
ELP5	416.873	-0.568499	0.192866	-2.94763	0.00320217	0.0286798
PPP5C	419.218	0.625122	0.212159	2.94649	0.00321408	0.0287628
NUDC	594.559	0.525616	0.178425	2.94587	0.00322044	0.0287872
CEP57L1	167.986	-0.623702	0.211732	-2.94572	0.00322209	0.0287872
CDKN2D	85.7865	0.843341	0.286355	2.94509	0.00322856	0.0288094
PHLPP2	90.158	-0.784213	0.266289	-2.94497	0.00322987	0.0288094
TSPAN9	129.795	-0.661666	0.224745	-2.94408	0.00323918	0.0288688
MBD1	198.05	0.621537	0.211137	2.94376	0.00324255	0.0288752
RNF41	199.596	-0.646323	0.219577	-2.94349	0.0032453	0.028876
PANK2	108.13	-0.741215	0.251855	-2.94302	0.00325025	0.0288964
PRKAA1	114.466	-0.720347	0.244845	-2.94206	0.00326038	0.0289629
TIGD2	37.3843	-1.10732	0.376986	-2.93729	0.00331094	0.029388
MCM3	570.823	0.671615	0.22872	2.9364	0.00332042	0.0294481
CCL22	8.77942	2.07043	0.70515	2.93615	0.00332314	NA
JUND	294.194	0.794442	0.270601	2.93584	0.00332645	0.0294775
NPAT	73.9654	-0.805256	0.27436	-2.93503	0.00333513	0.0295293
ACP6	231.469	-0.603606	0.205672	-2.93479	0.00333772	0.0295293
SUB1	1112.82	0.491332	0.167431	2.93453	0.0033405	0.0295299
RDBP	137.001	0.684846	0.233521	2.93269	0.00336035	0.0296813
SPCS1	113.956	0.764997	0.26095	2.93158	0.00337238	0.0297634
XIAP	102.778	-0.716949	0.244603	-2.93107	0.00337793	0.0297838
NSMCE2	397.032	-0.545614	0.186161	-2.93087	0.00338017	0.0297838
TRABD	471.772	0.545234	0.186081	2.93009	0.00338867	0.0298346
PLIN3	237.872	0.629545	0.214909	2.92936	0.00339664	0.0298805
SHROOM3	119.008	-0.811962	0.277295	-2.92816	0.00340979	0.029972
CAPN5	101.633	-0.711129	0.242931	-2.92729	0.00341934	0.0300317
GTPBP2	175.492	-0.6281	0.214757	-2.9247	0.00344792	0.0302583
TONSL	45.1812	1.14679	0.392232	2.92376	0.00345833	0.0303137
JAK1	282.02	-0.672996	0.230213	-2.92336	0.00346275	0.0303137
PIM3	836.979	0.527601	0.180497	2.92304	0.00346628	0.0303137
MRPL52	65.9248	0.825182	0.282311	2.92296	0.00346726	0.0303137
GYLTL1B	54.9256	0.890729	0.304744	2.92287	0.00346817	0.0303137
TCF25	483.427	0.58094	0.198864	2.9213	0.00348578	0.0304433
UVRAG	79.4765	-0.813077	0.278356	-2.921	0.00348915	0.0304482
SHOC2	136.081	-0.692723	0.237209	-2.9203	0.00349693	0.0304917
TSPAN31	100.609	-0.777455	0.266303	-2.91944	0.00350658	0.0305513
C19orf10	275.28	0.601401	0.206074	2.91837	0.00351868	0.0306322
AASDH	10.2641	-1.86023	0.637427	-2.91834	0.00351902	NA
RAB3A	251.975	0.567569	0.194513	2.9179	0.00352401	0.0306402
TMEM180	49.9404	0.980239	0.335961	2.91771	0.0035261	0.0306402
SSNA1	233.083	0.626396	0.214705	2.91748	0.00352876	0.0306402
HOOK1	31.9838	-1.08532	0.372031	-2.91729	0.00353086	0.0306402
NYNRIN	35.2291	-1.02975	0.353041	-2.9168	0.00353647	0.0306644
MTFP1	170.14	0.639257	0.219218	2.91607	0.00354466	0.030711
PRR5L	61.6458	-0.845376	0.290012	-2.91497	0.00355718	0.0307949
ANO1	214	-0.572016	0.196264	-2.91453	0.00356226	0.0308144
ETV1	31.4482	1.1385	0.390716	2.91389	0.00356953	0.0308528
RNF168	122.904	-0.664972	0.228229	-2.91362	0.00357266	0.0308553
PFKFB2	230.518	-0.59147	0.20304	-2.91307	0.00357893	0.0308718
FAM83B	113.455	-0.668549	0.229509	-2.91296	0.00358025	0.0308718
DVL1	335.34	0.577439	0.198329	2.91151	0.00359682	0.0309578
FBXL16	62.7844	0.84033	0.288646	2.91128	0.00359949	0.0309578
CHEK2	26.411	-1.14332	0.392721	-2.91128	0.00359956	0.0309578
PPP2R1B	131.175	-0.778972	0.267587	-2.9111	0.00360159	0.0309578
RPL38	6291.44	0.575896	0.197973	2.90896	0.00362629	0.0311455
SOX9	209.295	0.576539	0.198276	2.90775	0.00364035	0.0312374
STOM	117.316	0.65372	0.224835	2.90755	0.00364274	0.0312374
EIF2C4	74.9389	-0.752345	0.258876	-2.9062	0.0036585	0.0313479
KLC3	56.7691	0.856614	0.294886	2.9049	0.00367368	0.0314531
PRPS1	121.528	-0.652865	0.224789	-2.90434	0.00368023	0.0314845
ARHGAP11B	197.31	-0.64347	0.221595	-2.90381	0.00368655	0.0315017
DDA1	303.05	0.521877	0.179729	2.90368	0.00368803	0.0315017
UQCRH	377.476	0.558104	0.192244	2.90311	0.00369479	0.0315347
DQX1	34.0766	-1.2493	0.430475	-2.90214	0.00370627	0.0315945
TUBB4A	70.7725	0.766591	0.264157	2.90202	0.00370761	0.0315945
KIF22	119.223	0.78069	0.269069	2.90145	0.00371441	0.0316277
PRRC2A	435.467	0.593391	0.204657	2.89944	0.00373827	0.031806
CD2AP	686.346	-0.473153	0.16328	-2.89781	0.00375781	0.0319472
RIT1	180.134	-0.680223	0.234878	-2.89607	0.00377874	0.0321001
CARHSP1	192.935	0.62061	0.214321	2.8957	0.00378316	0.0321029
SLC35F5	98.4088	-0.693541	0.23952	-2.89555	0.00378497	0.0321029
NOSIP	129.863	0.708626	0.244857	2.89404	0.00380322	0.0322167
JMJD8	153.267	0.6807	0.235215	2.89395	0.0038043	0.0322167
RASSF6	40.5555	-1.16056	0.401078	-2.89361	0.00380835	0.0322259
SMG9	156.526	0.759273	0.262471	2.89279	0.00381834	0.0322853
FSD1	96.1345	0.79008	0.273178	2.89219	0.00382572	0.0323032
RNH1	283.656	0.534078	0.184666	2.89213	0.0038264	0.0323032
RSBN1L-AS1	198.244	-0.794331	0.274817	-2.8904	0.0038475	0.0324562
EPS8	281.627	-0.520363	0.180067	-2.88984	0.00385443	0.0324895
TNS1	119.266	-0.671651	0.23247	-2.8892	0.00386225	0.0325302
NAA10	127.988	0.684185	0.236918	2.88785	0.00387885	0.0326264
KDM5A	154.099	-0.677816	0.234719	-2.88778	0.00387967	0.0326264
SNORA84	277.162	0.765894	0.26529	2.88701	0.00388917	0.0326811
LUC7L3	1065.49	-0.605718	0.209856	-2.88635	0.00389739	0.0327045
CDK12	378.876	-0.53815	0.18645	-2.8863	0.00389797	0.0327045
SNPH	27.7617	1.16331	0.403264	2.88474	0.00391741	0.0328217
RTF1	571.247	-0.646131	0.223995	-2.88458	0.00391935	0.0328217
MRPL4	71.9681	0.837885	0.290485	2.88444	0.00392115	0.0328217
GEM	177.495	0.818302	0.283718	2.88421	0.00392401	0.0328217
BAX	177.47	0.566018	0.196315	2.88322	0.00393634	0.0328942
TOMM6	246.613	0.620002	0.215052	2.88303	0.00393872	0.0328942
SF3B2	728.922	0.49986	0.173414	2.88246	0.00394582	0.0329282
SSBP4	178	0.59749	0.207324	2.88191	0.00395271	0.0329604
WBP4	97.9765	-0.715113	0.248219	-2.88097	0.00396451	0.0329934
ARHGAP4	47.6602	0.916717	0.318198	2.88097	0.00396457	0.0329934
COL17A1	32.1853	-1.11565	0.387263	-2.88087	0.00396576	0.0329934
CYP2S1	173.19	-0.594234	0.206406	-2.87896	0.00398987	0.0331297
STARD3NL	230.365	-0.543521	0.188793	-2.87893	0.00399028	0.0331297
MANSC1	44.0407	-1.09554	0.380566	-2.87871	0.00399306	0.0331297
EBP	379.104	0.524786	0.182305	2.87861	0.00399432	0.0331297
MRPL17	332.758	0.596073	0.207105	2.87813	0.00400044	0.0331552
TAB3	125.378	-0.697008	0.242222	-2.87756	0.00400769	0.03319
FAM126A	188.851	0.65619	0.228126	2.87644	0.00402191	0.0332824
PYCARD	52.2988	-0.85877	0.29858	-2.87618	0.00402519	0.0332842
PLXNA3	385.706	0.632143	0.219972	2.87374	0.00405648	0.0335176
SNRPD3	495.703	0.502406	0.174854	2.87329	0.00406226	0.033537
GNB1	653.886	0.53693	0.186888	2.87301	0.00406583	0.033537
LIN9	100.824	-0.82086	0.285732	-2.87283	0.00406808	0.033537
MTIF3	345.357	-0.534008	0.185961	-2.87161	0.00408391	0.033642
USP30	112.081	-0.736572	0.256589	-2.87063	0.0040965	0.0337032
INSIG1	341.743	0.704581	0.245479	2.87022	0.0041018	0.0337032
MIDN	164.88	0.670379	0.233572	2.87011	0.00410324	0.0337032
MYO7B	17.2177	-1.40993	0.491251	-2.87008	0.00410373	0.0337032
ADAMTS7	63.9654	0.826289	0.287932	2.86973	0.0041082	0.0337145
BABAM1	171.49	0.673284	0.234763	2.86793	0.00413167	0.0338816
COL1A1	215.477	0.741968	0.258782	2.86716	0.00414175	0.0339386
SULF2	35.3811	-1.06267	0.370926	-2.86492	0.0041712	0.0341543
USP3	265.918	-0.570037	0.199088	-2.86324	0.00419334	0.0342958
TBC1D2B	39.9743	-0.964258	0.336785	-2.86313	0.00419479	0.0342958
NAPEPLD	55.5984	-0.866148	0.302582	-2.86252	0.00420288	0.0343361
SNRPF	1092.45	0.4537	0.158554	2.86148	0.00421663	0.0344134
XYLT1	25.4687	1.17467	0.410532	2.86133	0.00421866	0.0344134
NAT14	114.856	0.688877	0.240817	2.86058	0.00422865	0.034469
SLC46A3	12.6556	-1.71554	0.599788	-2.86024	0.00423315	0.0344799
ZNF642	9.47463	-2.01561	0.705311	-2.85777	0.00426634	NA
CXCL3	6.86121	2.49461	0.872922	2.85777	0.00426635	NA
AKT1	134.982	0.63656	0.222755	2.85767	0.00426768	0.0347211
LRPAP1	132.392	0.660571	0.231177	2.85742	0.00427097	0.0347211
TCF12	154.88	-0.647591	0.226653	-2.85719	0.00427404	0.0347211
TIMM13	81.5292	0.82731	0.289586	2.85687	0.00427839	0.0347211
SNX3	988.504	-0.464755	0.162681	-2.85685	0.00427871	0.0347211
PSMB5	366.815	0.541459	0.189617	2.85554	0.00429636	0.0348189
BTG3	99.8412	0.714476	0.250212	2.85548	0.00429717	0.0348189
INPP5K	252.473	-0.649551	0.22754	-2.85467	0.00430816	0.034882
REXO2	107.87	-0.647363	0.226817	-2.85412	0.00431556	0.0349159
EMP2	269.978	-0.556366	0.194956	-2.8538	0.00432	0.0349259
TNFRSF18	50.0425	1.12786	0.395339	2.85288	0.00433243	0.0350004
DYNLT3	238.482	-0.581746	0.203965	-2.85218	0.004342	0.0350517
TMEM48	155.98	-0.605045	0.2122	-2.85129	0.00435416	0.0351237
MRPL14	135.218	0.642514	0.225376	2.85086	0.00436018	0.0351336
RIPK1	70.2069	-0.790966	0.277464	-2.8507	0.00436225	0.0351336
B3GNT3	92.8098	-0.701056	0.245941	-2.8505	0.00436506	0.0351336
ACVR1B	274.559	-0.689343	0.242062	-2.84779	0.00440236	0.0354076
CYCS	538.423	0.557348	0.195732	2.8475	0.0044064	0.0354139
PCNA	308.378	0.617836	0.21718	2.84481	0.00444374	0.0356877
PYGL	435.357	0.522631	0.183842	2.84283	0.0044715	0.0358418
FLJ45340	294.358	-0.542715	0.190924	-2.84258	0.00447505	0.0358418
MYL12B	4677.24	-0.500073	0.175936	-2.84237	0.00447799	0.0358418
TTC37	86.2371	-0.752356	0.264694	-2.84236	0.0044781	0.0358418
RRP7B	326.757	0.584623	0.205704	2.84205	0.00448238	0.0358418
G6PD	547.95	0.515467	0.181373	2.84203	0.00448269	0.0358418
C17orf80	34.5429	-1.08931	0.383391	-2.84125	0.00449367	0.0358885
PXN	408.185	0.512026	0.180241	2.84078	0.0045003	0.0358885
P4HA1	108.339	-0.731686	0.257574	-2.84068	0.00450176	0.0358885
ZNF571	14.7212	-1.53411	0.540097	-2.84044	0.00450518	0.0358885
PPFIA4	63.752	0.801772	0.282282	2.84032	0.00450683	0.0358885
MIIP	207.325	0.605968	0.213353	2.84021	0.00450833	0.0358885
ATP7A	18.1992	-1.33684	0.470884	-2.83899	0.0045256	0.0359855
SMARCA1	236.99	-0.575043	0.20257	-2.83874	0.00452924	0.0359855
MTMR12	172.508	-0.657561	0.231645	-2.83865	0.00453043	0.0359855
STX18	108.181	-0.78933	0.278511	-2.83411	0.00459534	0.0364745
HSD17B4	703.313	-0.499286	0.176205	-2.83355	0.00460338	0.0365117
PDGFRL	30.9248	1.18757	0.419182	2.83306	0.00461048	0.0365413
IREB2	362.189	-0.595943	0.210375	-2.83277	0.00461464	0.0365477
NIPA2	54.977	-0.880638	0.311037	-2.83129	0.00463605	0.0366905
STK25	293.284	0.603499	0.213179	2.83095	0.00464103	0.0367033
ANKRD11	238.44	-0.612083	0.216257	-2.83035	0.00464972	0.0367453
SAC3D1	27.6697	1.17715	0.415948	2.83004	0.00465427	0.0367545
ESPL1	116.829	0.66628	0.235461	2.82968	0.00465945	0.0367688
MST1P2	7.62149	2.26182	0.800078	2.827	0.00469862	NA
STPG1	107.429	-0.646105	0.228564	-2.8268	0.0047016	0.0370745
GTPBP3	77.708	0.718436	0.254226	2.82598	0.00471369	0.0371172
TUBGCP4	323.368	-0.558618	0.197674	-2.82595	0.00471402	0.0371172
SNTA1	52.7513	0.860545	0.30454	2.82572	0.00471751	0.0371172
NDUFA1	931.094	0.541038	0.191484	2.8255	0.00472066	0.0371172
AGAP1	104.867	-0.692661	0.245223	-2.82462	0.00473368	0.0371927
HILPDA	33.4372	1.08781	0.385386	2.82266	0.00476271	0.0373938
ZNF420	8.61916	-2.0797	0.737185	-2.82114	0.00478537	NA
PTPRH	115.258	-0.95211	0.337603	-2.8202	0.00479932	0.037634
LRRC41	37.6224	-1.01232	0.35896	-2.82014	0.00480022	0.037634
GYG2	11.2471	-1.75913	0.624298	-2.81777	0.00483588	NA
GSS	292.094	0.52651	0.186878	2.8174	0.00484147	0.0379301
CENPJ	78.0589	-0.82721	0.293705	-2.81646	0.00485556	0.0380131
PTPLB	175.524	-0.58143	0.206532	-2.8152	0.00487466	0.0381352
PIK3CB	374.53	-0.690812	0.245462	-2.81433	0.00488787	0.038211
ATAD1	569.959	-0.497947	0.17709	-2.81183	0.00492608	0.0384821
L1CAM	38.6046	0.955792	0.339964	2.81145	0.00493185	0.0384996
LEO1	532.599	-0.553942	0.19705	-2.81118	0.00493602	0.0385045
TAOK1	494.725	-0.549166	0.19537	-2.8109	0.00494027	0.03851
SART1	302.501	0.597022	0.212457	2.81008	0.00495298	0.0385815
RAB22A	313.998	-0.550274	0.1959	-2.80895	0.00497036	0.0386642
PBX1	38.6848	-0.969958	0.345313	-2.80893	0.00497071	0.0386642
DRAP1	3417.77	0.465483	0.165747	2.8084	0.0049789	0.0387003
PSMB6	648.601	0.519281	0.184935	2.80791	0.00498639	0.0387308
TMEM52	27.6916	1.10917	0.395051	2.80767	0.0049901	0.038732
SCO2	20.1955	1.34186	0.478376	2.80503	0.00503112	0.0390226
WDR1	456.293	0.492967	0.175768	2.80464	0.00503721	0.0390364
CEP250	158.586	0.601348	0.21444	2.80427	0.00504312	0.0390364
LYST	23.58	-1.19618	0.426563	-2.80423	0.00504369	0.0390364
PFKL	373.431	0.547661	0.195324	2.80386	0.00504942	0.0390364
SEPW1	88.2555	0.723964	0.258233	2.80353	0.00505469	0.0390364
LPIN2	265.21	-0.602735	0.214998	-2.80345	0.00505598	0.0390364
TRIM28	1724.59	0.540651	0.192871	2.80318	0.00506015	0.0390364
TAS2R19	18.874	-1.3935	0.49713	-2.80309	0.0050616	0.0390364
POLD2	735.935	0.5385	0.19216	2.80236	0.00507304	0.0390969
APC	47.8178	-0.884389	0.315653	-2.80177	0.00508226	0.0391402
RNF6	237.924	-0.563561	0.201176	-2.80134	0.00508913	0.0391655
UROD	143.786	0.676628	0.241598	2.80064	0.00510017	0.0392141
PSME2	134.636	0.633138	0.226082	2.80048	0.00510266	0.0392141
INTS3	260.66	-0.627527	0.224137	-2.79975	0.00511417	0.0392665
SUMO2	2712.95	0.477487	0.170556	2.79959	0.0051167	0.0392665
IL32	18.343	1.52586	0.545302	2.7982	0.00513885	0.0394008
ARPC4	266.539	0.561429	0.200651	2.79804	0.00514144	0.0394008
ZNF138	85.8415	-0.699863	0.250176	-2.79748	0.00515027	0.0394279
HDLBP	1991.39	-0.538978	0.192674	-2.79736	0.00515222	0.0394279
GSE1	258.609	-0.688548	0.246188	-2.79684	0.00516048	0.0394383
PIK3C2A	47.9848	-0.878429	0.314082	-2.79682	0.0051609	0.0394383
BIRC5	714.263	0.638423	0.228286	2.79659	0.00516445	0.0394383
HNRNPA1	543.773	0.479543	0.171548	2.79539	0.00518372	0.0395576
ANXA6	312.408	0.568822	0.203645	2.79321	0.00521881	0.0397975
PDK2	135.558	-0.612304	0.219276	-2.79239	0.00523205	0.0398282
LMBR1L	90.8638	-0.674813	0.241699	-2.79196	0.00523897	0.0398282
PCSK7	129.592	-0.618266	0.221457	-2.7918	0.00524151	0.0398282
STX5	256.575	-0.627858	0.224904	-2.79167	0.00524364	0.0398282
TMEM59L	81.0719	0.756086	0.270838	2.79166	0.00524387	0.0398282
FLVCR1	82.1759	-0.696312	0.249431	-2.7916	0.00524479	0.0398282
ANKRD12	243.74	-0.547518	0.196181	-2.79088	0.00525645	0.0398889
VWA2	36.2492	-1.04169	0.3733	-2.79049	0.00526278	0.0399091
SKIL	535.672	-1.26433	0.453357	-2.78881	0.00529014	0.0400469
TCTEX1D4	135.079	-0.75011	0.268977	-2.78875	0.0052912	0.0400469
KCNH3	29.9004	1.04821	0.375878	2.7887	0.00529199	0.0400469
LOC388553	7.03202	2.35337	0.843918	2.78862	0.00529331	NA
LHX2	23.456	1.27904	0.459014	2.7865	0.0053281	0.0402921
AHCYL1	1537.98	-0.478404	0.171767	-2.78519	0.00534968	0.0404273
GNG12	658.996	-0.475221	0.170774	-2.78275	0.00539002	0.0407038
IFNAR1	29.814	-1.0793	0.387963	-2.78196	0.00540311	0.0407744
DARS	453.298	0.533446	0.191795	2.78134	0.00541355	0.0408082
CALM3	1889.89	0.525501	0.188944	2.78124	0.0054151	0.0408082
LOC100507217	202.882	-0.539647	0.19409	-2.7804	0.00542918	0.040886
SLC16A3	1473.02	0.554314	0.19948	2.77879	0.00545619	0.0410326
RPL14	86.3892	0.850798	0.30623	2.7783	0.00546445	0.0410326
FAM111B	34.5005	-1.04184	0.37503	-2.77801	0.00546934	0.0410326
VPS8	104.667	-0.651407	0.234502	-2.77783	0.00547232	0.0410326
SMG7	274.759	-0.672462	0.242102	-2.7776	0.00547616	0.0410326
SDCBP	220.561	-0.627284	0.225851	-2.77742	0.0054792	0.0410326
TRAM2	105.994	-0.771752	0.277869	-2.7774	0.00547955	0.0410326
PKD1P1	346.266	0.514776	0.185354	2.77726	0.00548194	0.0410326
MFSD1	60.6361	-0.799828	0.287996	-2.77722	0.00548258	0.0410326
ZNF702P	36.9141	-1.18771	0.427777	-2.77647	0.00549529	0.0410995
IMP4	115.047	0.670664	0.241612	2.77579	0.00550682	0.0411573
VPS37D	23.8827	1.22081	0.439843	2.77557	0.00551058	0.0411573
C2orf54	32.0148	-1.18175	0.425961	-2.77431	0.00553197	0.0412406
LOC728613	12.311	-1.61344	0.581573	-2.77427	0.00553258	0.0412406
DPYSL3	49.8763	0.983222	0.354411	2.77424	0.00553311	0.0412406
SNX5	823.48	-0.476542	0.171818	-2.77353	0.00554523	0.0413027
FOXA1	32.0908	-1.01364	0.365776	-2.77121	0.00558491	0.0415697
PRDM1	27.1997	1.1849	0.428002	2.76845	0.0056324	0.0418946
HSD17B2	33.331	-1.01984	0.368502	-2.76753	0.00564832	0.0419843
CTNS	20.0961	-1.25468	0.45344	-2.76704	0.00565686	0.0420191
ARL17A	333.47	-0.512035	0.185068	-2.76673	0.00566208	0.0420292
PRDX4	91.7764	0.703021	0.254149	2.76618	0.00567176	0.0420723
HEATR2	406.689	0.518959	0.187631	2.76585	0.00567747	0.042086
ZNF800	120.866	-0.684985	0.247692	-2.76548	0.00568398	0.0421056
EEF1B2	1761.34	0.447941	0.161999	2.76508	0.00569089	0.0421281
TSPAN15	244.409	-0.521226	0.188545	-2.76446	0.00570169	0.0421793
MRPL11	169.232	0.574863	0.207992	2.76387	0.00571208	0.0422079
RPL22L1	601.628	0.702051	0.254027	2.76369	0.00571526	0.0422079
BBX	591.927	-0.439495	0.159031	-2.76358	0.00571718	0.0422079
CLMN	183.22	-0.571465	0.206806	-2.76329	0.00572219	0.0422162
VPS54	88.725	-0.74881	0.271093	-2.76219	0.00574153	0.0423302
C9orf123	52.5329	0.845089	0.306002	2.76171	0.00575001	0.042364
UTP6	397.846	-0.48319	0.175031	-2.7606	0.00576958	0.0424794
ILF2	698.688	0.521717	0.189007	2.7603	0.0057748	0.0424891
TBKBP1	118.311	0.754159	0.273409	2.75835	0.00580931	0.0427141
CXorf40B	61.3259	0.984831	0.35709	2.75794	0.00581672	0.0427265
VPS36	128.879	-0.614149	0.22271	-2.75762	0.00582238	0.0427265
TOMM22	470.068	0.573032	0.207801	2.7576	0.00582277	0.0427265
TADA3	303.704	0.487114	0.176686	2.75695	0.00583432	0.0427824
PSMG2	416.571	-0.490784	0.178124	-2.7553	0.00586384	0.0429699
PPP1R1B	211.026	-0.562964	0.204449	-2.75357	0.0058949	0.0431684
TTC33	164.642	0.604496	0.219592	2.75282	0.00590845	0.0432385
XPO7	351.285	-0.519769	0.188863	-2.7521	0.00592145	0.0433046
FAM118B	124.496	-0.614943	0.223494	-2.7515	0.00593229	0.0433547
EGLN2	149.826	-0.641674	0.233248	-2.75104	0.00594069	0.043387
TPPP3	114.975	-0.633516	0.230305	-2.75077	0.00594554	0.0433932
ANKRD22	63.8839	-0.784723	0.285337	-2.75016	0.00595664	0.0434355
KANK3	16.8089	1.38205	0.502562	2.75001	0.00595931	0.0434355
SNORA65	55.0795	0.79071	0.287564	2.74968	0.00596533	0.0434362
VIMP	32.295	-1.14438	0.416202	-2.74957	0.00596738	0.0434362
CRY1	41.396	-0.92812	0.337685	-2.74848	0.00598719	0.0435512
DENND1B	58.6253	-0.829376	0.301794	-2.74816	0.00599312	0.0435589
PAK4	737.075	0.4984	0.181389	2.74768	0.00600189	0.0435589
DNA2	169.149	0.564773	0.205553	2.74758	0.00600376	0.0435589
BTBD16	20.4172	-1.22293	0.445121	-2.74742	0.00600668	0.0435589
CWC27	343.689	-0.501294	0.182477	-2.74716	0.00601141	0.0435589
ZNF184	33.7054	0.989516	0.360202	2.74711	0.00601227	0.0435589
KCTD20	264.002	-0.570373	0.207662	-2.74664	0.00602093	0.0435766
TBCB	84.9338	0.741409	0.269943	2.74654	0.00602272	0.0435766
ZNF320	71.952	-0.710965	0.258902	-2.74608	0.00603123	0.0436092
MYO15B	16.2368	-1.36089	0.495831	-2.74467	0.00605717	0.0437677
HN1	1480.08	0.449483	0.163807	2.74399	0.0060698	0.0438298
PRDX5	1080.72	0.533643	0.194511	2.74351	0.00607869	0.0438371
FAM104A	87.9547	-0.734811	0.267837	-2.7435	0.00607886	0.0438371
E4F1	137.133	0.638326	0.232694	2.7432	0.0060844	0.043848
PFDN5	1175.57	0.512513	0.186915	2.74196	0.0061073	0.0439839
VAMP2	47.6289	-0.883247	0.322185	-2.74142	0.00611737	0.0439992
PHKA2	85.5879	-0.748659	0.273092	-2.74142	0.00611751	0.0439992
GZF1	59.99	-0.868839	0.317034	-2.74052	0.0061342	0.0440682
NGEF	41.7627	-0.879381	0.320887	-2.74047	0.00613521	0.0440682
LEPREL2	42.9886	0.929622	0.339267	2.74009	0.00614218	0.0440705
TUBA1C	2253.22	0.517304	0.188796	2.74002	0.00614362	0.0440705
PRSS8	1208.78	-0.466437	0.170292	-2.73904	0.00616189	0.0441615
DEPTOR	63.4744	-0.778813	0.284352	-2.7389	0.00616444	0.0441615
SLC41A2	68.9849	-0.753993	0.275529	-2.73653	0.00620917	0.0444527
EIF6	398.933	0.565156	0.206579	2.73579	0.00622311	0.0445232
STXBP6	15.2946	-1.49625	0.546984	-2.73545	0.0062295	0.0445397
CALML4	95.934	-0.648212	0.237038	-2.73464	0.00624489	0.0446154
PSMC3	565.565	0.520398	0.190311	2.73446	0.00624828	0.0446154
C6orf141	310.066	-0.664467	0.243022	-2.73418	0.00625349	0.0446233
GSK3B	182.539	-0.579079	0.211878	-2.73307	0.00627464	0.0447449
GABRD	39.3483	0.998659	0.365461	2.7326	0.00628366	0.0447799
CCDC92	21.5556	-1.35487	0.496102	-2.73103	0.00631363	0.0449639
CCT2	251.78	0.525689	0.192539	2.7303	0.0063277	0.0450347
UTP3	196.922	-0.53386	0.195629	-2.72894	0.00635378	0.0451907
KIAA0368	240.49	-0.547975	0.200863	-2.7281	0.00636994	0.0452761
TBL3	132.699	0.60883	0.223306	2.72644	0.00640217	0.0454589
EIF2AK1	620.132	-0.568276	0.208439	-2.72634	0.00640402	0.0454589
ZNF595	26.5102	-1.08722	0.39882	-2.72609	0.00640902	0.0454648
ELF4	158.744	-0.691451	0.253689	-2.72558	0.0064188	0.0454957
THUMPD1	27.5788	-1.10669	0.40606	-2.72543	0.00642174	0.0454957
RPS20	4720.16	0.400051	0.146827	2.72464	0.00643712	0.045575
MALL	409.643	-0.621685	0.228236	-2.72387	0.00645211	0.0456514
EZH1	99.1612	-0.664583	0.244058	-2.72305	0.00646823	0.0457357
ELOVL5	453.801	0.496521	0.182411	2.72199	0.00648894	0.04585
VDAC1	840.49	0.442994	0.162758	2.7218	0.00649282	0.04585
LOC100134868	33.3172	-0.964733	0.354625	-2.72043	0.00651968	0.0459795
SMPD4	238.552	0.532095	0.195601	2.72031	0.00652204	0.0459795
PLS1	287.438	-0.586584	0.21564	-2.7202	0.00652418	0.0459795
SOD2	367.684	0.47323	0.173996	2.71977	0.00653269	0.0459795
PELP1	262.41	0.505088	0.185711	2.71975	0.00653322	0.0459795
EXOSC5	95.9413	0.658105	0.241988	2.71958	0.00653651	0.0459795
C12orf57	603.873	0.546157	0.200902	2.71853	0.00655724	0.0460955
NMU	39.9262	1.05702	0.389025	2.7171	0.00658562	0.0462652
ANXA2R	17.6899	-1.38668	0.510424	-2.71671	0.00659336	0.0462896
ABCD1	69.0222	-0.727303	0.267802	-2.71583	0.00661108	0.0463841
TUFM	394.535	0.51185	0.188507	2.71528	0.00662195	0.0464304
DBNDD1	199.291	0.645629	0.237851	2.71443	0.00663898	0.0465199
CFDP1	132.704	0.65635	0.241849	2.71388	0.00665006	0.0465467
ZNF429	13.6277	-1.48284	0.546416	-2.71377	0.00665231	0.0465467
LRP2BP	97.7861	0.880197	0.324365	2.7136	0.00665564	0.0465467
SLC27A2	33.6395	-1.05213	0.387756	-2.71337	0.00666024	0.046549
RAI1	150.792	-0.637851	0.235193	-2.71203	0.00668721	0.0467074
CLIP1	81.7124	-0.746407	0.275291	-2.71134	0.00670115	0.0467463
CASP6	60.0198	-0.817785	0.30162	-2.71131	0.0067017	0.0467463
EIF4E2	57.9647	0.846794	0.312341	2.71112	0.00670565	0.0467463
MAPK9	382.356	-0.489691	0.180676	-2.71033	0.00672162	0.0468185
PAFAH1B3	106.33	0.633606	0.233788	2.71018	0.00672469	0.0468185
JMJD1C	194.82	-0.610107	0.225134	-2.70997	0.00672893	0.0468185
IMMP2L	98.6432	0.7015	0.258904	2.7095	0.00673852	0.0468496
RB1	140.727	-0.623026	0.229956	-2.70933	0.00674201	0.0468496
SNW1	584.708	-0.484723	0.178927	-2.70906	0.00674741	0.0468573
MRPL2	221.435	0.531324	0.196376	2.70564	0.00681722	0.0473078
ZNF277	183.323	-0.56951	0.210504	-2.70546	0.00682099	0.0473078
SP100	11.5572	-1.6758	0.619583	-2.70472	0.0068362	NA
MUC1	90.8732	-0.668457	0.24716	-2.70456	0.00683959	0.0474067
GLB1L2	115.829	-0.597908	0.221127	-2.70391	0.00685288	0.0474613
HIST1H2BC	579.931	0.651278	0.240879	2.70375	0.00685621	0.0474613
MRAP2	35.5195	-0.954601	0.353111	-2.7034	0.00686339	0.0474809
PQLC2	98.5056	-0.681671	0.252201	-2.70288	0.00687409	0.0475247
PYROXD1	145.423	-0.780654	0.288862	-2.70252	0.00688168	0.047547
ZNF37BP	12.3289	-1.66113	0.614922	-2.70137	0.00690544	0.0476808
PUS3	27.8591	-1.05092	0.389195	-2.70023	0.00692914	0.0478142
PLIN4	25.5145	-1.17357	0.43481	-2.69904	0.00695389	0.0479545
WNT10A	3.94333	-3.56669	1.32161	-2.69873	0.00696039	NA
SPAG7	298.235	0.537108	0.199076	2.69801	0.00697551	0.0480732
CCNJL	38.6078	-0.95343	0.353436	-2.6976	0.00698408	0.0481017
MGC2752	45.1047	0.865976	0.321427	2.69416	0.00705654	0.0485402
JMY	150.573	-0.652524	0.2422	-2.69416	0.00705666	0.0485402
ARV1	14.6825	-1.39531	0.518361	-2.69176	0.0071075	0.048859
AKAP12	1542.55	0.461069	0.171306	2.69149	0.00711342	0.0488689
GCKR	18.6965	-1.25865	0.467798	-2.6906	0.00713243	0.0489515
EDN1	49.2627	-0.899549	0.334342	-2.6905	0.00713444	0.0489515
HBE1	131.845	0.651441	0.242185	2.68985	0.00714843	0.0489989
ANXA2P2	53.9946	0.844956	0.314138	2.68976	0.00715037	0.0489989
PPP1R3D	16.9965	-1.31472	0.489201	-2.68749	0.00719923	0.0493027
GOLGA3	427.018	-0.559847	0.208359	-2.68693	0.00721115	0.0493533
CREBRF	176	-0.649326	0.241819	-2.68517	0.0072492	0.0495825
PODXL	425.685	-0.501311	0.186738	-2.68458	0.0072622	0.0496187
API5	542.25	-0.595591	0.221862	-2.68451	0.00726361	0.0496187
C1QBP	1493.74	0.470499	0.175311	2.6838	0.00727899	0.0496926
EMC1	92.696	0.68106	0.253829	2.68314	0.00729343	0.04976
CACNB3	245.751	-0.515775	0.192322	-2.68183	0.00732207	0.0498905
RAB11FIP5	232.774	0.509829	0.19012	2.68161	0.00732684	0.0498905
RECQL4	159.383	0.651401	0.242923	2.68151	0.00732896	0.0498905
TMEM145	14.9099	1.59105	0.593361	2.68143	0.0073309	0.0498905
PFDN2	1233.49	0.477959	0.178276	2.68101	0.00734	0.0499212
C17orf58	108.509	0.632375	0.235892	2.68078	0.00734508	0.0499245
TLR3	6.47079	-2.24779	0.838576	-2.68048	0.00735159	NA
TMEM79	16.2158	-1.38751	0.517935	-2.67892	0.00738598	0.0501712
CEP57	210.983	-0.575858	0.215064	-2.67761	0.00741493	0.0502959
SPRY4	29.5364	1.17138	0.437493	2.6775	0.00741749	0.0502959
POLA1	56.2136	0.890819	0.33271	2.67746	0.00741821	0.0502959
GFER	95.4308	0.639799	0.239079	2.6761	0.00744845	0.0504695
FYTTD1	124.763	0.606128	0.226517	2.67586	0.00745369	0.0504736
MPHOSPH8	123.359	-0.647586	0.24203	-2.67564	0.00745872	0.0504762
ZNF204P	55.908	-0.800937	0.29945	-2.67469	0.00747979	0.0505873
CTSW	7.62801	2.03438	0.761392	2.67191	0.00754199	NA
RPL9	342.19	0.496986	0.186036	2.67145	0.00755241	0.0510468
ZCWPW1	5.50486	-2.52106	0.943939	-2.67078	0.00756742	NA
ABCB7	126.636	-0.619088	0.232007	-2.6684	0.00762139	0.0514534
USP42	116.401	-0.669844	0.251031	-2.66837	0.00762202	0.0514534
LOC100286922	9.89395	-1.78458	0.668795	-2.66835	0.00762255	NA
ATF6	365.13	-0.515568	0.193256	-2.6678	0.00763495	0.0515087
CHMP2A	587.935	0.430513	0.161404	2.6673	0.00764623	0.0515348
STARD10	721.351	-0.432862	0.16229	-2.66721	0.00764829	0.0515348
COMMD1	132.605	0.607676	0.227897	2.66645	0.00766574	0.0516204
EPHB4	498.929	-0.45277	0.169819	-2.66619	0.00767172	0.0516288
SLC27A1	62.1256	0.745475	0.279762	2.66468	0.00770623	0.0518289
C20orf151	52.9753	-0.783946	0.294297	-2.66379	0.00772655	0.0519335
UBE3B	52.3983	-0.921109	0.345826	-2.66351	0.00773312	0.0519456
LRRFIP2	266.9	-0.532585	0.199976	-2.66324	0.00773915	0.051954
SLC16A11	3.20496	4.07077	1.52885	2.66263	0.00775318	NA
RAB1A	162.568	-0.570528	0.214337	-2.66182	0.00777188	0.0521416
CCDC91	134.864	-0.595685	0.223826	-2.66137	0.00778235	0.0521797
MACF1	247.661	-0.535837	0.201401	-2.66055	0.00780134	0.0522747
RPS18	2018.56	0.582054	0.218815	2.66003	0.00781343	0.0523235
SHH	22.5935	-1.35505	0.509543	-2.65934	0.00782928	0.0523702
FBXW7	215.396	-0.564156	0.212144	-2.65931	0.00783002	0.0523702
LPIN3	31.4155	0.994517	0.374036	2.65888	0.00784011	0.0524054
ZNF280D	41.1252	-0.866419	0.325915	-2.65842	0.00785081	0.0524448
DNPEP	64.975	0.737211	0.277397	2.6576	0.00786993	0.0525011
KRCC1	22.1949	-1.17885	0.443585	-2.65756	0.00787093	0.0525011
ANKRD29	28.3807	-1.07923	0.406117	-2.65744	0.00787371	0.0525011
MRPL54	49.5109	0.812669	0.30593	2.65639	0.0078983	0.0526314
MACC1	88.9818	-0.716117	0.269604	-2.65618	0.0079031	0.0526314
SENP7	51.3647	-0.813176	0.306168	-2.65598	0.00790777	0.0526314
HSPB1	1550.88	0.667584	0.25144	2.65505	0.00792976	0.0527455
PSPC1	49.8486	-0.970919	0.365719	-2.65482	0.00793506	0.0527485
FANCC	80.06	-0.811885	0.305878	-2.65428	0.00794784	0.0528012
CHD9	160.718	-0.58775	0.221494	-2.65356	0.00796465	0.0528806
EDF1	445.81	0.455302	0.17165	2.6525	0.00798988	0.0530158
RPL36A	2736.42	0.481937	0.18188	2.64974	0.00805529	0.0534172
TGFB2	26.826	-1.16915	0.441391	-2.64878	0.00807837	0.0535258
ADAM17	136.994	-0.663135	0.250368	-2.64865	0.0080815	0.0535258
ACAP1	134.138	0.617953	0.233389	2.64773	0.00810333	0.0536338
MSMO1	467.97	0.634083	0.239498	2.64755	0.00810767	0.0536338
PDPK1	183.548	-0.574238	0.217054	-2.6456	0.00815454	0.0539111
SPG21	305.562	-0.478825	0.181091	-2.64411	0.00819049	0.0541128
MAPK12	237.469	0.58928	0.222881	2.64393	0.00819499	0.0541128
TBRG4	320.752	0.643313	0.243413	2.64289	0.00822016	0.0542461
PDZK1IP1	37.8842	-0.935092	0.353942	-2.64193	0.00824342	0.0543666
MILR1	13.9753	-1.51173	0.572321	-2.6414	0.00825647	0.0544197
ANP32A	304.823	0.487013	0.184483	2.63987	0.00829371	0.0545673
C5orf28	106.243	-0.700084	0.265221	-2.63962	0.00829991	0.0545673
TWIST1	15.265	1.39621	0.528993	2.63937	0.00830612	0.0545673
ZNF292	67.5141	-0.703276	0.266461	-2.63933	0.00830712	0.0545673
GPR126	320.782	-0.586701	0.222293	-2.63931	0.00830751	0.0545673
HEXA	38.696	-0.882159	0.334246	-2.63925	0.00830895	0.0545673
C16orf45	85.2776	0.676507	0.256537	2.63708	0.0083624	0.0548852
ALPK3	42.4414	-0.889844	0.337574	-2.636	0.00838898	0.0550265
IFI30	506.35	0.493104	0.187104	2.63546	0.0084024	0.0550813
HINT3	76.2657	-0.726912	0.275851	-2.63516	0.00840982	0.0550967
PYCR1	551.919	0.489047	0.185631	2.63451	0.00842598	0.0551694
PHAX	149.11	-0.545331	0.207016	-2.63425	0.00843238	0.0551781
FAM50A	116.755	0.692297	0.262865	2.63366	0.008447	0.0552405
PCED1B-AS1	9.65534	-1.95588	0.742731	-2.63336	0.00845444	NA
PSMC1	404.072	0.465371	0.176812	2.63201	0.00848818	0.0554765
RASGRF2	16.5737	-1.42224	0.540482	-2.63143	0.00850275	0.0555384
ANO6	247.168	-0.501078	0.190472	-2.63071	0.00852059	0.0556215
NKRF	7.32318	-2.38536	0.90751	-2.62847	0.00857697	NA
DCUN1D1	257.449	-0.477981	0.181908	-2.6276	0.00859891	0.0560991
FBXL3	59.7809	-0.774645	0.294883	-2.62695	0.00861528	0.0561723
KIAA0284	23.5696	1.13557	0.432423	2.62606	0.00863795	0.0562863
KLF15	24.1281	-1.15564	0.440132	-2.62567	0.00864795	0.0563177
ANKRD36BP1	143.895	-0.607514	0.231476	-2.62452	0.00867721	0.0564594
ARHGEF12	804.236	-0.403099	0.153602	-2.62432	0.00868233	0.0564594
LOC100507173	18.5543	1.31215	0.50002	2.6242	0.00868527	0.0564594
GSTT2	32.935	0.984573	0.375283	2.62355	0.00870185	0.0565334
EEPD1	100.128	-0.694833	0.264973	-2.62228	0.00873432	0.0567105
OTUB1	584.069	0.418059	0.159569	2.61992	0.00879504	0.0570708
PCMTD2	147.809	-0.565883	0.216062	-2.61908	0.00881685	0.0571773
POLR2F	110.63	0.587859	0.22447	2.61888	0.00882197	0.0571773
CRYZL1	225.826	-0.533206	0.203648	-2.61828	0.00883748	0.0572437
ELAVL1	88.1534	0.815734	0.311678	2.61723	0.00886466	0.0573856
PLAUR	678.677	0.482603	0.18441	2.61702	0.00887021	0.0573874
DEF6	193.373	0.542088	0.207186	2.61643	0.00888541	0.0574516
NDUFA3	250.853	0.524759	0.200643	2.61539	0.0089125	0.0575366
STUB1	150.502	0.553207	0.211525	2.61532	0.00891435	0.0575366
BCL2L12	404.199	0.493729	0.188808	2.61497	0.00892342	0.0575366
ITGB4	686.61	-0.466024	0.178217	-2.61493	0.00892468	0.0575366
ABCA7	50.014	0.812371	0.310689	2.61474	0.00892942	0.0575366
VSIG10	50.8426	-0.83847	0.320677	-2.61468	0.00893098	0.0575366
PLSCR3	75.4092	0.6767	0.258839	2.61437	0.00893929	0.0575366
ZNF34	17.7507	1.28994	0.493415	2.61431	0.00894086	0.0575366
APEX1	468.614	0.460391	0.176163	2.61344	0.0089635	0.0576482
CAPRIN2	31.8263	-1.04412	0.399574	-2.61308	0.00897296	0.057675
PGP	28.9625	0.982772	0.376213	2.61227	0.00899419	0.0577677
RHEB	1310.51	-0.475724	0.182121	-2.61213	0.00899801	0.0577677
KHDC1L	12.9951	1.52135	0.582723	2.61077	0.00903392	0.0579289
CC2D1A	157.071	0.625842	0.239741	2.61049	0.00904114	0.0579289
GDI1	591.155	0.48979	0.187624	2.61049	0.00904134	0.0579289
MEA1	214.523	0.497143	0.190449	2.61037	0.0090444	0.0579289
STAP2	38.705	-0.927941	0.355701	-2.60877	0.00908696	0.0581456
PARVB	34.6018	0.91154	0.349424	2.60869	0.00908892	0.0581456
NUB1	270.349	-0.53586	0.20544	-2.60835	0.00909801	0.0581695
DENND5B	67.3961	-0.726428	0.27872	-2.6063	0.0091527	0.0584527
RPS7	32.862	0.960281	0.368448	2.60628	0.00915304	0.0584527
MVP	101.648	0.641911	0.246446	2.60467	0.00919634	0.0586706
TICRR	135.388	0.640652	0.245974	2.60455	0.0091995	0.0586706
CPSF6	704.98	-0.427538	0.164168	-2.60427	0.00920712	0.0586706
FIS1	112.272	0.648823	0.249162	2.60402	0.00921371	0.0586706
SFR1	40.0055	0.906183	0.347996	2.60401	0.00921413	0.0586706
SNHG5	345.888	0.501861	0.192759	2.60356	0.00922604	0.0587122
TPRA1	337.034	-0.531534	0.204195	-2.60307	0.00923927	0.058762
TTC13	26.8956	-1.05445	0.405139	-2.60269	0.00924966	0.0587831
IER5L	45.1359	0.882466	0.339078	2.60255	0.0092534	0.0587831
RHOT2	107.675	0.604793	0.232504	2.60121	0.00928947	0.0589273
PTRHD1	155.905	0.579225	0.222686	2.60109	0.00929292	0.0589273
GIPC2	25.7817	-1.05441	0.405399	-2.60093	0.00929712	0.0589273
ATXN2	282.477	-0.54873	0.210976	-2.60091	0.00929776	0.0589273
RAB26	64.844	0.726226	0.279302	2.60015	0.00931836	0.0590038
FA2H	117.621	-0.64982	0.249925	-2.60006	0.00932068	0.0590038
LXN	11.4478	-1.59425	0.613255	-2.59965	0.00933181	NA
CHKA	154.162	-0.705744	0.271496	-2.59946	0.00933694	0.0590724
CCDC3	64.5577	0.788945	0.303584	2.59877	0.00935576	0.0591571
DUS2L	41.2636	0.904845	0.348215	2.59852	0.0093626	0.059166
ATRX	110.651	-0.600662	0.231208	-2.59793	0.00937874	0.0592135
TBC1D30	75.2647	-0.692686	0.266642	-2.59781	0.00938194	0.0592135
TPM2	770.202	0.560006	0.215585	2.59762	0.00938734	0.0592135
TC2N	78.8401	-0.666845	0.256735	-2.59741	0.00939296	0.0592135
SMIM6	13.8739	-1.42276	0.547797	-2.59725	0.00939733	0.0592135
MICB	119.578	0.687155	0.264601	2.59695	0.00940568	0.0592318
TIPRL	167.974	0.558339	0.215019	2.5967	0.0094124	0.0592399
IL17RC	3.80379	3.38292	1.30282	2.59661	0.00941476	NA
HCFC1R1	72.079	0.729137	0.280898	2.59574	0.00943872	0.0593712
ACTB	16072	0.364733	0.140524	2.59553	0.00944463	0.0593741
SNORA59A	19.9859	1.24092	0.478166	2.59516	0.00945481	0.0594037
CDH3	430.772	0.502467	0.193659	2.59459	0.00947034	0.059467
CDS2	231.58	-0.514644	0.19846	-2.59318	0.00950916	0.0596763
PSMB4	1647.09	0.420771	0.162288	2.59275	0.00952131	0.0597181
SSFA2	1604.96	0.405825	0.156549	2.59232	0.00953299	0.0597569
DAB2IP	323.888	-0.493955	0.190615	-2.59137	0.00955933	0.0598875
GRWD1	122.477	0.582961	0.225152	2.58919	0.00962017	0.060234
PDZK1	23.0941	-1.17224	0.452992	-2.58778	0.00965978	0.0604472
OCIAD2	394.115	-0.462267	0.178704	-2.58678	0.00968772	0.0605872
ELOVL1	304.719	-0.539968	0.208829	-2.5857	0.00971816	0.0607427
VGLL3	5.95233	-2.3104	0.894217	-2.58372	0.00977423	NA
MTF2	104.357	-0.653371	0.253039	-2.5821	0.00982009	0.0613446
PDK4	172.709	-0.651911	0.252506	-2.58176	0.00982978	0.0613699
MLX	579.122	-0.43574	0.168909	-2.57974	0.00988757	0.0616188
GABRE	9.5395	-1.74621	0.676917	-2.57965	0.00989002	NA
RAB17	23.2822	-1.07247	0.415752	-2.5796	0.00989143	0.0616188
RNF126	118.984	0.60587	0.234878	2.5795	0.00989421	0.0616188
CTSZ	714.851	-0.428462	0.166106	-2.57945	0.00989583	0.0616188
YPEL5	874.288	-0.423265	0.164096	-2.57937	0.00989796	0.0616188
LOC150776	48.2804	0.893419	0.346477	2.57858	0.00992063	0.0617048
PVRL3	233.531	0.525594	0.203843	2.57843	0.00992502	0.0617048
CLSTN1	583.486	0.454374	0.17623	2.5783	0.00992879	0.0617048
HAVCR1	37.5408	-0.859248	0.3333	-2.578	0.00993742	0.0617232
TFCP2	163.109	-0.522203	0.202623	-2.57721	0.00996005	0.061816
MTRF1	26.6986	-1.07427	0.416856	-2.57709	0.00996373	0.061816
MAGEB2	154.021	0.62239	0.241543	2.57673	0.00997398	0.0618444
EPHA1	85.8793	-0.641939	0.249227	-2.57572	0.0100032	0.0619903
SLC12A2	119.782	-0.590939	0.22953	-2.57456	0.0100367	0.0621597
ST3GAL1	87.709	-0.693928	0.269551	-2.57438	0.010042	0.0621597
PPWD1	140.383	-0.550767	0.213965	-2.5741	0.0100501	0.0621637
NR1H3	40.8572	-0.878443	0.34129	-2.57389	0.0100563	0.0621637
ZDHHC7	252.279	-0.49035	0.190518	-2.57377	0.0100598	0.0621637
SPINT1	1272.01	-0.506327	0.196751	-2.57345	0.0100691	0.0621682
MRPL55	146.369	0.533717	0.207401	2.57335	0.0100719	0.0621682
ZSCAN16	24.9408	-1.10846	0.430981	-2.57194	0.010113	0.0623865
PPP2R2A	703.518	-0.423763	0.164842	-2.57071	0.0101489	0.0625724
LDLR	959.126	0.574333	0.223445	2.57036	0.0101594	0.0626017
TEK	3.65194	-3.37956	1.31545	-2.56913	0.0101955	NA
HOXA5	88.0188	-0.672298	0.261728	-2.56869	0.0102083	0.0628676
LOC646329	23.1035	-1.08247	0.421497	-2.56814	0.0102244	0.0629194
JARID2	210.987	0.557078	0.21693	2.56801	0.0102283	0.0629194
C1RL	46.5591	-0.837773	0.32629	-2.56757	0.0102414	0.0629641
FGD4	91.6532	-0.635543	0.247566	-2.56716	0.0102535	0.0630033
CHRM3	10.895	-1.58015	0.615565	-2.567	0.0102583	NA
FAM59A	71.087	-0.76033	0.296244	-2.56657	0.0102711	0.0630755
MAP3K12	47.032	0.836634	0.326034	2.5661	0.010285	0.0631253
SLTM	699.622	-0.469277	0.182902	-2.56572	0.0102961	0.0631582
CLCN3	59.5712	-0.982742	0.383098	-2.56525	0.0103101	0.063208
SAMD1	149.809	0.57505	0.224196	2.56495	0.0103191	0.0632277
THRB	11.5128	-1.51181	0.589742	-2.56351	0.010362	NA
TUBB4B	269.423	0.649661	0.253438	2.5634	0.0103654	0.0634575
MRPL36	239.671	0.474931	0.185281	2.5633	0.0103683	0.0634575
ARSE	56.4493	-0.810946	0.316582	-2.56157	0.0104201	0.0637391
CTBP1	941.038	0.440116	0.171863	2.56085	0.0104416	0.0638343
CEACAM19	62.7786	-0.788012	0.307751	-2.56055	0.0104507	0.0638542
UQCRFS1	384.866	0.542221	0.211796	2.56011	0.0104638	0.0638695
FAM131A	28.5527	-0.986599	0.385379	-2.56008	0.0104649	0.0638695
ZMYM2	469.934	-0.449507	0.175635	-2.55933	0.0104874	0.0639711
NR5A2	42.0146	-0.876449	0.342562	-2.55851	0.0105121	0.0640855
MCM3AP	54.4602	0.745749	0.291517	2.55816	0.0105226	0.0641138
REC8	38.7896	0.918964	0.359301	2.55764	0.0105384	0.0641742
ZFHX3	74.8251	-0.688686	0.269308	-2.55724	0.0105507	0.0642126
HAS3	32.1291	0.965004	0.377523	2.55614	0.0105839	0.0643791
FAM222B	77.7743	-0.732102	0.286456	-2.55573	0.0105967	0.0644205
CROCCP2	22.8103	1.11272	0.435432	2.55545	0.0106052	0.0644364
LOC100131089	107.962	-0.693551	0.271492	-2.55459	0.0106314	0.0645594
SPRTN	80.9059	-0.70103	0.274456	-2.55425	0.0106417	0.064564
RB1CC1	138.56	-0.579015	0.226694	-2.55417	0.010644	0.064564
PIGN	30.6394	-0.967248	0.379009	-2.55204	0.0107093	0.0649239
FUT11	362.608	0.606896	0.237829	2.55182	0.0107163	0.0649305
RPIA	146.877	0.532454	0.208705	2.55122	0.0107346	0.0649962
ERP29	983.018	0.450596	0.17663	2.55107	0.0107391	0.0649962
PIK3C2B	95.3831	-0.628362	0.246398	-2.55019	0.0107663	0.0651163
NIPBL	417.247	-0.486527	0.190792	-2.55004	0.0107709	0.0651163
NRSN2	46.5834	-0.856518	0.335989	-2.54924	0.0107957	0.0652299
ATP5B	3178.94	0.401999	0.157845	2.54679	0.0108718	0.0656403
PRSS22	123.865	-0.751233	0.294987	-2.54667	0.0108757	0.0656403
REN	13.8414	-1.51485	0.595099	-2.54554	0.0109108	0.0658153
LSM10	50.819	0.782086	0.307295	2.54507	0.0109257	0.065855
SNORA41	23.8458	1.12284	0.441205	2.54495	0.0109294	0.065855
BBS2	156.373	-0.571408	0.22458	-2.54434	0.0109483	0.0659289
FAM216A	53.0694	0.769776	0.302565	2.54417	0.0109538	0.0659289
HELZ	358.283	-0.447871	0.176107	-2.54318	0.010985	0.0660801
LIG3	149.806	-0.536862	0.211138	-2.5427	0.0109999	0.0661333
DPP7	174.328	0.512668	0.201696	2.54179	0.0110287	0.0662697
MTMR6	42.2822	-1.04075	0.409528	-2.54135	0.0110424	0.0663156
SYNRG	192.98	-0.507334	0.199707	-2.54039	0.0110728	0.0664614
EPB41	156.403	-0.521941	0.205584	-2.53882	0.0111229	0.0667249
KATNAL1	40.7979	0.841204	0.331388	2.53842	0.0111353	0.0667628
ASNA1	198.826	0.621151	0.24478	2.53759	0.0111617	0.0667645
SNX4	178.105	-0.544484	0.214568	-2.53759	0.011162	0.0667645
SLC25A24	121.201	-0.558967	0.220276	-2.53758	0.0111622	0.0667645
CORO2A	177.923	-0.568058	0.223861	-2.53754	0.0111635	0.0667645
RPL10A	3720.62	0.396297	0.156198	2.53715	0.0111759	0.0667645
KIF3B	159.639	-0.540771	0.213147	-2.53707	0.0111783	0.0667645
CBWD5	120.53	-0.573397	0.226008	-2.53707	0.0111785	0.0667645
FAM64A	76.9621	0.695676	0.274263	2.53653	0.0111956	0.0667821
ARMC7	117.151	-0.838846	0.33071	-2.5365	0.0111965	0.0667821
ZNF830	118.612	-0.651345	0.256799	-2.5364	0.0111999	0.0667821
ARL14	140.389	-1.50578	0.593831	-2.5357	0.0112223	0.0668788
HPRT1	240.583	0.531198	0.209509	2.53544	0.0112306	0.0668918
NAPG	184.621	-0.519439	0.204903	-2.53504	0.0112433	0.066931
TYK2	117.031	0.606484	0.239321	2.53419	0.0112709	0.0670285
NAGS	38.6209	0.924855	0.364957	2.53415	0.011272	0.0670285
SMCR8	139.692	-0.595087	0.235012	-2.53215	0.0113366	0.0673376
C9orf89	151.311	0.565804	0.223452	2.53211	0.0113378	0.0673376
PDS5B	99.0346	-0.595348	0.235133	-2.53196	0.0113426	0.0673376
HIST1H2BJ	6.7461	2.0193	0.797815	2.53104	0.0113725	NA
ZNF333	44.2225	0.86134	0.340328	2.53091	0.0113767	0.0674987
UGT1A8	16.3879	-1.46087	0.577249	-2.53074	0.0113821	0.0674987
SEC61G	952.626	0.419634	0.16584	2.53035	0.0113948	0.0675371
ZNF26	18.2381	-1.27315	0.503335	-2.52942	0.011425	0.0676539
MAP2K1	280.883	0.455412	0.180062	2.52919	0.0114327	0.0676539
SPCS3	376.888	-0.471733	0.18652	-2.52912	0.0114348	0.0676539
SURF4	275.997	-0.481854	0.190546	-2.52881	0.011445	0.0676539
HCG26	18.8062	1.21101	0.478888	2.52879	0.0114456	0.0676539
ZNF354B	32.5633	-0.923652	0.365366	-2.52802	0.0114708	0.0677662
WASF3	12.4643	1.45366	0.575275	2.52689	0.0115078	0.067948
ELK3	302.625	0.502502	0.198908	2.5263	0.0115272	0.0680252
ATAD3A	141.077	0.65757	0.260343	2.52578	0.011544	0.0680878
AHNAK	178.659	0.581444	0.230253	2.52524	0.0115619	0.0681565
SCUBE1	16.5349	1.2596	0.498851	2.525	0.0115697	0.0681654
C16orf87	73.833	-0.721343	0.285746	-2.52442	0.0115889	0.0682417
C11orf49	187.095	-0.536167	0.21241	-2.52421	0.0115959	0.0682457
ZNF780B	77.3926	-0.653482	0.258934	-2.52374	0.0116114	0.0683001
ZEB1	22.9926	1.0848	0.429998	2.52279	0.0116427	0.0684277
ALDH2	1123	-0.405279	0.160653	-2.5227	0.0116457	0.0684277
ATOX1	181.406	0.494353	0.196078	2.52121	0.0116953	0.0686821
CAST	706.158	-0.437035	0.173391	-2.52052	0.0117183	0.068761
MIER2	127.951	0.586636	0.232753	2.52042	0.0117213	0.068761
RNF215	59.109	0.713899	0.28372	2.51621	0.0118626	0.0695523
WDR45L	617.01	0.449169	0.178577	2.51527	0.0118943	0.0696578
IDNK	18.8655	-1.20407	0.478707	-2.51526	0.0118946	0.0696578
ETFA	226.197	0.563524	0.224067	2.51498	0.011904	0.0696578
MAPRE3	46.1566	-0.801073	0.318529	-2.51491	0.0119062	0.0696578
DCAF15	132.995	0.563222	0.224065	2.51365	0.0119489	0.0698696
ZNF780A	87.1132	-0.618777	0.246239	-2.51291	0.011974	0.069979
KIF5B	2058.07	-0.459613	0.182927	-2.51255	0.0119861	0.0699854
LRRC37A4P	48.5202	-0.809178	0.322068	-2.51245	0.0119898	0.0699854
APLP2	463.648	-0.428492	0.170558	-2.5123	0.0119949	0.0699854
RPSA	18.1984	1.17737	0.468691	2.51204	0.0120036	0.0699854
SUZ12	314.75	-0.476103	0.189549	-2.51177	0.0120127	0.0699854
PEX11A	48.2581	-0.850476	0.3386	-2.51174	0.0120137	0.0699854
RCC1	187.492	0.531981	0.21194	2.51005	0.0120713	0.0702833
TTC7B	101.119	0.618813	0.246609	2.50929	0.0120976	0.0703989
BMPR2	107.679	-0.630765	0.251421	-2.5088	0.0121142	0.0704581
ZBED5	46.7945	-0.92071	0.367228	-2.50719	0.0121696	0.0707279
COCH	34.3653	0.878343	0.35037	2.5069	0.0121795	0.0707279
FAM96B	367.779	0.443723	0.177002	2.50688	0.0121801	0.0707279
SRI	279.373	0.449284	0.17927	2.50619	0.012204	0.070829
ERC1	115.208	-0.564169	0.225164	-2.50559	0.0122246	0.0709061
MLLT6	582.654	-0.411026	0.164054	-2.50543	0.0122304	0.0709061
RTCA	221.907	0.476857	0.19039	2.50463	0.012258	0.0710286
RUNX3	57.8262	0.714068	0.285137	2.5043	0.0122695	0.0710574
DYNC2LI1	101.891	-0.621013	0.248049	-2.50359	0.0122941	0.0711617
FARP1	116.933	-0.557405	0.222708	-2.50285	0.0123198	0.0712727
SNX30	195.881	-0.527126	0.210683	-2.50199	0.0123499	0.071409
ARHGAP35	260.913	-0.496793	0.198717	-2.5	0.0124193	0.0717722
CEBPD	17.8672	-1.33578	0.53445	-2.49936	0.0124418	0.0718641
RSPRY1	61.5251	-0.727143	0.291108	-2.49785	0.012495	0.072093
THG1L	165.289	-0.535821	0.214525	-2.49771	0.0124999	0.072093
C10orf137	69.9227	-0.678484	0.271655	-2.49759	0.012504	0.072093
HNRNPA3	509.078	0.477141	0.191049	2.49748	0.012508	0.072093
BLZF1	215.402	-0.505336	0.202384	-2.49692	0.0125278	0.0721692
TMEM63A	24.9885	-1.00796	0.403925	-2.49541	0.0125813	0.072439
C11orf30	160.505	-0.558691	0.223997	-2.4942	0.0126243	0.072648
ZNF609	263.427	-0.514665	0.206418	-2.49332	0.0126555	0.0727894
LRIF1	38.1895	-0.904958	0.362997	-2.49301	0.0126664	0.0727896
RNF5	62.6403	0.78891	0.316457	2.49294	0.0126689	0.0727896
IMPDH1	313.025	0.474781	0.190581	2.49123	0.0127302	0.0730983
MICALCL	30.13	-0.968208	0.388682	-2.491	0.0127383	0.0730983
SLC22A31	98.0012	0.621687	0.249586	2.49088	0.0127428	0.0730983
SOS1	36.9542	-0.911496	0.366019	-2.4903	0.0127636	0.0731791
SOWAHB	67.7863	-0.741762	0.297941	-2.48962	0.0127879	0.0732794
RPS3	7450.88	0.432133	0.173637	2.48872	0.0128206	0.0734281
MXD3	56.6422	0.814889	0.327568	2.48769	0.0128574	0.0735797
LOC399744	34.228	-0.881411	0.354321	-2.48761	0.0128605	0.0735797
TBC1D3H	39.8425	-0.935068	0.376003	-2.48686	0.0128875	0.0736954
KRR1	564.266	0.464271	0.186751	2.48604	0.0129173	0.0738269
RPS19BP1	96.0086	0.605527	0.243592	2.48582	0.0129253	0.0738335
ZNF259	67.0561	-0.702087	0.282548	-2.48484	0.0129609	0.0739711
LINC00630	76.842	-0.643307	0.258898	-2.48479	0.012963	0.0739711
UBA1	1173.98	0.395353	0.159154	2.48409	0.0129882	0.0740557
CHPF	357.409	0.471054	0.189647	2.48385	0.0129971	0.0740557
CTNNBL1	195.628	0.51357	0.206766	2.48382	0.0129982	0.0740557
MTMR4	239.5	-0.457559	0.184268	-2.48311	0.013024	0.0741639
ALG5	101.427	-0.587504	0.236652	-2.48256	0.013044	0.0742391
CENPV	412.097	0.421502	0.169837	2.4818	0.0130719	0.0743518
DIP2C	36.1918	0.888759	0.358132	2.48165	0.0130775	0.0743518
RBPJ	237.602	0.589346	0.237511	2.48134	0.0130888	0.074377
LOC100289019	16.2141	-1.21599	0.490128	-2.48096	0.0131029	0.0744183
PACSIN3	114.555	0.561763	0.226449	2.48074	0.0131109	0.0744251
SPINK1	44.109	-0.899389	0.362601	-2.48038	0.0131241	0.0744614
H3F3B	6030.06	0.409232	0.165012	2.48002	0.0131375	0.0744828
AFF1	198.224	-0.576711	0.232554	-2.47991	0.0131416	0.0744828
PIAS2	160.123	-0.658311	0.265557	-2.47899	0.0131757	0.0746063
HIST2H3D	104.531	0.707783	0.285518	2.47895	0.0131771	0.0746063
BZW1	909.451	0.459021	0.185217	2.47828	0.0132016	0.0746777
FBXO38	153.092	-0.520991	0.210231	-2.47818	0.0132053	0.0746777
CCT3	827.561	0.427423	0.172484	2.47805	0.0132103	0.0746777
FAM83F	34.2681	0.883679	0.356717	2.47725	0.0132399	0.0747695
CAPZA1	1115.9	-0.402256	0.162381	-2.47724	0.0132403	0.0747695
MAD2L1	494.309	0.542921	0.219191	2.47693	0.0132518	0.0747958
DPCD	159.618	0.617059	0.249379	2.47439	0.0133465	0.0752911
COL6A1	343.126	0.470616	0.190241	2.47379	0.0133689	0.0753785
UQCRC1	91.6165	0.664701	0.268776	2.47307	0.0133959	0.0754533
PLA2G12A	193.281	-0.562427	0.227421	-2.47306	0.013396	0.0754533
NPY6R	1.70491	-4.24606	1.71742	-2.47235	0.0134228	NA
HIST1H3D	54.7418	0.739917	0.299296	2.47219	0.0134286	0.075583
TRAP1	640.833	0.470169	0.190192	2.47208	0.013433	0.075583
DPYSL4	20.2732	1.10961	0.449052	2.47102	0.0134729	0.0757227
GUK1	95.8946	0.63742	0.257961	2.47099	0.013474	0.0757227
MLL	417.221	-0.455862	0.184495	-2.47087	0.0134787	0.0757227
CCNA2	146.705	0.675425	0.273391	2.47054	0.0134909	0.07574
NPAS2	121.111	-0.584192	0.236475	-2.47041	0.0134957	0.07574
CCRL2	8.19334	-1.88724	0.764226	-2.46948	0.0135309	NA
FAR2	21.2999	-1.19182	0.482799	-2.46857	0.0135655	0.0760928
URGCP	140.419	-0.53017	0.214843	-2.46771	0.0135979	0.076235
MRC2	76.4053	0.634308	0.257176	2.46644	0.0136465	0.0764681
PMAIP1	243.913	0.663431	0.26911	2.46528	0.0136905	0.0766755
GABARAPL2	563.587	-0.415402	0.168521	-2.46499	0.0137017	0.0766985
HECA	133.335	-0.549115	0.222824	-2.46434	0.0137266	0.0767984
DDX5	2083.04	-0.471378	0.191436	-2.46232	0.013804	0.0771918
DOK4	204.163	-0.468501	0.19031	-2.46177	0.0138252	0.0772709
NAMPT	732.279	0.420831	0.171013	2.46082	0.0138621	0.077437
PDIA3	4011.62	-0.421424	0.171282	-2.46041	0.0138778	0.0774557
LANCL1	216.559	0.562743	0.228724	2.46036	0.0138797	0.0774557
TMEM87B	79.49	-0.644848	0.262246	-2.45895	0.0139345	0.0777163
S100A11	1982.93	-0.453211	0.184323	-2.45879	0.0139406	0.0777163
NFKBIZ	355.614	-0.525579	0.213916	-2.45694	0.0140128	0.0780562
SERTAD3	248.487	0.561882	0.228722	2.45662	0.0140252	0.0780562
RPA2	106.07	0.589796	0.240114	2.45632	0.0140369	0.0780562
MOSPD2	91.7007	-0.660987	0.269098	-2.45631	0.0140374	0.0780562
R3HDM4	134.244	0.526417	0.214313	2.4563	0.0140375	0.0780562
FANCG	151.35	0.544617	0.221761	2.45587	0.0140545	0.0781107
[truncated: 1,119 more rows]

## Sheet: C-Adenoma_DESeq2
genes	baseMean	log2FoldChange	lfcSE	stat	pvalue	padj
ADAMDEC1	289.63	2.06077	0.45095	4.56986	4.88057e-06	0.0310132
HAND2	21.4923	5.63051	1.23357	4.56439	5.00942e-06	0.0310132
FRY	64.7171	1.66075	0.367477	4.51933	6.20354e-06	0.0310132
GLI3	38.7665	2.84675	0.635877	4.47689	7.5739e-06	0.0310132
RGPD1	41.4701	2.72099	0.631399	4.30946	1.63657e-05	0.0536108
SLC29A3	45.637	-1.76654	0.428081	-4.12664	3.68097e-05	0.0707642
ADH1B	79.9311	2.7284	0.663217	4.11388	3.89057e-05	0.0707642
BBC3	98.2904	-1.51953	0.372694	-4.07717	4.55881e-05	0.0707642
FDCSP	12.6324	6.69405	1.64802	4.06187	4.86815e-05	0.0707642
ANXA1	178.03	1.50072	0.370031	4.05565	4.99948e-05	0.0707642
TRAF3IP3	53.1372	3.53841	0.87451	4.04617	5.20635e-05	0.0707642
PRKCB	52.8922	2.61636	0.647802	4.03883	5.37196e-05	0.0707642
COL5A2	160.039	1.25206	0.31081	4.02837	5.61655e-05	0.0707642
TPPP3	28.3474	3.0874	0.778054	3.9681	7.2448e-05	0.0775644
VGLL3	11.2282	5.02056	1.26699	3.96258	7.41442e-05	0.0775644
FGL2	123.284	1.58946	0.401643	3.9574	7.57696e-05	0.0775644
CD74	166.366	1.74931	0.444614	3.93445	8.33864e-05	0.0777184
NR4A3	30.3577	4.55039	1.15921	3.92541	8.65833e-05	0.0777184
AKT3	213.927	1.5715	0.401336	3.91567	9.0155e-05	0.0777184
SIGIRR	463.157	-0.88216	0.229962	-3.83611	0.000124996	0.098741
MAL	17.8642	4.57882	1.19458	3.83298	0.000126599	0.098741
CCT6P3	70.5488	-1.49576	0.393164	-3.80443	0.000142131	0.105817
CD52	481.203	2.04506	0.54143	3.77715	0.000158635	0.112969
RASGEF1C	10.1592	6.36963	1.69474	3.75847	0.000170952	0.113652
RHOH	46.8048	2.96445	0.789506	3.75481	0.000173472	0.113652
ABHD6	202.618	1.63675	0.437294	3.74292	0.000181896	0.114588
MRPS21	40.7957	3.1593	0.847193	3.72914	0.000192135	0.116555
CACNA1B	23.3104	-4.35083	1.17432	-3.70496	0.000211422	0.123674
DCN	378.345	1.44009	0.391026	3.68285	0.000230645	0.128937
FAM70A	7.15408	5.87734	1.60408	3.66399	0.000248318	0.128937
GPM6A	6.97341	5.82727	1.59149	3.66152	0.000250728	0.128937
WDFY4	42.9438	2.71461	0.743156	3.65281	0.000259382	0.128937
GPC1	70.1084	1.43534	0.393174	3.65066	0.00026157	0.128937
LCN15	25.4523	-4.09835	1.12446	-3.64472	0.000267683	0.128937
LRRC7	15.9723	5.49775	1.5115	3.63729	0.000275523	0.128937
NAV3	9.57958	4.92479	1.35713	3.62883	0.000284713	0.129177
FCRL3	53.1656	6.70501	1.85317	3.61813	0.000296745	0.129177
SOX8	34.4906	3.49912	0.967793	3.61556	0.000299696	0.129177
FAM159A	10.9218	5.75707	1.59856	3.60141	0.000316492	0.132919
NLGN3	20.0876	2.42076	0.676245	3.57971	0.000343977	0.14085
MIAT	23.1619	2.39465	0.671926	3.56386	0.000365442	0.14599
XKR4	19.3175	4.3181	1.22047	3.53807	0.000403061	0.157184
KEL	17.1125	4.98088	1.41485	3.52043	0.000430849	0.164113
FOSB	112.337	4.66047	1.3277	3.51019	0.000447782	0.166687
DGKG	50.2679	2.61542	0.749633	3.48894	0.000484941	0.168862
DOCK10	117.488	1.88154	0.539849	3.4853	0.000491584	0.168862
KCNF1	8.98556	6.20691	1.78119	3.4847	0.000492687	0.168862
PGM5-AS1	11.3368	5.13811	1.47498	3.48352	0.000494864	0.168862
PLOD2	160.342	1.34629	0.387762	3.47194	0.000516715	0.169023
EVI2B	121.916	1.65023	0.476378	3.46411	0.000531987	0.169023
PALM3	33.914	-2.59455	0.7494	-3.46217	0.000535839	0.169023
COL6A1	881.372	0.949071	0.274318	3.45975	0.000540671	0.169023
SACS	42.4406	1.89124	0.547199	3.45623	0.000547794	0.169023
P2RY12	5.672	5.50926	1.5975	3.44868	0.000563333	0.169023
HLF	13.1448	2.77485	0.805595	3.44448	0.00057216	0.169023
PRKAR2B	72.4208	1.33633	0.389421	3.43158	0.000600082	0.169023
CXCR4	136.456	2.37567	0.693608	3.42508	0.000614608	0.169023
CACNA2D1	54.4164	1.3678	0.399697	3.42208	0.000621441	0.169023
TMEM8B	127.701	-1.20717	0.353287	-3.41697	0.000633231	0.169023
GPR148	6.62569	5.74297	1.68137	3.41565	0.000636311	0.169023
KIF5C	4.65074	5.27452	1.54432	3.41542	0.000636829	0.169023
IL7R	208.933	1.72582	0.505489	3.41415	0.00063981	0.169023
FAM49A	49.8491	2.17945	0.642123	3.39414	0.000688442	0.178984
SFRP2	8.88862	6.2026	1.83171	3.38623	0.000708594	0.180973
VNN2	29.7307	2.99526	0.886154	3.38006	0.000724697	0.180973
ABCG2	102.429	3.77654	1.11799	3.37796	0.000730266	0.180973
OR52A1	6.5176	5.72297	1.69771	3.37099	0.000748985	0.180973
GATSL2	53.1247	-1.10686	0.328592	-3.36851	0.000755763	0.180973
RGPD2	22.1915	2.66486	0.792303	3.36343	0.000769796	0.180973
HLA-DRA	1406.27	1.50933	0.449435	3.35829	0.000784274	0.180973
CD79A	210.707	1.79099	0.53383	3.35499	0.000793688	0.180973
LOC285548	5.4125	5.45946	1.62758	3.35434	0.000795535	0.180973
CUBN	46.6877	3.31861	0.991738	3.34626	0.000819095	0.181994
INSM1	17.6573	3.89568	1.16456	3.3452	0.000822247	0.181994
C4orf48	229.672	-1.04581	0.313256	-3.33852	0.000842245	0.183935
AFF2	13.0705	3.39923	1.02026	3.33172	0.000863125	0.183986
OSR1	15.4569	3.65557	1.0974	3.33113	0.000864946	0.183986
LYL1	59.2637	2.73997	0.824052	3.325	0.0008842	0.185671
MILR1	83.9699	1.7146	0.518162	3.309	0.000936294	0.191709
PLAG1	17.0392	3.22044	0.974595	3.30439	0.000951831	0.191709
CCL19	168.402	3.43573	1.04039	3.30233	0.000958847	0.191709
ITGAL	191.985	2.08807	0.632828	3.29958	0.00096829	0.191709
MGC23284	16.1066	2.77291	0.840618	3.29866	0.000971479	0.191709
FRMD6	37.4296	1.50834	0.458559	3.28932	0.00100431	0.195829
PPP1R3C	23.0171	1.87289	0.570411	3.2834	0.00102564	0.197635
SHANK1	26.8226	2.9924	0.91496	3.27053	0.00107347	0.204446
SCARNA9L	362.692	-0.981959	0.300886	-3.26356	0.00110021	0.206973
SNED1	68.8359	1.31303	0.40336	3.25523	0.001133	0.206973
SPIB	83.8533	2.66095	0.817641	3.25442	0.00113624	0.206973
GPR183	70.501	1.78969	0.549969	3.25416	0.00113728	0.206973
FAIM2	15.6375	4.43081	1.36546	3.24491	0.00117487	0.209664
C22orf43	48.7735	1.64556	0.507686	3.2413	0.00118987	0.209664
WRAP53	46.3172	1.2807	0.395877	3.2351	0.00121599	0.209664
LOC100499405	10.2785	5.0498	1.56314	3.23055	0.00123554	0.209664
LOC644649	6.2172	5.65338	1.75099	3.22867	0.00124367	0.209664
OGN	9.26828	5.52086	1.71014	3.22831	0.00124526	0.209664
ZNF483	59.8901	2.24037	0.694232	3.22712	0.00125043	0.209664
SRPX	6.68332	4.43465	1.37458	3.22619	0.00125448	0.209664
OR1J2	4.98453	-6.23083	1.93748	-3.21595	0.00130014	0.211422
GABRA2	12.1116	3.38482	1.05276	3.21518	0.00130363	0.211422
WIPI2	348.804	-0.803607	0.25011	-3.21301	0.00131351	0.211422
IGSF10	19.3227	3.20606	0.998733	3.21013	0.00132674	0.211422
PTPRC	210.704	3.60895	1.12445	3.20953	0.00132954	0.211422
STAG3	15.7879	2.39682	0.750958	3.19168	0.0014145	0.22277
PALM	19.3433	2.89283	0.907628	3.18724	0.00143639	0.224063
CD83	33.8176	3.25712	1.02305	3.18374	0.00145384	0.224646
KIAA0125	132.571	1.74825	0.551161	3.17194	0.00151423	0.230151
LOC100132832	1040.86	-1.20552	0.380135	-3.1713	0.00151757	0.230151
HLA-DMA	211.299	1.45928	0.46078	3.16698	0.00154031	0.231456
PPP1R15B	487.391	0.727173	0.230029	3.16123	0.00157105	0.233929
CD4	82.1083	1.51746	0.481059	3.15441	0.00160823	0.237309
CCL23	7.40583	5.93759	1.88595	3.14833	0.00164206	0.238116
LMTK3	14.8288	4.14698	1.3176	3.14736	0.00164752	0.238116
GUCY1B2	15.4337	-3.58409	1.13939	-3.14563	0.00165732	0.238116
ATRNL1	27.4536	3.69372	1.17625	3.14024	0.00168808	0.240427
TCEAL3	87.0962	1.11792	0.356905	3.13225	0.00173471	0.244937
MANF	135.067	1.14905	0.369943	3.10602	0.00189627	0.265461
ENTPD1	138.959	1.22221	0.394394	3.09896	0.00194201	0.26956
SLC9A9	121.291	1.88636	0.611573	3.08445	0.00203932	0.278989
SNX27	219.062	0.932961	0.302762	3.0815	0.00205962	0.278989
GPR174	105.313	1.79269	0.581797	3.08129	0.00206103	0.278989
CD22	274.494	3.708	1.20525	3.07654	0.00209421	0.281156
ARSI	19.0498	2.24163	0.729258	3.07385	0.00211313	0.281198
KIAA1984	1001.11	-1.48713	0.484148	-3.07164	0.00212886	0.281198
NPTX2	9.13778	-3.65438	1.1926	-3.06422	0.00218238	0.283369
HLA-DPB1	393.165	1.22906	0.401193	3.06352	0.00218747	0.283369
SLC7A7	63.8571	2.01832	0.659927	3.0584	0.0022252	0.283369
GBP1	179.214	0.994382	0.32541	3.05578	0.00224477	0.283369
FLNA	808.881	1.08713	0.355829	3.05522	0.00224897	0.283369
FCRL6	15.7916	4.75284	1.55565	3.0552	0.00224909	0.283369
C1S	340.155	1.18645	0.390313	3.03975	0.00236775	0.294968
CACNA2D2	152.958	-1.72417	0.567783	-3.03667	0.00239207	0.294968
TTN	59.4684	2.56043	0.844002	3.03368	0.00241589	0.294968
NAAA	131.434	1.06463	0.351346	3.03014	0.00244442	0.294968
B4GALNT1	3.36084	4.7754	1.57624	3.02961	0.00244869	0.294968
TLE4	224.928	1.28707	0.425374	3.02574	0.00248027	0.294968
BIRC3	196.847	1.70636	0.5641	3.02492	0.00248696	0.294968
THRB	43.7474	2.21842	0.733864	3.02294	0.00250334	0.294968
CD3E	172.177	1.55914	0.516006	3.02155	0.00251481	0.294968
FOXO1	393.323	1.10352	0.365459	3.01954	0.00253155	0.294968
SMCHD1	288.101	1.0103	0.334738	3.01818	0.00254297	0.294968
SCIMP	53.8934	2.09216	0.693577	3.01648	0.00255727	0.294968
KIAA1549	39.6044	-1.82592	0.606496	-3.01061	0.00260727	0.295006
FTX	1012.46	-0.997537	0.331505	-3.00911	0.0026201	0.295006
LINC00341	121.388	1.76192	0.585696	3.00825	0.00262758	0.295006
CTAGE9	78.137	-1.24526	0.414453	-3.0046	0.00265931	0.295006
ITGB2-AS1	8.64642	4.34613	1.44759	3.00232	0.00267928	0.295006
DUSP1	258.857	2.09315	0.698044	2.9986	0.00271226	0.295006
EVI2A	52.9133	1.73397	0.578366	2.99805	0.00271717	0.295006
SH2D4A	432.104	-0.93685	0.312602	-2.99695	0.002727	0.295006
SELL	64.5871	2.77061	0.924593	2.99658	0.00273031	0.295006
SPRED1	255.972	1.21267	0.404828	2.99551	0.00273984	0.295006
SLAMF1	18.1303	2.28746	0.764079	2.99375	0.00275572	0.295006
C11orf92	119.035	-1.67122	0.558962	-2.98987	0.002791	0.296843
GFRA1	12.2431	2.81127	0.942419	2.98304	0.00285402	0.300657
GATC	151.776	-0.939886	0.315404	-2.97995	0.00288298	0.300657
OR51B6	9.49778	4.48418	1.50527	2.97898	0.00289208	0.300657
FAM129A	83.6181	1.13699	0.381995	2.97645	0.00291608	0.300657
SST	27.1691	3.23417	1.08768	2.97347	0.00294454	0.300657
ANKS1B	23.4515	1.66061	0.558565	2.97299	0.00294916	0.300657
NPW	16.5552	-1.59939	0.53809	-2.97234	0.00295535	0.300657
ARHGAP30	93.6592	1.73829	0.58621	2.9653	0.00302389	0.303849
RHBDD2	202.754	-0.786375	0.265419	-2.96277	0.00304888	0.303849
COL14A1	73.5353	1.47067	0.496416	2.96257	0.00305084	0.303849
TMC8	239.83	1.94737	0.657812	2.96037	0.00307266	0.303849
ITGA4	385.632	1.4961	0.505802	2.95787	0.00309771	0.303849
YIPF2	66.9014	-1.10867	0.375314	-2.95399	0.00313692	0.303849
CCDC69	249.037	1.36924	0.463749	2.95255	0.00315164	0.303849
SIT1	34.9416	2.57877	0.873585	2.95194	0.00315781	0.303849
TNXB	47.5534	1.50389	0.510189	2.94772	0.00320131	0.303849
TRPM6	127.025	2.24745	0.762501	2.94747	0.00320388	0.303849
ARID3A	220.93	-0.978936	0.332155	-2.94723	0.00320634	0.303849
CAPRIN2	98.32	0.885649	0.300532	2.94694	0.00320934	0.303849
CCDC94	44.4614	-1.51469	0.516433	-2.93298	0.00335723	0.315494
SEC22C	29.0909	1.52162	0.51902	2.93172	0.00337087	0.315494
SMAD6	303.127	-0.844056	0.288268	-2.92802	0.00341128	0.316706
NLRP1	187.618	1.6701	0.57105	2.9246	0.00344896	0.316706
SLITRK6	112.183	-1.34287	0.459165	-2.92459	0.00344914	0.316706
ERAP2	321.113	1.72393	0.58968	2.9235	0.00346116	0.316706
CD27	53.4301	1.79717	0.615731	2.91875	0.00351434	0.319786
CD37	183.071	2.22842	0.7649	2.91335	0.00357579	0.322829
EMP3	259.306	1.22201	0.419598	2.91235	0.00358721	0.322829
PCSK5	1263.2	1.37493	0.473109	2.90615	0.00365906	0.327061
ZNF492	18.1282	2.35732	0.81151	2.90486	0.00367416	0.327061
AK5	10.2312	4.64118	1.59942	2.90178	0.00371047	0.327477
TTYH3	269.455	-1.12023	0.386143	-2.90108	0.00371883	0.327477
CELSR2	36.7452	-1.81936	0.629192	-2.89157	0.00383316	0.332429
FBLN2	4.43078	5.20654	1.80144	2.89021	0.0038498	0.332429
TMPRSS5	3.6569	4.90929	1.69927	2.88906	0.00386398	0.332429
S100B	33.1637	1.90558	0.659847	2.8879	0.0038782	0.332429
TAS2R60	32.5408	2.27106	0.786603	2.88717	0.00388724	0.332429
LYRM7	54.4164	1.34042	0.464941	2.88299	0.00393925	0.332429
OR11H12	18.7576	2.95427	1.02528	2.88142	0.00395892	0.332429
KIAA1244	248.233	-0.888855	0.308534	-2.8809	0.0039654	0.332429
CCR7	76.5002	3.99711	1.38757	2.88065	0.00396855	0.332429
SNORD17	14138.8	-0.838258	0.291437	-2.87629	0.00402374	0.332429
POU2AF1	285.137	1.26874	0.441221	2.87552	0.00403357	0.332429
NKPD1	2.96982	-4.90427	1.70565	-2.87531	0.00403634	0.332429
CRLF3	212.141	1.03885	0.361324	2.87511	0.00403891	0.332429
MYH11	791.754	1.82219	0.634379	2.8724	0.00407361	0.333177
GCNT2	60.724	1.85735	0.647033	2.87057	0.00409729	0.333177
NAALADL1	40.4721	4.41265	1.53788	2.8693	0.00411377	0.333177
CHCHD4	65.3603	1.22189	0.426028	2.86811	0.00412937	0.333177
TBX20	7.89657	-3.71737	1.29963	-2.86033	0.00423201	0.339241
ZNF552	347.114	-0.919277	0.321506	-2.85929	0.00424595	0.339241
FAM221A	213.779	-1.15827	0.40553	-2.85619	0.00428756	0.340509
CD180	71.8615	2.18392	0.765408	2.85328	0.00432704	0.340509
DTNBP1	279.473	0.708467	0.248351	2.85268	0.00433516	0.340509
LSP1	525.807	1.05934	0.371624	2.85056	0.00436419	0.340509
NBPF4	18.2302	-2.40764	0.844652	-2.85045	0.00436576	0.340509
DACH1	446.424	-0.808483	0.283963	-2.84714	0.00441136	0.341128
FAM83F	267.032	-0.801708	0.281635	-2.84662	0.00441856	0.341128
HTATIP2	162.27	-0.804263	0.282746	-2.84447	0.00444847	0.341128
MN1	10.3133	2.98537	1.04976	2.84386	0.00445701	0.341128
CCL2	425.267	0.954675	0.336129	2.8402	0.00450848	0.343138
LRMP	102.182	1.7404	0.613028	2.83902	0.00452517	0.343138
KDM4C	280.485	0.604478	0.213256	2.83452	0.00458948	0.34641
PKIA	23.2398	1.75265	0.619223	2.83039	0.00464906	0.346609
AS3MT	21.9423	2.14875	0.759572	2.8289	0.00467079	0.346609
SNORA47	614.48	-0.885055	0.312963	-2.82799	0.00468418	0.346609
EOMES	17.096	3.30189	1.16758	2.82797	0.00468441	0.346609
TPK1	64.8771	1.22646	0.433831	2.82705	0.00469792	0.346609
POT1	44.6377	-1.07723	0.381489	-2.82375	0.00474659	0.348086
ALPK2	5.70157	5.55643	1.96844	2.82276	0.00476129	0.348086
RIC3	33.4799	2.26064	0.801253	2.82138	0.00478169	0.348086
ABCA9	36.2155	1.75093	0.621602	2.8168	0.00485049	0.349377
HLA-DOB	51.0638	2.79216	0.991477	2.81616	0.00486009	0.349377
CSF2RA	39.8004	1.62357	0.576562	2.81594	0.00486342	0.349377
BTBD2	555.636	-0.975461	0.347378	-2.80807	0.00498395	0.35399
CDC42EP3	500.592	-0.777153	0.276892	-2.8067	0.00500518	0.35399
PTPRT	3.75658	-4.30628	1.53447	-2.80637	0.00501037	0.35399
KLHL6	237.708	1.49535	0.533101	2.805	0.00503166	0.35399
ZNF624	33.8546	1.23276	0.439962	2.80196	0.00507932	0.35399
ZEB2	187.012	0.951739	0.339696	2.80174	0.00508283	0.35399
PLXNB1	722.184	-0.705597	0.25185	-2.80166	0.00508401	0.35399
KRT39	4.72609	-5.13573	1.83688	-2.7959	0.00517552	0.35399
CARD11	124.508	1.67289	0.598342	2.79588	0.00517585	0.35399
TAGAP	33.2852	2.10037	0.751385	2.79533	0.0051847	0.35399
GPX3	75.7649	1.08065	0.3866	2.79527	0.0051857	0.35399
OR2B3	5.87634	5.57145	1.99323	2.79519	0.00518699	0.35399
P2RY8	96.369	1.9305	0.691699	2.79095	0.00525535	0.357168
AMOTL1	44.9855	1.3267	0.47714	2.78053	0.00542698	0.364385
ZNF256	71.8259	1.71021	0.615285	2.77954	0.00544364	0.364385
CD3G	197.775	1.4838	0.533865	2.77935	0.00544673	0.364385
FGR	44.6223	1.88254	0.677739	2.77768	0.00547493	0.364385
PCDHB10	34.3261	-1.60625	0.578393	-2.77709	0.00548473	0.364385
NACC2	111.729	-0.975223	0.351244	-2.77648	0.00549503	0.364385
OR2G3	4.28224	5.11422	1.84545	2.77125	0.00558411	0.366896
EFCAB6	18.2649	-2.16596	0.782694	-2.76732	0.005652	0.366896
ZC3H12D	84.664	1.92799	0.69681	2.76688	0.00565958	0.366896
IFIT1	29.2422	2.13158	0.770427	2.76675	0.00566177	0.366896
C7orf26	276.542	-0.9383	0.339169	-2.76647	0.00566674	0.366896
BOK	104.236	-0.973024	0.351893	-2.76511	0.00569029	0.366896
LOC100506844	21.9732	2.23612	0.808788	2.76477	0.00569622	0.366896
TBC1D16	24.3512	-1.33761	0.484017	-2.76355	0.00571759	0.366896
DTX2	1014.21	-0.8306	0.300724	-2.762	0.00574482	0.366896
ASCC1	32.665	2.81671	1.02006	2.76132	0.0057569	0.366896
OR52K2	6.43601	3.76786	1.3653	2.75972	0.00578503	0.36726
RLTPR	146.113	1.68552	0.611656	2.75566	0.00585731	0.369779
GPR135	82.6868	-1.13146	0.410698	-2.75496	0.00586986	0.369779
HPCAL1	463.217	-0.800488	0.290738	-2.75329	0.00589989	0.370246
PTPN20A	6.20663	4.12366	1.50024	2.74868	0.00598365	0.373008
HMGCLL1	5.38987	4.74058	1.72488	2.74836	0.00598945	0.373008
FOXP4	215.965	-0.790271	0.287999	-2.744	0.00606948	0.373355
ROR1	28.6654	1.70853	0.622739	2.74357	0.00607742	0.373355
P2RX5	95.595	2.36913	0.863565	2.74343	0.00608014	0.373355
SLC6A6	346.665	-0.895111	0.326336	-2.74291	0.00608965	0.373355
SNX21	162.564	-0.888415	0.324118	-2.74102	0.0061249	0.373355
KIFC3	98.4411	1.7753	0.647765	2.74065	0.00613179	0.373355
HHEX	28.051	1.67815	0.61287	2.73819	0.00617793	0.374771
ATP2A1	22.3933	-1.5509	0.567062	-2.73497	0.00623855	0.377052
SAMD12	321.946	-0.971064	0.355492	-2.73161	0.00630261	0.379524
IRF2BP2	1438.94	-0.614483	0.225073	-2.73015	0.0063305	0.379807
FCRL4	23.549	3.63937	1.33398	2.72822	0.0063678	0.380255
LTB4R2	29.1145	-1.3507	0.4956	-2.72538	0.00642277	0.380255
SUCO	215.259	0.802616	0.294636	2.72409	0.00644782	0.380255
VCAM1	71.3209	2.02108	0.74222	2.72301	0.00646891	0.380255
SPTBN2	234.115	-1.76045	0.646511	-2.723	0.00646929	0.380255
LCP1	160.61	1.44666	0.531353	2.72259	0.00647726	0.380255
TCEB3C	135.115	-1.53453	0.563904	-2.72126	0.00650342	0.380427
DUOXA1	8.43128	-2.34425	0.862088	-2.71927	0.00654267	0.381361
ADRA1A	16.6208	4.00391	1.47323	2.71778	0.00657211	0.381718
P2RY10	26.5931	2.32858	0.857479	2.71561	0.00661529	0.382869
MED21	79.912	0.955127	0.352113	2.71256	0.00667654	0.385053
ATOH1	242.475	-1.29521	0.478021	-2.70953	0.00673794	0.386841
TCP11L1	82.3906	0.966938	0.35709	2.70783	0.00677246	0.386841
MCC	81.1192	1.56236	0.577928	2.70339	0.00686361	0.386841
SLC4A2	181.789	-0.840271	0.311126	-2.70075	0.00691841	0.386841
DPP4	79.8015	2.23653	0.828124	2.70072	0.00691897	0.386841
LINC00479	4.71708	5.28878	1.9583	2.7007	0.00691933	0.386841
SPINK4	3622.11	-1.43063	0.530039	-2.69911	0.00695261	0.386841
EVL	1359.81	1.64346	0.608902	2.69905	0.00695381	0.386841
OXCT2	40.864	1.15136	0.42659	2.69898	0.00695514	0.386841
CORO1A	226.47	1.42486	0.527927	2.69896	0.00695561	0.386841
CRCP	854.298	-0.619669	0.229701	-2.69772	0.00698161	0.386841
KRTAP19-3	5.19109	5.39257	2.00006	2.69621	0.00701343	0.386841
C7orf41	137.897	-1.15759	0.42935	-2.69615	0.00701457	0.386841
POU3F4	6.0149	4.87167	1.80982	2.69179	0.0071069	0.388791
EML1	34.3859	1.90323	0.707109	2.69157	0.00711164	0.388791
CYR61	91.8916	2.24042	0.832584	2.69093	0.00712541	0.388791
SLED1	5.20144	4.64393	1.72636	2.69001	0.00714489	0.388791
GLRX	237.699	0.901414	0.335315	2.68826	0.00718261	0.389549
DPY19L1P1	62.6458	-1.28459	0.478365	-2.68537	0.00724489	0.39163
ANGEL1	102.918	-1.09051	0.406308	-2.68396	0.00727566	0.392
KIAA1147	553.21	-0.850385	0.31744	-2.67888	0.00738681	0.394771
RDH11	63.4239	1.097	0.409581	2.67834	0.00739871	0.394771
SSBP2	138.19	0.869951	0.324968	2.67703	0.00742777	0.394771
LOC728190	30.9411	1.36088	0.508423	2.67667	0.00743577	0.394771
TCF7L1	19.7798	1.92504	0.719334	2.67614	0.0074476	0.394771
CIITA	444.752	1.7084	0.639016	2.67348	0.00750689	0.39663
CALM1	1434.7	0.793295	0.297291	2.66841	0.00762103	0.400995
PDE7B	8.35046	2.87308	1.07701	2.66765	0.00763848	0.400995
C7orf63	85.0335	-1.07601	0.403665	-2.66561	0.00768496	0.401674
BANK1	169.724	3.67317	1.37862	2.66438	0.007713	0.401674
PODXL	103.322	-1.04356	0.391748	-2.66386	0.00772497	0.401674
ALOX12P2	24.0654	2.17606	0.817476	2.66192	0.00776956	0.401798
RASGRP1	117.586	1.77243	0.665921	2.66163	0.00777643	0.401798
ABCA8	42.395	2.30813	0.8686	2.6573	0.00787686	0.405708
LEFTY1	561.462	-1.7258	0.649854	-2.65568	0.00791487	0.406388
OSBP2	107.614	-1.18596	0.447448	-2.6505	0.00803716	0.410142
FBXO21	86.7679	0.81481	0.307421	2.65047	0.00803807	0.410142
CAMK4	168.875	1.36565	0.515716	2.64806	0.00809547	0.411788
TLR7	7.02383	4.07603	1.54206	2.64324	0.00821166	0.416135
TGFB1	347.271	1.12107	0.42438	2.64166	0.00825003	0.416135
CD36	56.4273	1.24255	0.470418	2.64137	0.00825715	0.416135
FYB	334.129	1.44348	0.547084	2.63849	0.00832768	0.416295
LOC115110	169.698	0.953886	0.361607	2.63791	0.00834196	0.416295
CADM1	16.0769	2.31142	0.876436	2.6373	0.00835691	0.416295
L1CAM	3.26167	4.76471	1.80701	2.63679	0.00836938	0.416295
BEND4	14.6081	2.83216	1.07439	2.63606	0.00838741	0.416295
FERMT2	52.4431	1.17956	0.447722	2.63459	0.0084238	0.416497
BAIAP2L1	723.3	-0.95798	0.363719	-2.63385	0.00844233	0.416497
PDE7A	326.245	1.42773	0.542339	2.63254	0.00847482	0.416844
CIB2	84.501	-1.27427	0.484902	-2.62789	0.00859162	0.419192
EPHA7	92.0412	1.20203	0.45768	2.62636	0.00863037	0.419192
SLITRK3	3.61616	4.899	1.8657	2.62583	0.00864391	0.419192
MAGI1	143.883	-0.983614	0.374627	-2.62558	0.00865011	0.419192
DAGLA	133.026	-0.999872	0.380959	-2.62462	0.00867458	0.419192
EBF1	29.6383	1.67064	0.63654	2.62456	0.00867612	0.419192
KLF12	103.165	1.25966	0.480525	2.62142	0.00875635	0.420437
FMNL1	113.299	1.3274	0.506528	2.62059	0.00877789	0.420437
HPN	44.8183	-2.61186	0.996687	-2.62055	0.00877889	0.420437
LPXN	56.8953	1.83749	0.701711	2.61858	0.00882956	0.421631
CSF1	375.408	1.02681	0.392631	2.6152	0.00891759	0.424597
ERBB2IP	221.677	0.691818	0.26464	2.61418	0.00894412	0.424625
ZC3H7B	468.697	-0.584949	0.223855	-2.61307	0.00897318	0.424774
TTYH2	59.836	1.83873	0.704428	2.61025	0.00904771	0.426506
ZNF134	50.3339	1.14249	0.437836	2.60939	0.00907027	0.426506
CD48	165.917	1.63876	0.628245	2.60848	0.00909465	0.426506
PLA2G6	99.0406	-0.820278	0.314554	-2.60775	0.00911392	0.426506
IDI1	253.186	0.92567	0.35513	2.60656	0.00914557	0.426767
CDA	32.9536	2.13055	0.818158	2.60409	0.00921197	0.427618
MYO5A	233.304	1.51135	0.58041	2.60394	0.00921601	0.427618
DCAF12	207.313	-0.775514	0.298154	-2.60105	0.00929385	0.430011
CEP85L	104.899	1.43735	0.552997	2.5992	0.00934418	0.43095
CD226	62.8697	1.49252	0.574719	2.59696	0.0094052	0.43095
CXCR5	19.251	3.75513	1.44607	2.59678	0.00941027	0.43095
LYVE1	12.8333	2.50691	0.965518	2.59645	0.00941939	0.43095
SMAD9	17.0651	-1.70002	0.655109	-2.59501	0.00945869	0.431543
ACOX2	55.783	1.23896	0.478103	2.59141	0.00955839	0.432977
AKAP12	64.4305	1.68755	0.65132	2.59098	0.0095704	0.432977
NAPSB	65.1995	2.17059	0.838851	2.58758	0.00966522	0.432977
TLR6	13.91	2.49242	0.963424	2.58704	0.00968046	0.432977
WDR90	46.9344	-1.53251	0.592388	-2.587	0.00968143	0.432977
VAV3	64.814	1.79478	0.693895	2.58653	0.00969466	0.432977
C20orf194	69.4058	1.45724	0.563445	2.58631	0.00970109	0.432977
GCG	65.723	2.28689	0.88454	2.5854	0.00972672	0.432977
ESPN	184.338	-1.03251	0.399369	-2.58535	0.00972805	0.432977
DHX33	168.657	-0.820442	0.31762	-2.58309	0.00979187	0.434637
POU3F2	7.71706	5.23572	2.02868	2.58085	0.0098557	0.436288
IL1R1	166.397	0.858844	0.333684	2.57383	0.010058	0.442776
KCNA3	139.847	1.20681	0.4693	2.5715	0.0101258	0.442776
AQPEP	7.72417	5.22627	2.0334	2.57021	0.0101637	0.442776
COL4A3	29.9709	2.1311	0.829269	2.56985	0.0101742	0.442776
FYN	119.247	1.3564	0.528048	2.5687	0.010208	0.442776
IL2RB	58.9237	1.75301	0.682571	2.56825	0.0102214	0.442776
RHOV	22.5197	-2.29086	0.892543	-2.56667	0.0102681	0.442776
CCDC90A	246.993	0.872253	0.339864	2.56647	0.0102738	0.442776
APBB1IP	91.0986	1.89617	0.738927	2.56611	0.0102846	0.442776
GPR133	16.9948	1.60935	0.627248	2.56572	0.0102961	0.442776
FAM131A	27.8535	1.51945	0.592239	2.5656	0.0102996	0.442776
RTN4R	15.5721	-2.41643	0.942208	-2.56465	0.0103281	0.442839
CLIC4	392.189	0.94352	0.368056	2.56352	0.0103616	0.443113
PPAP2B	126.427	0.938362	0.366221	2.56229	0.0103986	0.443538
CR2	38.7357	4.48447	1.75137	2.56055	0.0104505	0.444595
BLK	105.643	3.40909	1.33266	2.55811	0.0105243	0.445693
MAN1B1	128.735	-1.193	0.466585	-2.55688	0.0105616	0.445693
KLF2	112.598	1.4129	0.552673	2.55649	0.0105734	0.445693
GTF2IRD1	285.411	-1.08509	0.424574	-2.5557	0.0105973	0.445693
PIK3R5	72.9853	1.0495	0.410827	2.5546	0.0106311	0.445693
ADCY2	5.26386	4.00226	1.56783	2.55274	0.0106878	0.445693
TSPAN17	191.071	-0.703672	0.275724	-2.55209	0.010708	0.445693
C3	101.934	1.80364	0.706763	2.55197	0.0107115	0.445693
TANC2	93.2559	-0.817795	0.320513	-2.55152	0.0107255	0.445693
RNF125	106.777	0.982452	0.385159	2.55077	0.0107484	0.445693
CYTH4	104.242	1.24153	0.487214	2.54822	0.0108275	0.44599
SLIT2	16.3371	2.13535	0.838028	2.54806	0.0108323	0.44599
DCP2	227.491	0.998721	0.392271	2.54599	0.0108967	0.44599
C6orf225	5.00555	3.52677	1.38653	2.54359	0.0109719	0.44599
CBLN2	3.82505	3.58251	1.40857	2.54336	0.0109793	0.44599
HSP90B1	1427.22	0.828867	0.325925	2.54312	0.0109867	0.44599
TNFAIP2	337.466	0.853513	0.335726	2.54229	0.0110129	0.44599
KLHL5	88.0167	1.29966	0.511275	2.542	0.0110219	0.44599
ANKRD20A1	10.9831	2.5192	0.991075	2.54188	0.0110257	0.44599
MMP9	57.671	2.04693	0.80558	2.54094	0.0110555	0.44599
GPR114	5.77455	3.58528	1.41102	2.54092	0.0110561	0.44599
EMP1	188.617	1.59923	0.630071	2.53817	0.0111434	0.44599
MYO1A	476.413	1.09305	0.43065	2.53815	0.0111442	0.44599
LOC100133050	4.14444	5.10374	2.01092	2.53802	0.0111483	0.44599
FAM118A	422.006	-1.15082	0.453521	-2.53752	0.011164	0.44599
FCRL1	7.80419	4.68914	1.84982	2.53492	0.0112472	0.448219
GCSAML	31.6902	1.51835	0.60001	2.53054	0.0113889	0.452763
CHP2	338.003	1.15093	0.455305	2.52783	0.0114769	0.454513
ACTL9	5.04573	4.6088	1.82471	2.52577	0.0115445	0.454513
NEGR1	37.3828	1.30175	0.515557	2.52495	0.0115716	0.454513
ADAMTSL3	26.5667	1.99785	0.791317	2.52471	0.0115792	0.454513
CD53	29.8094	2.43919	0.966261	2.52436	0.011591	0.454513
ANKIB1	320.978	-0.64734	0.256494	-2.5238	0.0116093	0.454513
TERC	1801.14	-0.84571	0.335184	-2.52312	0.0116318	0.454513
RASD1	123.413	-1.25269	0.496622	-2.52242	0.0116549	0.454513
CHST15	84.5732	1.03629	0.411435	2.51873	0.011778	0.456567
EEF2	10067.7	-0.619144	0.246206	-2.51474	0.0119119	0.456567
PAQR9	4.26151	5.10311	2.02974	2.51417	0.0119313	0.456567
UPF1	311.157	-0.54561	0.217034	-2.51394	0.011939	0.456567
FBXL3	127.785	0.869972	0.346104	2.51361	0.0119502	0.456567
LAPTM5	297.23	1.16757	0.464827	2.51185	0.01201	0.456567
FAM163A	11.9084	3.15219	1.25505	2.51161	0.012018	0.456567
ARHGEF6	102.99	1.27869	0.509288	2.51074	0.0120479	0.456567
TUBB4B	16.0805	-1.46841	0.584879	-2.51062	0.012052	0.456567
COTL1	453.984	0.699797	0.2788	2.51003	0.0120722	0.456567
AP1S2	50.0796	1.43884	0.573379	2.5094	0.0120938	0.456567
COL21A1	16.6497	1.89845	0.756555	2.50934	0.0120957	0.456567
ACTR1B	214.436	-0.654813	0.261167	-2.50726	0.0121671	0.456567
LSM7	899.703	-0.727857	0.290385	-2.50652	0.0121926	0.456567
DENND6A	173.219	0.793446	0.316557	2.50648	0.0121938	0.456567
NOVA1	11.3669	2.64049	1.05368	2.50596	0.0122119	0.456567
FARSA	437.2	-0.653144	0.260684	-2.5055	0.0122279	0.456567
EIF3G	977.186	-0.646783	0.258146	-2.50549	0.0122281	0.456567
GLUD2	12.7263	3.99463	1.59488	2.50466	0.012257	0.456567
OR5AN1	5.02481	3.88436	1.55244	2.5021	0.0123459	0.456567
CDK14	70.9456	1.14282	0.456763	2.502	0.0123495	0.456567
SLC2A3	106.05	1.36434	0.545553	2.50084	0.0123899	0.456567
UGT1A1	4.45334	5.20033	2.07953	2.50073	0.0123938	0.456567
IGFLR1	5.77967	2.77065	1.10835	2.49979	0.0124269	0.456567
ZNHIT1	222.909	-0.751445	0.300613	-2.49971	0.0124294	0.456567
SOX30	3.73223	-5.2934	2.11857	-2.49858	0.0124693	0.456567
OBSL1	84.4198	1.19968	0.480199	2.49831	0.0124789	0.456567
ZMYND15	59.0876	-1.32719	0.531293	-2.49804	0.0124881	0.456567
ZNF225	17.9008	-1.44015	0.577227	-2.49495	0.0125975	0.459541
NLRC5	733.714	0.888043	0.356148	2.49347	0.0126502	0.46044
EREG	5.31542	3.61942	1.45376	2.48969	0.0127855	0.464334
GPR6	3.61533	-5.24506	2.10809	-2.48806	0.0128442	0.465431
WAS	150.737	1.503	0.604539	2.48619	0.012912	0.465856
GAPT	3.80292	4.21467	1.69525	2.48617	0.0129128	0.465856
NOD2	16.2727	1.55187	0.624868	2.48351	0.0130093	0.46801
LIMD2	183.535	1.36614	0.550342	2.48234	0.0130523	0.46801
SMEK2	321.519	0.459718	0.185215	2.48208	0.0130619	0.46801
TUBA3FP	3.77383	4.9584	1.99823	2.4814	0.0130868	0.46801
CCL5	204.91	0.954021	0.384673	2.48008	0.0131353	0.468721
NR2F1	54.6769	1.10571	0.446178	2.47819	0.0132051	0.470189
ZNF835	34.841	1.49177	0.602208	2.47717	0.0132429	0.47051
TRPS1	153.998	1.22382	0.494207	2.47633	0.0132742	0.470603
ASXL3	3.30113	4.74966	1.92213	2.47103	0.0134723	0.476593
GTPBP3	38.8035	-1.28967	0.522236	-2.46952	0.0135296	0.476705
KCTD16	9.29165	-3.1882	1.2911	-2.46937	0.0135351	0.476705
TSC22D3	332.15	0.867265	0.351313	2.46864	0.0135628	0.476705
CRYAB	67.387	2.11397	0.856976	2.46678	0.0136335	0.478167
LTA	4.92201	3.2253	1.30797	2.46589	0.0136672	0.478229
DOCK2	79.0678	1.37067	0.556191	2.46439	0.0137246	0.478229
WIPF1	277.366	1.06375	0.431666	2.4643	0.0137281	0.478229
TMCO4	132.737	-0.952108	0.386523	-2.46326	0.0137679	0.478229
ACAT1	226.719	0.998008	0.405214	2.46291	0.0137813	0.478229
TMPRSS3	17.1066	-2.15816	0.877127	-2.46049	0.0138749	0.480459
MPEG1	195.673	1.28076	0.520982	2.45836	0.0139573	0.482171
HOXD1	26.2166	1.77359	0.721646	2.45769	0.0139832	0.482171
CXCL12	79.4391	1.37467	0.559528	2.45683	0.0140168	0.482312
FGD3	143.825	1.45131	0.590918	2.45603	0.0140479	0.482372
SPESP1	4.68384	5.27911	2.15146	2.45374	0.014138	0.483481
GPR18	38.9569	2.48672	1.01374	2.45302	0.0141662	0.483481
HIST1H3F	162.942	-0.988304	0.402903	-2.45296	0.0141688	0.483481
COL2A1	7.26205	2.86939	1.17116	2.45003	0.0142843	0.486408
PRSS50	3.25043	4.75864	1.94354	2.44845	0.0143474	0.487542
CCND2	542.462	-0.868818	0.355068	-2.4469	0.014409	0.487816
ENO2	208.187	1.12301	0.459088	2.44618	0.0144378	0.487816
SERPINA1	104.786	-1.68035	0.68795	-2.44254	0.0145841	0.487816
CBFA2T3	75.6023	-1.045	0.427885	-2.44225	0.0145961	0.487816
ANO4	3.07752	4.63546	1.89844	2.44173	0.0146171	0.487816
AIM2	26.1773	2.52574	1.03447	2.44159	0.0146228	0.487816
CD33	46.47	1.56196	0.639883	2.44101	0.0146462	0.487816
IFT74	288.717	-0.731585	0.299746	-2.44068	0.0146595	0.487816
ODAM	53.0557	-2.06017	0.844423	-2.43973	0.0146982	0.487816
LMOD1	76.4478	1.47324	0.604075	2.43884	0.0147345	0.487816
GATAD1	304.434	-0.577111	0.236672	-2.43844	0.0147508	0.487816
PTGR1	140.748	1.30615	0.535687	2.43828	0.0147575	0.487816
CD7	75.9174	1.50862	0.618741	2.43822	0.01476	0.487816
MS4A4A	33.354	1.21404	0.497985	2.43791	0.0147724	0.487816
S1PR1	35.797	1.74159	0.714902	2.43612	0.0148457	0.487861
RPUSD1	109.869	-0.778102	0.319422	-2.43597	0.014852	0.487861
SRGN	166.745	1.21707	0.499682	2.4357	0.0148631	0.487861
PIGK	108.042	0.928793	0.381668	2.43351	0.0149532	0.489837
SIRPA	58.1128	1.17367	0.482787	2.43103	0.015056	0.492218
HMHA1	164.086	1.52307	0.628026	2.42517	0.0153011	0.499238
KIAA0040	103.793	0.887811	0.366477	2.42256	0.0154118	0.499689
SULT1C2	45.6399	-1.31271	0.542013	-2.42191	0.0154391	0.499689
SOX10	26.7277	1.5065	0.622165	2.42139	0.0154615	0.499689
F5	7.68266	3.97958	1.64405	2.42059	0.0154953	0.499689
SYT17	27.8783	-2.06823	0.854631	-2.42002	0.0155196	0.499689
OR1J1	28.2953	-2.37827	0.982752	-2.42001	0.01552	0.499689
IZUMO2	5.60266	4.74322	1.96016	2.41981	0.0155285	0.499689
PTGS1	139.805	1.05229	0.435379	2.41694	0.0156516	0.502661
IKZF3	148.406	1.62866	0.67521	2.41208	0.0158617	0.50826
ICAM4	7.45392	3.46043	1.43498	2.41148	0.015888	0.50826
PDE1C	11.6604	2.268	0.941455	2.40904	0.0159947	0.510249
MCL1	647.659	0.603088	0.250386	2.40863	0.0160125	0.510249
SMOC1	7.22941	2.49731	1.0386	2.4045	0.0161944	0.513514
CCDC53	99.5855	0.927854	0.385889	2.40446	0.0161966	0.513514
PPP1R16B	90.9024	1.41304	0.587743	2.40418	0.016209	0.513514
C1orf68	4.64171	4.4948	1.87047	2.40303	0.01626	0.514136
TRERF1	152.801	0.772241	0.321589	2.40133	0.0163356	0.515533
CD40LG	18.9578	1.48323	0.618064	2.3998	0.0164041	0.516556
SNORA74A	24871.2	-0.836465	0.348734	-2.39858	0.0164589	0.516556
LY9	13.6808	2.78946	1.16301	2.39849	0.0164627	0.516556
SLC29A1	232.478	-1.03138	0.43022	-2.39733	0.0165152	0.517213
CLIP4	116.962	1.03703	0.432824	2.39596	0.0165771	0.517819
CLEC4A	34.964	1.04779	0.437401	2.3955	0.0165978	0.517819
ABCA13	7.42345	2.45189	1.02456	2.39313	0.0167054	0.51996
EP300	146.431	0.962204	0.402194	2.39239	0.0167391	0.51996
C1RL-AS1	13.7171	1.94684	0.814207	2.39108	0.0167987	0.51996
CLEC10A	30.2469	1.60556	0.67178	2.39001	0.0168477	0.51996
ABCA3	11.9876	2.33771	0.978267	2.38965	0.0168645	0.51996
IL10RA	196.057	1.18944	0.497804	2.38937	0.0168774	0.51996
TRAT1	28.7825	1.82659	0.764544	2.38912	0.0168886	0.51996
STAP1	14.4521	3.46373	1.45426	2.38179	0.0172289	0.525417
GVINP1	298.082	1.42575	0.599016	2.38016	0.0173053	0.525417
ANP32E	157.147	0.714674	0.300491	2.37835	0.0173903	0.525417
KLRB1	191.724	0.93533	0.393358	2.37781	0.0174157	0.525417
BCAR3	50.5871	1.41767	0.596333	2.37731	0.0174393	0.525417
PCDHGB8P	102.465	-0.956927	0.402635	-2.37666	0.0174701	0.525417
ADAM19	288.035	1.09652	0.461593	2.37552	0.0175242	0.525417
FAM19A1	5.62314	4.74969	1.99961	2.37531	0.0175343	0.525417
FAM117A	172.627	0.864916	0.364309	2.37413	0.0175905	0.525417
CSPG4	39.8901	1.18142	0.497669	2.37391	0.0176006	0.525417
MGC12916	122.738	1.31192	0.55268	2.37375	0.0176086	0.525417
CST2	4.85141	-2.71616	1.14429	-2.37367	0.0176121	0.525417
C7orf10	39.8421	1.46759	0.618398	2.37321	0.0176343	0.525417
KAZALD1	74.3569	-1.09027	0.459463	-2.37292	0.0176481	0.525417
PLCG2	353.135	1.28005	0.539463	2.37283	0.0176525	0.525417
TNFSF13B	32.7191	1.45428	0.61313	2.3719	0.0176968	0.525417
IFIT2	72.4394	1.27241	0.536485	2.37175	0.0177038	0.525417
ERCC4	25.7753	-1.4479	0.610478	-2.37174	0.0177043	0.525417
ENTPD3	7.30388	3.08053	1.29914	2.37122	0.0177297	0.525417
CCDC88A	30.3261	1.5536	0.655401	2.37045	0.0177663	0.525417
TWIST1	8.28236	2.49896	1.05444	2.36994	0.0177909	0.525417
ADAM23	47.468	1.59882	0.674655	2.36983	0.0177961	0.525417
CTSL1	188.035	0.747067	0.315326	2.36919	0.0178269	0.525417
CXorf69	16.0964	1.66683	0.703597	2.36901	0.0178358	0.525417
ZIK1	12.6172	2.72899	1.15232	2.36826	0.0178721	0.525541
NPDC1	1954.8	-0.96113	0.405971	-2.36748	0.0179096	0.5257
PCDHB15	65.2612	-1.35632	0.573474	-2.36509	0.0180258	0.527256
SLC45A1	4.94646	2.8988	1.22568	2.36506	0.018027	0.527256
ASAP1	157.245	0.73987	0.313211	2.36221	0.0181665	0.53039
ZNF814	118.497	1.10322	0.467487	2.35991	0.0182795	0.532741
SIGLEC1	27.4576	1.7176	0.728444	2.3579	0.0183788	0.534682
CLECL1	26.7544	2.29296	0.972803	2.35707	0.01842	0.53493
C17orf66	3.64285	4.87576	2.07173	2.35347	0.018599	0.538721
IL6R	169.829	1.26818	0.538934	2.35313	0.0186163	0.538721
NBPF6	20.4613	-1.91277	0.813233	-2.35205	0.01867	0.539176
GPR62	16.663	1.91422	0.814044	2.3515	0.0186978	0.539176
GIMAP7	263.695	1.23021	0.52383	2.3485	0.0188494	0.542591
PIK3CG	49.9139	1.18944	0.506961	2.34621	0.0189652	0.542741
ESR2	6.68687	3.99955	1.70504	2.34572	0.0189902	0.542741
CDH23	12.1678	3.5011	1.49261	2.34562	0.0189954	0.542741
SLC25A29	148.735	-1.04679	0.446352	-2.34521	0.0190163	0.542741
FBLN7	7.2497	3.14022	1.33904	2.34513	0.0190203	0.542741
KCNT2	11.2524	2.86929	1.22553	2.34128	0.019218	0.547428
ZNF208	46.5184	1.5627	0.667678	2.3405	0.019258	0.547615
RHOQ	234.684	0.765254	0.327185	2.3389	0.0193406	0.54766
SEL1L	114.487	0.854127	0.365326	2.33798	0.0193882	0.54766
UBP1	393.027	0.716813	0.306619	2.3378	0.0193978	0.54766
HTR2A	5.69089	4.12534	1.76616	2.33577	0.019503	0.54766
KCTD15	132	-0.884128	0.378628	-2.33509	0.0195389	0.54766
CREM	2.54612	4.40798	1.88776	2.33503	0.0195416	0.54766
PIM1	209.208	1.00005	0.428304	2.3349	0.0195488	0.54766
C11orf21	58.9873	1.70218	0.729096	2.33464	0.0195622	0.54766
CRBN	269.215	0.731818	0.313461	2.33463	0.0195625	0.54766
MIR548I1	1057.88	-0.885662	0.379455	-2.33403	0.0195939	0.54766
VPS37D	4.52104	5.2262	2.24007	2.33305	0.0196454	0.548165
MMEL1	8.36401	3.53613	1.51685	2.33124	0.0197409	0.549893
LILRB3	8.02671	-2.33476	1.00245	-2.32905	0.0198566	0.552176
GOLGA4	256.459	0.61499	0.264209	2.32767	0.0199299	0.553274
FOS	363.928	1.54547	0.664425	2.32602	0.0200175	0.554185
GPR64	14.5987	-2.98398	1.28409	-2.32381	0.0201356	0.554185
SETD4	55.9333	-1.04332	0.449155	-2.32285	0.0201873	0.554185
LDOC1	102.937	1.14641	0.493635	2.32238	0.0202124	0.554185
ACAP1	147.602	1.43785	0.619179	2.32218	0.0202231	0.554185
MYL9	312.219	1.43566	0.61834	2.32179	0.0202443	0.554185
CSNK1E	573.053	-0.666226	0.287052	-2.32092	0.020291	0.554185
ACOT1	7.60542	3.27919	1.41291	2.32088	0.0202934	0.554185
APOBEC3C	45.8123	1.06132	0.457372	2.32047	0.0203153	0.554185
MPHOSPH6	79.649	0.893863	0.385232	2.32032	0.0203234	0.554185
PGLS	306.822	-0.668982	0.288355	-2.31999	0.0203412	0.554185
SLC22A31	3.00392	-4.4475	1.91745	-2.31949	0.0203687	0.554185
CYBB	270.826	1.11984	0.483015	2.31844	0.0204252	0.5548
CMPK2	42.0674	1.53651	0.663078	2.31723	0.020491	0.555664
CPNE7	24.5757	-1.77912	0.768517	-2.31501	0.0206126	0.558039
WARS	433.436	0.704857	0.304597	2.31406	0.0206642	0.558513
GRAMD1A	279.932	-0.80002	0.345853	-2.31318	0.020713	0.558909
ZFYVE20	70.7103	0.79129	0.342377	2.31116	0.0208239	0.560561
SAMSN1	31.1665	1.79706	0.777847	2.3103	0.0208714	0.560561
CNRIP1	29.0264	1.54443	0.668532	2.31018	0.0208783	0.560561
CYP4F2	40.4966	3.44968	1.49364	2.30959	0.0209111	0.560561
AUTS2	34.7528	1.61548	0.699974	2.30792	0.0210036	0.56212
AHNAK	785.947	0.511806	0.221855	2.30694	0.0210584	0.562667
RIPK4	75.7914	-0.80512	0.349191	-2.30567	0.021129	0.563634
PFKL	1116.57	-0.505954	0.219587	-2.30412	0.0212161	0.565037
RSAD1	214.475	-0.840521	0.365083	-2.30228	0.0213196	0.566874
MMP25	59.7546	0.959719	0.417282	2.29993	0.0214522	0.56913
PCNP	574.343	0.789338	0.343258	2.29955	0.021474	0.56913
DUSP5	62.9265	1.66429	0.725709	2.29333	0.021829	0.575944
KEAP1	305.596	-0.617139	0.269204	-2.29246	0.0218793	0.575944
FLNC	102.856	1.58895	0.693404	2.29153	0.0219329	0.575944
DPT	11.2542	2.88419	1.25871	2.29138	0.0219413	0.575944
ANKRD13A	218.267	0.571368	0.249374	2.29121	0.0219513	0.575944
DGKA	488.183	1.23768	0.54026	2.2909	0.0219689	0.575944
UPK3BL	426.51	-0.774187	0.337961	-2.29076	0.0219772	0.575944
ABCC13	52.8672	1.55565	0.67955	2.28924	0.0220655	0.577334
AKR1C3	273.806	0.99137	0.434029	2.28411	0.022365	0.582145
ARHGEF28	234.301	-0.866953	0.379666	-2.28346	0.022403	0.582145
METTL22	7.36081	1.86283	0.815888	2.28319	0.0224191	0.582145
SEMA3F	98.9673	-1.09746	0.480999	-2.28162	0.022512	0.582145
NUDT11	7.49042	2.4996	1.09563	2.28142	0.0225234	0.582145
LOC732275	2.85719	-4.30332	1.88685	-2.28069	0.022567	0.582145
STON1	29.7773	1.87791	0.82363	2.28004	0.0226055	0.582145
KCNB2	3.22792	4.70314	2.06336	2.27936	0.0226454	0.582145
CYP4F30P	3.9237	-3.67833	1.61429	-2.27861	0.0226901	0.582145
SYNM	57.9848	2.17716	0.955567	2.27839	0.0227032	0.582145
SRC	440.434	-0.540735	0.23737	-2.27802	0.0227252	0.582145
OXER1	352.004	-0.906014	0.397835	-2.27736	0.0227645	0.582145
DHCR7	86.1796	1.10958	0.487393	2.27657	0.0228119	0.582145
EPHB6	62.1666	1.93159	0.848604	2.2762	0.0228342	0.582145
ETFDH	107.067	0.901765	0.396195	2.27606	0.0228422	0.582145
SAMD1	380.674	-0.681619	0.299484	-2.27598	0.0228473	0.582145
NRP2	101.994	1.10311	0.484696	2.27587	0.0228536	0.582145
METTL12	14.7547	-1.58332	0.696938	-2.27183	0.0230968	0.585248
SNORA63	155863	-0.662173	0.291652	-2.27042	0.0231819	0.585248
GDF15	137.702	-1.36246	0.600228	-2.2699	0.0232135	0.585248
PPP2R2D	131.686	0.616752	0.271736	2.26968	0.0232273	0.585248
SNAPC4	67.3831	-0.851185	0.375077	-2.26936	0.0232463	0.585248
PNRC2	1620.5	0.567247	0.249976	2.26921	0.0232556	0.585248
PCED1B-AS1	70.6492	1.61074	0.709845	2.26914	0.0232599	0.585248
GLOD5	40.083	1.42359	0.627377	2.26912	0.0232613	0.585248
P2RY6	16.9132	2.10706	0.928886	2.26837	0.0233064	0.585485
KLK12	30.2642	-1.82334	0.804038	-2.26773	0.0233459	0.585577
PIEZO2	16.1485	2.02447	0.893122	2.26674	0.0234062	0.586193
COL6A2	1735.89	0.491792	0.217047	2.26584	0.0234614	0.586678
FAM46A	223.153	0.612948	0.270709	2.26423	0.0235597	0.587761
FGF7	78.5943	1.30325	0.575864	2.26313	0.0236278	0.587761
DNAH6	14.0947	-1.72646	0.763091	-2.26245	0.0236695	0.587761
ATP8B2	206.903	1.05541	0.466787	2.26102	0.0237583	0.587761
ZNF329	68.68	0.993542	0.439448	2.26089	0.0237662	0.587761
SNORA53	14929.9	-0.64841	0.286814	-2.26074	0.0237756	0.587761
SYNE3	110.262	1.14672	0.507306	2.26041	0.0237958	0.587761
COL13A1	65.0626	0.889526	0.393591	2.26003	0.0238197	0.587761
ACP5	176.401	1.12348	0.497138	2.2599	0.0238277	0.587761
RNASE6	64.1283	1.42743	0.631818	2.25925	0.023868	0.58787
LIN7B	72.5943	-0.743155	0.329323	-2.25661	0.0240322	0.590425
PAX5	52.2051	5.95699	2.64001	2.25643	0.0240438	0.590425
DOK6	7.785	3.50273	1.55418	2.25375	0.0242119	0.593663
SLC25A52	5.1567	4.05352	1.79948	2.2526	0.0242841	0.594226
IGJ	5438.15	1.2815	0.568993	2.25223	0.0243074	0.594226
PI15	9.20261	3.31178	1.47153	2.25057	0.0244129	0.594711
DNAJB1	110.853	-0.680266	0.302376	-2.24973	0.024466	0.594711
INTS3	227.75	-0.789831	0.351199	-2.24896	0.0245152	0.594711
SLCO4A1	37.7167	-1.11323	0.495048	-2.24874	0.0245293	0.594711
CLDN9	24.6645	-1.44961	0.644698	-2.24851	0.0245437	0.594711
DHRSX	351.15	-0.612682	0.272486	-2.24849	0.0245451	0.594711
FITM1	3.72068	-2.75019	1.2235	-2.2478	0.0245888	0.594889
NRL	7.81201	-2.52216	1.12264	-2.24662	0.0246641	0.595832
MIR548I2	1063.92	-0.990046	0.440868	-2.24567	0.0247249	0.596164
OR52N4	8.19258	2.64893	1.17978	2.24527	0.0247507	0.596164
ANO1	86.4145	-1.33684	0.596061	-2.24279	0.0249103	0.599127
PHF13	99.3378	-0.788212	0.351855	-2.24016	0.0250805	0.601762
SLC46A3	201.599	0.957278	0.427363	2.23996	0.0250933	0.601762
AEN	99.5624	-0.793776	0.354695	-2.23792	0.0252266	0.602616
PPIH	29.7814	1.31169	0.586141	2.23784	0.0252317	0.602616
RNF186	685.429	-0.799612	0.357338	-2.23769	0.025241	0.602616
HOXB6	1331.91	-0.771511	0.344862	-2.23716	0.0252761	0.602616
MOXD1	29.4435	1.62545	0.728139	2.23233	0.0255931	0.608327
TM6SF2	22.211	2.89077	1.29511	2.23207	0.0256102	0.608327
SPRYD7	187.07	0.777534	0.348571	2.23063	0.0257053	0.608327
PDK4	559.871	0.896748	0.402017	2.23062	0.0257061	0.608327
SP8	2.16829	-4.41974	1.98154	-2.23046	0.0257168	0.608327
EEF2K	118.543	0.698342	0.313139	2.23013	0.0257385	0.608327
NLRP7	3.20039	-3.50829	1.57362	-2.22944	0.0257848	0.608543
HPCAL4	5.25871	4.67505	2.10104	2.22511	0.0260739	0.613739
MUC17	86.5064	2.84031	1.27653	2.22502	0.0260799	0.613739
SLC38A11	24.8757	2.01054	0.904613	2.22254	0.0262471	0.61549
LOC100506888	121.285	-1.14402	0.514861	-2.222	0.0262834	0.61549
SOX11	3.48675	4.09138	1.84154	2.22172	0.0263024	0.61549
SYTL1	127.922	-0.989754	0.445564	-2.22135	0.0263273	0.61549
NXPE3	27.6764	1.35249	0.608963	2.22098	0.0263524	0.61549
BCAS4	41.3105	2.05465	0.925294	2.22053	0.0263826	0.61549
LOC389791	40.1331	-1.58702	0.714869	-2.22002	0.0264173	0.61549
CTSC	390.461	0.737532	0.332342	2.21919	0.0264735	0.615922
FBLN1	21.5182	1.49608	0.674519	2.218	0.026555	0.616502
LOC1720	5.42801	4.69974	2.11974	2.21713	0.0266144	0.616502
FKBP11	108.176	0.814684	0.367577	2.21636	0.0266667	0.616502
HSPA7	228.214	1.14401	0.516229	2.21608	0.0266859	0.616502
HCLS1	124.206	1.15564	0.521482	2.21607	0.0266866	0.616502
CLMP	52.1725	1.11224	0.502111	2.21513	0.0267513	0.617126
OAT	247.052	1.2927	0.58379	2.21432	0.0268069	0.61731
CD163L1	87.7563	1.51159	0.68277	2.21391	0.0268347	0.61731
KIAA1671	402.204	0.664814	0.300558	2.21193	0.0269713	0.618893
NCAPD2	254.636	-0.674606	0.305043	-2.21151	0.0270006	0.618893
TPRKB	158.5	0.840306	0.380071	2.21092	0.0270415	0.618893
ANKRD24	53.6459	0.962007	0.435154	2.21073	0.0270546	0.618893
KIAA0922	258.544	1.2964	0.586852	2.20908	0.0271691	0.619173
ITK	29.754	2.11076	0.955509	2.20904	0.0271721	0.619173
DTX4	455.4	-0.719429	0.325884	-2.20762	0.0272705	0.619173
FAM104B	129.024	0.661717	0.299744	2.20761	0.0272717	0.619173
RPH3AL	81.3689	-0.82856	0.375422	-2.20701	0.0273134	0.619173
ST6GALNAC3	22.7864	1.59615	0.723231	2.20698	0.0273157	0.619173
RGS12	11.6819	-1.70862	0.774377	-2.20644	0.0273532	0.619173
RELN	2.91598	4.59877	2.08446	2.20621	0.0273693	0.619173
RBM28	53.3452	-0.883712	0.400714	-2.20534	0.0274299	0.619365
PIAS4	209.903	-0.603962	0.273941	-2.20472	0.027474	0.619365
RASD2	77.2961	-1.05604	0.479076	-2.20433	0.0275009	0.619365
LINC00323	5.3376	-2.75422	1.24969	-2.20393	0.027529	0.619365
STK17A	250.117	1.14801	0.521623	2.20085	0.0277466	0.623106
C7orf50	57.3922	-0.827844	0.376232	-2.20036	0.0277815	0.623106
PWP1	129.302	0.70143	0.318859	2.19981	0.0278204	0.623106
ADPRH	20.6929	2.4655	1.12097	2.19943	0.0278475	0.623106
USP6	3.33453	4.03414	1.8384	2.19437	0.0282085	0.630153
TYROBP	632.253	0.923964	0.421143	2.19395	0.0282393	0.630153
ACSS2	5.03421	2.82796	1.2895	2.19307	0.0283025	0.630396
APOE	809.53	1.18202	0.539065	2.19272	0.0283272	0.630396
LOC100127888	3.07024	-2.97617	1.35794	-2.19169	0.0284021	0.631205
BOP1	284.744	-0.676393	0.30886	-2.18996	0.0285268	0.633117
TCF23	5.38635	3.99898	1.82686	2.18899	0.0285974	0.633826
CUEDC1	120.084	-0.905349	0.413798	-2.1879	0.0286768	0.634727
KRTAP5-10	11.0104	2.02548	0.926537	2.18607	0.0288102	0.636818
SLCO2B1	1349.98	0.770328	0.352853	2.18314	0.0290255	0.638888
PSORS1C1	71.4539	-1.01868	0.466779	-2.18236	0.0290829	0.638888
EID2B	25.8321	1.57052	0.719749	2.18204	0.0291065	0.638888
C1orf159	185.354	-0.791975	0.362995	-2.18178	0.0291258	0.638888
FLCN	142.791	0.77863	0.356905	2.18162	0.0291378	0.638888
DLGAP3	4.44245	3.12366	1.43203	2.18128	0.029163	0.638888
LRRC69	5.54452	-2.62845	1.20536	-2.18063	0.0292109	0.638888
TFEC	7.58387	2.60998	1.19693	2.18056	0.0292159	0.638888
C16orf74	11.8161	2.12091	0.972891	2.18001	0.0292568	0.638929
EFEMP1	35.3833	1.52791	0.701335	2.17858	0.0293631	0.640108
COL16A1	144.083	0.830067	0.381234	2.17732	0.0294568	0.640108
ITGAM	34.8937	1.18415	0.543861	2.1773	0.0294582	0.640108
ZNF300P1	2.86494	3.78917	1.7404	2.17718	0.0294671	0.640108
POPDC3	13.34	-2.6971	1.23987	-2.17531	0.0296072	0.642106
SEPTIN6	380.201	1.09055	0.50159	2.17419	0.0296907	0.642106
KRTAP9-8	3.29084	4.72438	2.17334	2.17379	0.0297209	0.642106
FAM78A	72.121	1.33186	0.612744	2.1736	0.0297349	0.642106
MAATS1	23.8298	1.29581	0.596252	2.17325	0.0297612	0.642106
LOC158376	30.3417	1.49047	0.685962	2.17281	0.0297943	0.642106
RPLP1	35684.3	-0.445753	0.205239	-2.17187	0.0298656	0.642136
AADAT	83.2282	-1.14935	0.529227	-2.17176	0.0298741	0.642136
RGS19	20.2323	1.46736	0.675871	2.17107	0.0299258	0.642404
SYNC	2.97803	4.59983	2.11928	2.17047	0.0299712	0.642522
EFCAB4A	426.544	-0.989254	0.455914	-2.16982	0.0300202	0.642522
ZNF736	100.758	0.92737	0.427469	2.16944	0.030049	0.642522
IFNW1	11.217	2.9367	1.35436	2.16833	0.0301338	0.643497
EBF2	1.95553	-3.76599	1.73734	-2.16767	0.0301836	0.643721
OR10A5	73.5417	1.33719	0.617061	2.16704	0.0302321	0.643915
ADCY5	30.3182	1.09315	0.504812	2.16546	0.0303522	0.644359
STX7	347.952	0.677479	0.312871	2.16536	0.0303601	0.644359
FAM3C	392.831	0.670898	0.309852	2.16522	0.0303709	0.644359
UBTF	222.477	0.594138	0.274779	2.16224	0.0305995	0.648368
LOC439949	39.3146	1.21913	0.564112	2.16114	0.0306842	0.648545
ARHGAP15	112.204	1.59386	0.737519	2.16111	0.030687	0.648545
CCL8	8.40159	2.21228	1.02424	2.15992	0.0307785	0.649641
TBC1D9	102.417	1.33701	0.619202	2.15925	0.0308311	0.649914
DISC1	13.6745	1.69553	0.785518	2.15849	0.0308897	0.650268
PPWD1	241.569	0.513877	0.238146	2.15782	0.0309418	0.650268
NEAT1	21497.1	0.708824	0.32854	2.1575	0.030967	0.650268
ETV5	33.4402	1.74069	0.807284	2.15623	0.0310654	0.651203
GALNT6	127.496	-0.767271	0.355893	-2.15591	0.0310911	0.651203
GNA15	69.4749	-1.05391	0.489345	-2.15372	0.0312621	0.653452
GDA	196.989	1.35894	0.631112	2.15324	0.0312998	0.653452
NMRAL1	197.519	-0.71642	0.332753	-2.15301	0.0313181	0.653452
IRF8	122.605	1.00545	0.467119	2.15244	0.0313628	0.653552
ATP5E	1420.85	0.528034	0.245402	2.15171	0.0314202	0.653565
ABCD2	31.7426	1.84896	0.859509	2.15119	0.0314614	0.653565
WDHD1	34.5007	-1.03724	0.482321	-2.15051	0.0315149	0.653565
ZNF569	47.2358	2.05024	0.953464	2.1503	0.0315311	0.653565
SOGA1	81.3777	-0.82548	0.38397	-2.14985	0.0315669	0.653565
ARL5C	5.32064	4.67038	2.17288	2.1494	0.0316029	0.653565
CIT	40.1271	-1.41156	0.657157	-2.14798	0.0317156	0.654008
ASAP2	257.163	-0.70688	0.329106	-2.14788	0.0317232	0.654008
DHRS11	456.81	0.736655	0.34301	2.14762	0.0317441	0.654008
PLCB2	287.177	1.04855	0.488477	2.14658	0.0318268	0.654742
CYFIP2	97.8265	1.22944	0.572906	2.14598	0.0318746	0.654742
SUV420H2	29.8413	-1.34139	0.625161	-2.14567	0.0318996	0.654742
HYI	557.012	-0.583021	0.271796	-2.14506	0.0319477	0.654907
CDC42EP1	1294.14	-0.614988	0.286783	-2.14443	0.0319982	0.655123
OR11H6	11.6426	3.00919	1.40413	2.1431	0.0321051	0.656491
PLD2	51.647	-0.779408	0.364116	-2.14055	0.0323104	0.659866
LEAP2	29.978	1.98121	0.926423	2.13856	0.0324714	0.662327
FTL	7092.94	-0.580675	0.271897	-2.13564	0.0327085	0.665089
PCDH18	301.851	0.788853	0.369415	2.13541	0.0327272	0.665089
IRX2	9.8446	-3.1141	1.45857	-2.13503	0.0327584	0.665089
LNX1	64.0177	-1.29209	0.605224	-2.1349	0.0327692	0.665089
ITGB7	106.257	1.11983	0.524767	2.13395	0.0328468	0.6654
TMEM156	71.6656	1.56321	0.732643	2.13366	0.0328709	0.6654
NAV1	238.403	0.676782	0.317331	2.13273	0.032947	0.6654
TET1	43.3002	0.751778	0.352496	2.13273	0.032947	0.6654
PMS2CL	75.2065	1.06796	0.500949	2.13187	0.0330179	0.666009
BTBD11	9.42647	2.41428	1.13336	2.13019	0.0331561	0.667619
PEG10	12.0938	2.48056	1.16463	2.12991	0.0331792	0.667619
EPHA1	191.87	-0.723023	0.339834	-2.12758	0.0333722	0.670679
ATP2B1	61.9678	0.864036	0.40621	2.12707	0.0334144	0.670703
ADAM28	47.4715	1.07551	0.505866	2.12608	0.0334966	0.67153
LINC00667	17.9308	2.42613	1.14151	2.12537	0.0335558	0.671895
C8orf40	121.607	0.877926	0.413212	2.12464	0.0336168	0.672295
SF3A2	321.967	-0.830794	0.391124	-2.12412	0.0336603	0.672344
OR1L6	20.4554	1.6868	0.794439	2.12326	0.033732	0.672864
FOXL2	11.9401	6.61762	3.11923	2.12155	0.0338753	0.672864
GPR63	43.7408	1.33928	0.631559	2.12059	0.0339565	0.672864
PPP2R1A	403.003	-0.462277	0.218059	-2.11996	0.034009	0.672864
TAF1C	80.5648	-0.881348	0.415882	-2.11923	0.0340712	0.672864
NAGS	30.5455	1.55743	0.735026	2.11888	0.0341008	0.672864
CTR9	166.275	0.78589	0.370901	2.11887	0.0341018	0.672864
FAM188B	131.959	-0.74023	0.349409	-2.11852	0.0341311	0.672864
WASF1	11.248	2.68555	1.26768	2.11847	0.034135	0.672864
GNA12	211.57	-0.49634	0.234361	-2.11784	0.0341883	0.672864
SMCR5	167.298	-0.863752	0.407869	-2.11772	0.0341991	0.672864
SPTBN4	3.42593	4.82762	2.27978	2.11758	0.0342107	0.672864
PLEKHO1	42.7541	0.979487	0.462716	2.11682	0.034275	0.672864
SORD	336.261	-1.01428	0.47923	-2.11649	0.0343035	0.672864
CD72	36.4596	2.19431	1.0372	2.11561	0.0343779	0.672864
IGLL5	1714.31	1.19134	0.563163	2.11544	0.0343924	0.672864
FMR1	235.163	0.788518	0.373015	2.11391	0.0345231	0.672864
ST3GAL1	18.1683	1.92681	0.912266	2.11211	0.0346767	0.672864
PTAFR	10.5604	1.85694	0.879366	2.11168	0.034714	0.672864
NCF4	218.621	1.0094	0.478041	2.11154	0.034726	0.672864
KLF10	514.2	0.5556	0.263153	2.11132	0.0347449	0.672864
CST7	13.8221	1.91828	0.908812	2.11075	0.0347935	0.672864
TLR10	7.83644	3.7703	1.78625	2.11074	0.0347951	0.672864
ZNRF3	197.582	-1.19719	0.567248	-2.11053	0.0348126	0.672864
GPBAR1	3.69509	3.08114	1.45994	2.11045	0.0348193	0.672864
KIAA1211	94.2342	1.1948	0.566382	2.10953	0.0348986	0.672864
OVCA2	117.331	-0.547655	0.25964	-2.10928	0.0349204	0.672864
NR3C1	199.41	1.01628	0.481831	2.10919	0.0349278	0.672864
PGCP1	2.89823	4.54072	2.15316	2.10887	0.034956	0.672864
OR1D2	4.77593	4.51512	2.14124	2.10865	0.0349746	0.672864
SLC45A4	133.803	-0.691387	0.328069	-2.10744	0.0350793	0.672864
TMEM67	29.8311	-1.009	0.478786	-2.10742	0.0350812	0.672864
BTLA	29.6894	1.98232	0.940976	2.10666	0.035147	0.672864
WDR86-AS1	2.867	-4.26298	2.02363	-2.1066	0.0351522	0.672864
LOC100289495	10.0817	1.89105	0.897678	2.1066	0.0351525	0.672864
HYAL2	80.5689	-0.751114	0.356597	-2.10634	0.0351749	0.672864
ATP2B2	5.05902	5.36303	2.54696	2.10566	0.0352338	0.672864
STAT4	36.8782	1.41951	0.674287	2.1052	0.0352738	0.672864
PAOX	26.6031	1.1649	0.553542	2.10444	0.0353397	0.672864
ARHGDIB	549.039	0.87751	0.417021	2.10424	0.0353579	0.672864
NANOG	229.259	-0.594107	0.282358	-2.10409	0.0353707	0.672864
OR12D3	3.92693	4.99036	2.37368	2.10237	0.0355208	0.673032
RASSF5	76.0171	1.23271	0.586398	2.10218	0.0355378	0.673032
SNORA14A	4210.02	-0.57829	0.275098	-2.10213	0.0355421	0.673032
PCDH19	9.51573	1.96893	0.936648	2.10211	0.0355439	0.673032
ZYG11A	3.22403	-3.73181	1.77641	-2.10076	0.0356619	0.674398
CD2	131.427	1.05927	0.504491	2.09967	0.0357576	0.674398
ABI3	251.09	1.01199	0.482057	2.09931	0.0357892	0.674398
SH3PXD2B	117.033	-0.930392	0.443223	-2.09915	0.0358036	0.674398
USP13	31.0915	1.29959	0.619231	2.09871	0.0358423	0.674398
ALKBH1	41.9706	1.00139	0.477251	2.09826	0.0358826	0.674398
FNBP1	227.14	0.753862	0.359323	2.09801	0.0359042	0.674398
LRRC8C	106.887	0.910132	0.433971	2.09722	0.0359741	0.674565
PDZK1	148.242	3.30905	1.5782	2.09672	0.0360185	0.674565
FN3K	130.177	-0.647062	0.308637	-2.09651	0.0360367	0.674565
PPP1R18	197.933	0.957153	0.456787	2.09541	0.036135	0.675605
OAS1	219.861	1.12286	0.535984	2.09496	0.0361747	0.675605
GRIA1	3.70595	4.15431	1.98394	2.09397	0.0362624	0.676471
ZNF714	149.58	0.784358	0.374781	2.09284	0.036363	0.677576
SVEP1	28.0255	1.76837	0.845248	2.09213	0.0364273	0.677609
PGBD2	121.935	0.886468	0.423762	2.0919	0.0364475	0.677609
SEPN1	325.906	-0.600139	0.287119	-2.09021	0.0365992	0.679355
PRPH	10.719	3.556	1.7015	2.08993	0.0366244	0.679355
BST2	448.172	1.06227	0.50899	2.08702	0.0368861	0.681299
TOPORS	295.856	-0.618409	0.296342	-2.08681	0.0369056	0.681299
NUS1	295.554	0.863399	0.413746	2.08678	0.0369076	0.681299
LOC113230	202.361	-0.616934	0.295716	-2.08624	0.0369567	0.681299
BTN2A2	62.6056	1.13432	0.543879	2.0856	0.0370146	0.681299
KIAA1551	464.999	0.974822	0.46756	2.08492	0.0370769	0.681299
GATM	187.267	1.09101	0.523308	2.08483	0.0370843	0.681299
RBM48	77.4716	-0.602082	0.288835	-2.08452	0.0371127	0.681299
QTRT1	261.681	-0.827035	0.396797	-2.08428	0.0371348	0.681299
FRMPD2P1	10.944	6.49771	3.11946	2.08296	0.037255	0.681299
AGPAT9	95.8379	1.11561	0.535609	2.08289	0.0372614	0.681299
PMP22	352.364	1.10174	0.52897	2.0828	0.0372691	0.681299
HCFC2	60.0219	1.13669	0.545752	2.0828	0.0372699	0.681299
CD1D	17.286	1.96912	0.945804	2.08195	0.037347	0.681322
C3orf18	54.5977	1.44642	0.695164	2.08068	0.037463	0.681322
FAM153C	13.4192	2.94289	1.41472	2.0802	0.0375073	0.681322
OR5AU1	3.98949	4.30021	2.06728	2.08012	0.0375141	0.681322
PICK1	625.322	-0.642958	0.309186	-2.07952	0.0375697	0.681322
SCN9A	42.5073	1.23496	0.593894	2.07942	0.0375789	0.681322
TCF21	70.678	0.957369	0.460446	2.07922	0.0375971	0.681322
ICAM3	14.3531	1.78797	0.859954	2.07915	0.0376039	0.681322
C5orf28	69.344	-0.836627	0.402603	-2.07804	0.0377054	0.682125
CASP10	142.338	0.812845	0.391282	2.07739	0.0377656	0.682125
NLRP2	16.4435	2.58102	1.24334	2.07587	0.0379059	0.682125
RRN3P2	340.312	0.854691	0.411744	2.07578	0.0379139	0.682125
CNR2	6.06595	3.00099	1.44604	2.07532	0.0379568	0.682125
SUPT4H1	1054.42	-0.807925	0.38937	-2.07496	0.0379906	0.682125
SCPEP1	178.366	0.704383	0.339615	2.07406	0.0380736	0.682125
CD84	102.732	1.54023	0.742852	2.07341	0.0381345	0.682125
ESPNP	11.1878	-2.23298	1.07732	-2.07273	0.0381976	0.682125
POU2F2	262.947	1.91435	0.923796	2.07227	0.0382404	0.682125
ZP3	46.9608	-0.912074	0.44016	-2.07214	0.0382524	0.682125
PGK2	11.7564	5.87	2.83293	2.07206	0.0382598	0.682125
HIATL1	121.424	0.671853	0.324278	2.07184	0.0382802	0.682125
HS3ST3A1	14.4501	1.69522	0.818346	2.07152	0.0383101	0.682125
VCPIP1	122.836	0.696186	0.336157	2.07101	0.0383575	0.682125
GOLGA5	235.251	0.89982	0.434486	2.071	0.0383591	0.682125
MITF	8.92161	2.02798	0.979364	2.07071	0.0383855	0.682125
CXCL9	19.0536	1.69499	0.81873	2.07026	0.0384277	0.682125
UVSSA	274.436	-0.759249	0.366793	-2.06997	0.0384553	0.682125
HAPLN1	13.11	2.17373	1.05027	2.06969	0.0384812	0.682125
CRY1	95.3851	0.796557	0.385085	2.06852	0.038591	0.682894
POP5	27.4099	1.26634	0.612346	2.06802	0.0386382	0.682894
NCOR1	324.668	0.663422	0.320854	2.06767	0.0386706	0.682894
IRGM	4.20635	2.97092	1.43732	2.06698	0.0387358	0.682894
ATOH8	29.1604	-1.15231	0.557595	-2.06657	0.0387747	0.682894
TIFA	67.8342	1.04465	0.505659	2.06593	0.0388354	0.682894
HLA-F-AS1	5.78902	-2.36342	1.14503	-2.06406	0.0390119	0.682894
HOOK2	405.116	-0.795384	0.385388	-2.06385	0.0390315	0.682894
MS4A7	34.6851	1.11747	0.541504	2.06363	0.0390525	0.682894
ZNF518A	11.4036	1.79698	0.87087	2.06343	0.0390718	0.682894
GPNMB	214.424	0.957567	0.464118	2.0632	0.039094	0.682894
IQCE	195.273	-0.825047	0.399951	-2.06287	0.0391248	0.682894
C3orf32	15.261	2.9655	1.43844	2.0616	0.0392458	0.682894
SNORA70F	143.893	0.862934	0.4186	2.06148	0.0392576	0.682894
USP54	779.806	-0.624644	0.303026	-2.06135	0.0392693	0.682894
LYST	165.726	0.696938	0.338165	2.06094	0.039309	0.682894
MEF2BNB	2.45237	3.52063	1.70835	2.06084	0.0393184	0.682894
SCARF1	75.819	0.71522	0.347063	2.06078	0.0393241	0.682894
ADD2	4.417	5.19281	2.52007	2.06058	0.0393432	0.682894
LINC00261	125.113	-1.1271	0.547155	-2.05992	0.039406	0.682894
SLC29A2	243.801	-0.702112	0.340868	-2.05978	0.0394199	0.682894
PCDHB19P	75.0279	-1.01063	0.490706	-2.05955	0.0394418	0.682894
IL10	3.23776	4.0008	1.9442	2.05782	0.0396075	0.684536
MAPK10	71.1016	0.981416	0.477097	2.05706	0.0396809	0.684536
SIPA1	192.591	1.03754	0.50441	2.05693	0.0396927	0.684536
GAR1	11.3344	-1.85052	0.899699	-2.05682	0.0397038	0.684536
CCL18	7.21136	2.58844	1.25912	2.05575	0.0398065	0.684619
CASP8AP2	146.059	0.621703	0.302457	2.0555	0.0398303	0.684619
ETV3	10.1523	-1.35565	0.659535	-2.05547	0.039834	0.684619
MLLT4	735.761	-0.410158	0.199705	-2.05382	0.0399934	0.686184
TMOD4	14.3556	2.16447	1.05396	2.05366	0.0400089	0.686184
ZNF682	51.7944	-0.708905	0.345435	-2.05221	0.0401493	0.68649
LY6G6F	11.1668	-1.82638	0.889968	-2.05219	0.0401517	0.68649
TUBB3	10.7277	1.71541	0.836345	2.05109	0.0402586	0.68649
PCK1	206.404	1.08446	0.528733	2.05105	0.0402619	0.68649
BRE	3.53104	3.03047	1.47758	2.05097	0.0402703	0.68649
LTB	168.19	1.47747	0.720405	2.05088	0.0402782	0.68649
CYBRD1	275.7	1.22219	0.596075	2.05041	0.0403249	0.686545
TMEM198	14.85	1.30275	0.635491	2.04999	0.0403653	0.686545
NCAPH2	81.6451	-0.977265	0.477236	-2.04776	0.0405836	0.686545
STX17	168.47	-0.603874	0.29491	-2.04766	0.0405936	0.686545
ARHGAP25	79.7834	1.61106	0.786826	2.04755	0.0406043	0.686545
PNPLA3	9.33986	2.62316	1.28127	2.04731	0.0406281	0.686545
SDCCAG3	12.4315	-1.42296	0.695183	-2.04688	0.04067	0.686545
TDP2	1223	0.853736	0.417124	2.04672	0.0406857	0.686545
FDX1L	163.856	-0.705169	0.344544	-2.04667	0.0406903	0.686545
C1orf21	418.488	0.60574	0.29618	2.04518	0.0408372	0.686545
WTIP	30.1484	-1.38538	0.677453	-2.04498	0.0408572	0.686545
LRRC10B	18.6115	2.21358	1.08284	2.04424	0.0409301	0.686545
GPR56	874.369	-0.933727	0.456958	-2.04335	0.0410175	0.686545
ELMO1	165	1.18896	0.581889	2.04328	0.0410246	0.686545
B3GNT6	384.056	-0.97011	0.474858	-2.04295	0.0410576	0.686545
ABCB4	12.7886	1.99115	0.975176	2.04184	0.0411675	0.686545
N4BP2L2	42.0281	1.02646	0.50274	2.04173	0.0411781	0.686545
MT1F	741.535	-0.638682	0.312914	-2.04108	0.0412431	0.686545
ABHD2	331.679	0.47092	0.230729	2.04101	0.0412497	0.686545
CCDC3	32.6464	-1.3516	0.662239	-2.04096	0.041255	0.686545
PREX1	77.1674	1.19725	0.586695	2.04067	0.0412834	0.686545
FBXO17	11.7253	1.71635	0.841379	2.03992	0.0413583	0.686545
CD151	964.004	-0.619598	0.303762	-2.03974	0.0413758	0.686545
TRPV4	14.5949	-1.72344	0.845013	-2.03954	0.0413958	0.686545
LCP2	233.777	0.941718	0.46176	2.03941	0.0414092	0.686545
C7orf29	106.05	-0.707815	0.347103	-2.03921	0.0414289	0.686545
PRG1	9.668	2.09986	1.02976	2.03917	0.0414328	0.686545
EGR3	30.5867	1.65076	0.809725	2.03867	0.0414825	0.686545
DOCK4	26.3984	1.24695	0.611689	2.03853	0.041497	0.686545
LOC729121	2.52953	-4.1694	2.0462	-2.03764	0.0415863	0.687329
RAC2	155.729	0.967521	0.475702	2.03388	0.0419635	0.692624
LOC100506023	59.2271	1.07795	0.530066	2.03361	0.0419913	0.692624
RNF144A	57.1724	0.822523	0.404815	2.03185	0.0421689	0.694522
SNORA39	46.8411	-0.905543	0.445723	-2.03163	0.0421912	0.694522
ACAT2	103.447	0.826362	0.406945	2.03065	0.042291	0.695466
REN	5.16363	4.65888	2.29543	2.02963	0.0423943	0.696466
CMTM8	267.763	-0.740443	0.365029	-2.02845	0.0425143	0.697475
PLEKHA3	107.625	0.756648	0.373202	2.02745	0.0426166	0.697475
CAPN13	29.2459	1.7557	0.866158	2.02699	0.0426632	0.697475
TNK1	20.0488	-2.24207	1.10642	-2.02642	0.0427222	0.697475
GTPBP6	246.38	-0.715785	0.353309	-2.02595	0.0427703	0.697475
MYBPC2	5.24617	3.784	1.86783	2.02588	0.0427767	0.697475
HSPA12B	13.4298	1.40336	0.692738	2.02582	0.0427837	0.697475
CD300LF	14.3388	1.45803	0.719767	2.02569	0.0427964	0.697475
ETNK2	9.08486	2.30605	1.139	2.02463	0.0429051	0.698264
EIF4EBP1	277.662	-0.687139	0.33943	-2.02439	0.0429301	0.698264
AFMID	103.844	-0.843921	0.417071	-2.02345	0.0430271	0.69901
NCEH1	34.0889	0.967212	0.47808	2.02312	0.0430613	0.69901
PNLIPRP2	24.2684	2.59668	1.28386	2.02255	0.0431193	0.699259
ANAPC2	120.001	-0.535944	0.265111	-2.02158	0.0432194	0.70018
OR4A5	1.76717	-4.7245	2.3387	-2.02014	0.0433686	NA
DISP2	106.782	1.25826	0.622986	2.01972	0.0434121	0.70018
ABR	30.5302	-0.984736	0.487711	-2.0191	0.0434771	0.70018
RPL6	3553.62	0.680198	0.336949	2.0187	0.0435188	0.70018
RNF41	173.783	-0.570693	0.28277	-2.01823	0.0435676	0.70018
ZNF780A	276.918	0.647496	0.320868	2.01795	0.0435964	0.70018
LAMA3	194.303	-1.10089	0.545602	-2.01776	0.0436165	0.70018
WDR17	19.9014	1.99378	0.988235	2.01752	0.0436412	0.70018
UBE2Q2P1	335.148	-0.872894	0.432685	-2.01739	0.043655	0.70018
C1QL1	7.7856	3.56416	1.7668	2.0173	0.0436643	0.70018
DDX18	126.778	0.481747	0.238808	2.0173	0.0436646	0.70018
ANKH	166.985	-0.965638	0.478749	-2.017	0.0436951	0.70018
SCN1B	51.7495	-1.37797	0.683296	-2.01665	0.0437318	0.70018
GNL1	242.522	-0.705619	0.35007	-2.01565	0.0438363	0.701167
WAPAL	190.077	0.556788	0.276333	2.01492	0.043913	0.701228
OR4D11	6.20818	3.53157	1.75369	2.01379	0.0440312	0.701228
ANXA5	155.763	0.73107	0.363076	2.01354	0.0440574	0.701228
DDX39A	54.8875	-1.09541	0.544122	-2.01317	0.044097	0.701228
DKFZP434H168	35.1505	1.2801	0.636005	2.01272	0.0441444	0.701228
CLDN12	390.429	-0.695757	0.345693	-2.01265	0.0441519	0.701228
GPD1L	301.762	0.79597	0.395485	2.01264	0.0441522	0.701228
CENPO	55.2484	0.754303	0.374879	2.01213	0.0442068	0.701228
ST6GALNAC2	26.6253	-1.51434	0.752672	-2.01195	0.0442254	0.701228
SOCS3	57.2428	1.04348	0.518752	2.01153	0.0442699	0.701255
PSTPIP1	94.7566	1.47888	0.735591	2.01047	0.0443816	0.701537
RASAL3	139.444	1.19466	0.594281	2.01026	0.0444037	0.701537
TNKS1BP1	302.181	-0.514006	0.255707	-2.01014	0.0444163	0.701537
HOXD9	135.276	1.37479	0.684235	2.00924	0.0445114	0.701577
VPREB3	39.0041	3.13993	1.56296	2.00896	0.0445411	0.701577
TMEM253	12.4397	2.57063	1.27962	2.0089	0.0445473	0.701577
PBRM1	605.312	0.528603	0.263296	2.00764	0.0446819	0.702905
FAM181B	3.09241	-3.83726	1.91186	-2.00708	0.0447406	0.702905
CD8A	48.8804	1.74673	0.870364	2.0069	0.0447604	0.702905
NABP1	288.971	1.0524	0.524852	2.00513	0.0449494	0.704664
NOS3	25.0426	-1.13014	0.563818	-2.00444	0.0450232	0.704664
CDHR2	462.072	1.28515	0.641236	2.00417	0.0450517	0.704664
FAM86B1	48.303	1.33103	0.664156	2.00409	0.0450602	0.704664
RPS26P11	4.77954	2.80771	1.40134	2.00359	0.0451144	0.704664
ERVV-1	5.89515	-2.99638	1.49562	-2.00344	0.0451305	0.704664
TMX4	69.7017	0.990315	0.494677	2.00194	0.0452911	0.706498
TMEM184B	482.111	-0.637219	0.318579	-2.00019	0.0454794	0.707898
NAT8B	29.5748	1.66523	0.832821	1.99951	0.0455532	0.707898
DGCR2	450.522	-0.495771	0.248037	-1.99878	0.0456324	0.707898
AGGF1	146.932	0.562907	0.281703	1.99823	0.0456921	0.707898
PTPN7	117.237	1.01445	0.507766	1.99787	0.0457304	0.707898
LILRA1	3.47372	3.38281	1.69336	1.99769	0.0457498	0.707898
AKAP8	161.22	-0.761119	0.381069	-1.99733	0.0457898	0.707898
PARP15	134.162	2.10386	1.05345	1.99712	0.0458124	0.707898
NLGN2	163.24	0.840698	0.420961	1.99709	0.0458152	0.707898
LOC202781	93.7822	-0.862077	0.431692	-1.99697	0.0458282	0.707898
HIPK4	2.62015	3.6237	1.81483	1.99671	0.0458563	0.707898
RCSD1	142.436	1.11055	0.556339	1.99618	0.0459147	0.708132
HDGFRP3	55.1287	1.27823	0.640989	1.99416	0.0461348	0.710858
FAM92A1P2	3.48589	4.05107	2.03361	1.99205	0.0463652	0.712822
PKIB	142.004	1.10601	0.555308	1.99171	0.046403	0.712822
GBP2	907.051	0.705387	0.354193	1.99153	0.0464226	0.712822
LOC283663	66.5125	1.44839	0.727425	1.99112	0.046468	0.712822
HIPK2	625.864	-0.63663	0.319788	-1.99079	0.0465043	0.712822
RSPO3	12.6358	2.27802	1.1444	1.99058	0.0465275	0.712822
MAPK12	43.1224	-0.984419	0.494629	-1.99022	0.0465669	0.712822
AMH	22.6568	-1.34957	0.678455	-1.98918	0.0466816	0.713911
NR1H4	92.3156	1.41843	0.713288	1.98858	0.0467481	0.71426
SDC2	144.788	1.00115	0.503603	1.98797	0.0468147	0.714372
HOXA3	393.186	-0.920612	0.463181	-1.98759	0.0468575	0.714372
LRRC36	3.35353	4.76766	2.39903	1.98733	0.0468862	0.714372
FEZF1-AS1	2.32118	-4.60002	2.31608	-1.98613	0.0470193	0.714459
ABHD16A	329.162	-0.471996	0.237661	-1.98601	0.0470325	0.714459
TENM1	14.4374	2.48877	1.25322	1.98591	0.0470431	0.714459
ZNF600	80.6248	0.784489	0.39509	1.9856	0.0470782	0.714459
SLC14A2	3.91583	-3.3331	1.67918	-1.98495	0.0471496	0.714459
KRT16	3.68233	2.89722	1.45962	1.98492	0.0471537	0.714459
GABRB3	2.01011	4.05926	2.04597	1.98403	0.047253	0.715303
FAM22D	6.22676	1.77182	0.893724	1.98252	0.0474212	0.717185
FXYD6	372.804	1.14124	0.575819	1.98193	0.0474865	0.717511
RERG	11.6591	1.71086	0.86354	1.98122	0.0475671	0.717852
LOC100506730	100.667	-0.699151	0.353059	-1.98027	0.0476734	0.717852
HIST1H2BK	300.228	0.682454	0.344633	1.98023	0.0476773	0.717852
OR5M11	15.3575	-1.42607	0.720275	-1.9799	0.047715	0.717852
IGSF5	8.25077	3.38681	1.71176	1.97855	0.0478664	0.717852
MAP3K2	224.433	0.581222	0.293767	1.97852	0.0478706	0.717852
PCGF1	86.9549	-0.686414	0.346986	-1.97822	0.0479039	0.717852
TAF3	166.475	0.779423	0.394011	1.97817	0.047909	0.717852
ADAM33	123.673	0.991927	0.50147	1.97804	0.0479245	0.717852
SAPCD2	188.576	-1.01405	0.512732	-1.97775	0.0479571	0.717852
C2orf18	122.304	-0.605438	0.306224	-1.97711	0.0480292	0.717852
HHLA2	227.502	0.922343	0.466648	1.97653	0.0480951	0.717852
IL6ST	403.274	0.607641	0.307508	1.97602	0.048153	0.717852
UBD	76.398	1.51786	0.7684	1.97536	0.0482275	0.717852
SH2D3A	476.921	-0.451154	0.228399	-1.97529	0.0482358	0.717852
KANK1	539.432	-0.732953	0.371069	-1.97525	0.0482401	0.717852
PRDM8	55.6558	1.70066	0.861263	1.97461	0.048312	0.717852
IL21R	29.5957	2.10035	1.06368	1.9746	0.0483131	0.717852
KIF19	90.0332	-1.34521	0.681341	-1.97435	0.0483419	0.717852
NSUN4	221.993	-0.421439	0.213539	-1.97359	0.048428	0.717874
HLA-DQB2	5.44101	2.85169	1.44494	1.97357	0.048431	0.717874
TBX21	18.284	1.60553	0.81382	1.97283	0.0485149	0.718131
MFAP4	135.532	1.00171	0.507802	1.97265	0.048536	0.718131
AMPH	6.17322	-1.88561	0.956143	-1.9721	0.0485983	0.718192
FAM212A	1.94206	4.01795	2.03823	1.97129	0.0486904	0.718192
PLEK	35.3028	1.35067	0.685178	1.97127	0.0486927	0.718192
PHF17	61.0847	1.04569	0.530518	1.97107	0.0487155	0.718192
SEC14L1	501.743	0.591305	0.300113	1.97027	0.0488072	0.718644
LOC100128023	7.27622	-1.98862	1.00943	-1.97004	0.0488339	0.718644
RETSAT	350.469	0.804273	0.408471	1.96898	0.048955	0.7196
LOC286367	61.9422	0.999937	0.507915	1.96871	0.0489868	0.7196
PCSK2	2.07857	3.33659	1.69626	1.96703	0.0491801	0.720073
EPHB3	430.328	-1.16736	0.59349	-1.96695	0.0491889	0.720073
CD38	30.0509	1.5885	0.807803	1.96645	0.049247	0.720073
ZMIZ2	645.486	-0.683646	0.34794	-1.96484	0.0494329	0.720073
FABP1	6334.99	1.58427	0.806543	1.96427	0.0494983	0.720073
IFIT3	25.7345	1.34628	0.685649	1.96351	0.0495874	0.720073
TARS2	78.04	-0.617711	0.314703	-1.96284	0.0496646	0.720073
XDH	134.311	0.996929	0.507985	1.96252	0.0497025	0.720073
LOC200772	2.30624	4.22932	2.15534	1.96225	0.049733	0.720073
PCED1A	751.48	-0.645116	0.32888	-1.96155	0.0498147	0.720073
HOXD-AS1	92.1512	0.887705	0.452553	1.96155	0.0498148	0.720073
XKRX	27.5009	-1.39407	0.710799	-1.96127	0.049847	0.720073
HSPA5	617.674	0.618619	0.315424	1.96123	0.0498518	0.720073
SLC38A3	4.26387	-3.14066	1.60154	-1.96103	0.049876	0.720073
SPPL2A	324.952	0.597545	0.304727	1.96092	0.0498882	0.720073
HERC5	35.643	1.74059	0.887823	1.96052	0.0499352	0.720073

## Sheet: D-Carcinoma_DESeq2
genes	baseMean	log2FoldChange	lfcSE	stat	pvalue	padj
NFATC4	7.18627	-6.3698	1.41564	-4.49959	6.80842e-06	0.0790448
EGF	11.6387	-5.92954	1.35755	-4.36782	1.25494e-05	0.0790448
KRTAP10-1	13.0557	-4.31494	0.991543	-4.35174	1.3506e-05	0.0790448
CEL	204.326	-3.96558	0.9222	-4.30013	1.70695e-05	0.0790448
IFNA1	7.38804	5.40853	1.27782	4.23262	2.30981e-05	0.0845198
KRTAP12-1	11.6794	-4.91346	1.17148	-4.19425	2.73778e-05	0.0845198
SH3RF2	423.407	-2.03428	0.49987	-4.06961	4.70927e-05	0.0921516
LYZ	8901.68	3.22847	0.798162	4.04489	5.23488e-05	0.0921516
FOXD2	412.936	-3.20387	0.793137	-4.03949	5.35665e-05	0.0921516
FLNC	239.737	2.19007	0.543815	4.02724	5.64356e-05	0.0921516
CHIT1	34.4302	3.48708	0.870559	4.00557	6.18688e-05	0.0921516
SP8	6.17044	6.25658	1.5721	3.97976	6.89839e-05	0.0921516
PTF1A	7.45875	-6.42574	1.61625	-3.9757	7.01733e-05	0.0921516
IDO1	62.5951	3.6874	0.928744	3.97031	7.17784e-05	0.0921516
WFDC2	2024.52	-3.13433	0.794296	-3.94605	7.9452e-05	0.0921516
RBP1	283.455	2.00532	0.508732	3.9418	8.08712e-05	0.0921516
LINC00263	37.7583	-1.82856	0.465157	-3.93105	8.45747e-05	0.0921516
CECR2	22.3643	-3.9102	1.0025	-3.90046	9.60088e-05	0.0987984
NTSR1	94.7519	5.81413	1.50133	3.87265	0.00010766	0.104958
CXCL9	117.383	3.45613	0.910068	3.79766	0.000146069	0.129561
HCN3	4.18334	-4.96302	1.30734	-3.79627	0.000146887	0.129561
KRTAP5-9	5.05895	-4.63888	1.23	-3.77146	0.000162298	0.136647
KRTAP19-1	10.3404	-5.29667	1.43004	-3.70386	0.000212344	0.171011
CELP	116.607	-3.62787	1.00172	-3.62164	0.000292737	0.225932
D2HGDH	53.4268	-1.85111	0.515959	-3.58771	0.000333598	0.247169
TLR8	8.43738	2.84357	0.802143	3.54497	0.000392655	0.263133
MAPK8IP2	9.7041	4.01431	1.13302	3.543	0.000395601	0.263133
SULT1C2	64.9803	-2.96371	0.836838	-3.54156	0.000397761	0.263133
HOXB13	340.249	-3.20229	0.909122	-3.5224	0.000427655	0.273154
SIRT5	21.8446	-1.80749	0.518274	-3.48752	0.000487517	0.290797
HAVCR1	213.732	-3.6388	1.04675	-3.47627	0.000508447	0.290797
LOC100288428	4.45818	-5.06352	1.46014	-3.46782	0.000524697	0.290797
PKLR	6.02182	-4.96454	1.43752	-3.45356	0.000553247	0.290797
LOC100240735	14.3503	2.40645	0.699168	3.44188	0.000577691	0.290797
YBX2	205.387	-1.99376	0.579972	-3.43768	0.000586712	0.290797
LCN12	6.78923	-3.80213	1.10717	-3.43409	0.00059455	0.290797
CIITA	375.197	1.99598	0.581277	3.43377	0.00059524	0.290797
STYXL1	609.153	-2.22529	0.648878	-3.42944	0.000604832	0.290797
ALOX12P2	66.5982	3.53828	1.03329	3.4243	0.000616394	0.290797
SCARNA9L	511.919	-2.14611	0.627658	-3.41924	0.00062797	0.290797
KCTD16	11.2849	2.98909	0.885573	3.37532	0.000737298	0.333097
OR5B12	4.52288	5.42438	1.61782	3.3529	0.000799702	0.35019
LILRB4	72.0905	2.31205	0.690561	3.34808	0.000813729	0.35019
NOMO3	319.887	-1.44983	0.433976	-3.34082	0.000835319	0.35019
TNK1	13.8738	-2.25066	0.677291	-3.32303	0.000890463	0.35019
SMAGP	290.579	-0.970439	0.292422	-3.31862	0.000904618	0.35019
LINC00526	40.7706	-1.83131	0.551883	-3.31829	0.000905699	0.35019
ACTG2	583.605	2.86689	0.864109	3.31775	0.000907472	0.35019
FAM86B1	64.1325	-2.62345	0.794616	-3.30154	0.000961573	0.363494
OR2AT4	5.30964	4.87857	1.48291	3.28986	0.00100236	0.371333
OR1S2	3.3176	-5.28403	1.61216	-3.27761	0.00104691	0.380232
TMEM141	2139.46	-1.9632	0.601782	-3.26231	0.00110508	0.391289
DNAH9	4.69074	-5.1878	1.59203	-3.25861	0.0011196	0.391289
AGR3	286.857	-3.06796	0.943553	-3.25149	0.00114801	0.393787
IFNG	10.585	3.63216	1.12516	3.22813	0.00124601	0.39714
SLC28A2	26.0933	-5.66447	1.75485	-3.22789	0.00124708	0.39714
HSPB6	73.9778	2.2076	0.684255	3.22628	0.00125409	0.39714
KLLN	15.6908	-3.10995	0.964682	-3.22381	0.00126498	0.39714
OVOL1	108.102	-1.77268	0.549872	-3.22381	0.00126498	0.39714
MOB3B	236.1	-2.26745	0.707286	-3.20585	0.00134665	0.415734
PFKFB4	195.425	-2.18676	0.684489	-3.19473	0.00139961	0.424998
F13A1	59.1862	2.4161	0.759934	3.17935	0.00147605	0.438266
RFPL3	5.21258	-5.92608	1.8656	-3.1765	0.00149062	0.438266
SCIN	59.0101	-2.07607	0.657508	-3.15747	0.00159143	0.455312
ZNF541	16.4077	-4.19662	1.32959	-3.15632	0.00159776	0.455312
ULBP1	5.79647	2.76523	0.881939	3.1354	0.00171619	0.469549
CHST5	1065.49	-4.34955	1.38731	-3.13524	0.00171711	0.469549
ZNF502	20.4404	-2.17454	0.693871	-3.13393	0.00172484	0.469549
CHST4	6.60507	-5.09993	1.62946	-3.12982	0.00174912	0.469549
REEP6	20.6045	-2.85028	0.913377	-3.12059	0.00180487	0.476239
FAM26F	51.7437	2.14658	0.688615	3.11725	0.00182546	0.476239
DNAH1	92.3104	-1.81324	0.582941	-3.1105	0.00186768	0.480486
TMEM89	3.35992	-4.10888	1.32279	-3.10623	0.00189489	0.480808
TENM2	4.15336	-4.39469	1.41822	-3.09873	0.00194352	0.486484
TUBB2B	26.3029	2.74375	0.886997	3.09331	0.0019794	0.488858
NXPE3	14.5314	1.78296	0.578063	3.08437	0.00203982	0.489502
CYP2J2	360.843	-2.30268	0.746879	-3.08307	0.00204876	0.489502
FAIM3	16.3728	2.51218	0.815309	3.08126	0.00206128	0.489502
KRTAP10-3	3.36097	-4.64289	1.50877	-3.07727	0.00208908	0.489823
KRTAP10-12	16.5504	-3.17655	1.03363	-3.0732	0.00211773	0.490334
OR4D9	6.04268	-5.53739	1.80488	-3.068	0.00215497	0.492796
C17orf78	5.05011	-5.88012	1.92065	-3.06152	0.00220218	0.49745
OR52W1	16.0726	-3.03834	0.994807	-3.0542	0.00225661	0.500841
GLB1L2	113.603	-1.54181	0.505138	-3.05226	0.00227126	0.500841
PRELID2	95.2276	-1.62087	0.533161	-3.04011	0.00236494	0.507406
CCDC50	538.925	1.06338	0.350862	3.03075	0.0024395	0.507406
SLC6A8	1810.15	-1.71987	0.568366	-3.02599	0.00247817	0.507406
PALM3	24.0473	-2.376	0.785202	-3.02597	0.00247838	0.507406
ALDH1L1	11.6984	-4.026	1.33087	-3.02509	0.00248561	0.507406
CKB	1801	-2.09493	0.692568	-3.02487	0.00248739	0.507406
BCL2L15	450.262	-1.92762	0.638023	-3.02123	0.00251749	0.507406
SEMA6A	74.1666	-2.40474	0.796848	-3.01782	0.00254604	0.507406
PARD6G-AS1	3.44221	-4.71902	1.56381	-3.01763	0.00254758	0.507406
CD74	368.362	1.74894	0.58243	3.00284	0.00267472	0.527061
TMEM139	46.9118	-2.13037	0.711092	-2.99591	0.00273626	0.533514
CDYL2	41.6885	1.36618	0.45715	2.98847	0.00280375	0.540978
ZNRF3	89.5501	-1.75904	0.58991	-2.98188	0.00286485	0.547068
KIAA1984	352.077	-2.1486	0.723026	-2.97168	0.00296179	0.559809
SLC44A3	241.076	-1.64714	0.557335	-2.95538	0.00312286	0.571101
LOC145783	12.0164	-2.2297	0.755485	-2.95135	0.00316389	0.571101
ABHD11	298.311	-1.20899	0.410135	-2.94779	0.00320059	0.571101
VAMP5	87.9974	1.59591	0.541695	2.94615	0.00321761	0.571101
CD40	34.0067	1.81016	0.614666	2.94495	0.00323008	0.571101
TMPRSS2	594.044	-1.25583	0.426456	-2.94481	0.00323155	0.571101
CNN1	269.836	2.12889	0.723067	2.94425	0.00323736	0.571101
SLC29A4	44.1209	-2.04358	0.697074	-2.93166	0.0033716	0.588239
CCL4	208.714	2.02971	0.693529	2.92664	0.00342641	0.588239
IMPA2	284.875	-1.49739	0.511696	-2.92634	0.00342978	0.588239
HRCT1	89.6876	-1.96045	0.672751	-2.91408	0.00356742	0.591426
TMEM30B	1214.77	-1.46117	0.501987	-2.91078	0.00360532	0.591426
SUOX	127.495	-1.47968	0.508895	-2.90763	0.00364183	0.591426
ACER2	69.2818	-1.42552	0.490408	-2.90681	0.00365134	0.591426
ATHL1	543.986	-1.7828	0.613877	-2.90416	0.00368241	0.591426
MIAT	18.8561	2.90003	0.999196	2.90236	0.00370361	0.591426
GGT8P	20.9124	-3.36808	1.16101	-2.90101	0.00371965	0.591426
PFKL	857.215	-1.1372	0.392005	-2.901	0.00371975	0.591426
CBLN1	16.1512	-3.33063	1.14863	-2.89966	0.00373573	0.591426
KRTAP27-1	2.99913	4.41084	1.52586	2.89074	0.00384342	0.594762
DNMBP	267.628	-1.32294	0.457665	-2.89064	0.00384459	0.594762
CTSW	27.1701	2.91901	1.01025	2.88938	0.00386002	0.594762
MORN5	3.14204	4.89659	1.69623	2.88675	0.00389248	0.594762
ZBED2	11.7913	2.75913	0.956457	2.88474	0.00391735	0.594762
TROAP	86.5059	-1.80425	0.627304	-2.87619	0.00402504	0.606144
LAG3	24.0039	1.92172	0.669569	2.87008	0.00410364	0.606249
C8orf33	208.166	-1.2178	0.424459	-2.86907	0.00411681	0.606249
KLK1	151.727	-2.10157	0.732632	-2.86852	0.00412392	0.606249
MFSD2A	123.58	-1.75684	0.613524	-2.86352	0.00418964	0.611061
MS4A8B	27.953	-2.48836	0.873641	-2.84827	0.00439579	0.635522
SYNM	120.088	2.77136	0.975609	2.84065	0.00450221	0.635522
SCARNA9	2937.71	-1.28127	0.451202	-2.83969	0.00451569	0.635522
SLC25A1	503.266	-0.98734	0.3478	-2.83882	0.00452807	0.635522
MUC5B	479.01	-3.83908	1.35238	-2.83876	0.00452891	0.635522
INSL5	4.034	-4.89636	1.72793	-2.83366	0.00460176	0.637002
ENTPD5	438.72	-1.51984	0.536438	-2.83322	0.00460823	0.637002
ZFAND2A	354.946	1.26677	0.448982	2.82143	0.00478097	0.649883
MST1R	286.157	-0.985502	0.349309	-2.82129	0.00478305	0.649883
CHD6	69.4997	-1.45888	0.517384	-2.81971	0.00480667	0.649883
EGOT	12.753	-1.86679	0.662903	-2.81608	0.00486139	0.652279
HPCA	10.8356	-2.66076	0.945585	-2.81388	0.00489482	0.652279
ABCG5	3.78308	-4.27015	1.51901	-2.81114	0.00493662	0.652826
TUBAL3	18.9668	-2.53642	0.902958	-2.80901	0.00496941	0.652826
OR6V1	11.1805	-2.66793	0.950609	-2.80655	0.00500752	0.6532
LOC151484	3.94558	-4.2978	1.53456	-2.80068	0.00509952	0.660548
ACOT11	332.899	-1.69259	0.605316	-2.7962	0.00517074	0.662075
C17orf97	50.2767	-1.63018	0.583155	-2.79545	0.00518279	0.662075
FAM86HP	20.8312	-1.673	0.599381	-2.79122	0.00525102	0.663516
LINC00482	18.2722	-3.10467	1.11273	-2.79014	0.00526855	0.663516
CCNO	7.74665	-3.16104	1.13375	-2.78812	0.00530154	0.663516
S100B	97.4686	2.08536	0.748978	2.78427	0.0053648	0.666928
NBLA00301	15.5646	3.51289	1.26357	2.78012	0.00543385	0.668623
ASRGL1	7.73298	-2.30844	0.830636	-2.77912	0.00545063	0.668623
MACROD1	31.9592	-1.46371	0.528295	-2.77063	0.00559473	0.678453
FPR3	125.054	1.66549	0.601769	2.76766	0.00564599	0.678453
ZNF582	17.5648	2.03464	0.73517	2.76757	0.00564754	0.678453
ABHD1	4.05109	-4.91504	1.77923	-2.76246	0.00573679	0.678453
CRTAM	11.9668	3.32408	1.20393	2.76102	0.00576219	0.678453
MS4A6A	285.17	1.52272	0.552017	2.75846	0.00580745	0.678453
FAM211A	29.2404	-1.73671	0.630111	-2.7562	0.00584774	0.678453
MICAL3	155.067	-1.55259	0.563587	-2.75485	0.00587198	0.678453
ESRRA	272.217	-1.32246	0.480144	-2.7543	0.00588175	0.678453
PDXDC2P	911.47	-1.50048	0.544945	-2.75345	0.00589705	0.678453
CNTD1	3.99492	-3.83628	1.39465	-2.75072	0.00594652	0.678589
OXCT2	51.3163	-2.26445	0.823632	-2.74934	0.00597149	0.678589
LOC100288069	3134.91	-2.13219	0.776736	-2.74507	0.00604985	0.683301
TFF1	237.474	-2.67282	0.974876	-2.7417	0.00611224	0.684324
UGT2B7	47.8566	-2.87936	1.05124	-2.73903	0.00616214	0.684324
UPK3B	81.8145	-1.46192	0.534119	-2.73707	0.00619899	0.684324
PRAC	158.904	-5.94549	2.17254	-2.73666	0.00620669	0.684324
ANKRD18A	28.7986	-2.26102	0.826946	-2.73418	0.0062536	0.685417
IFI30	862.997	1.4151	0.518819	2.72753	0.00638099	0.694284
FUT2	495.907	-1.40797	0.516484	-2.72606	0.00640946	0.694284
CENPT	22.9938	-1.91499	0.703488	-2.72213	0.00648626	0.694976
FAM157B	2825.45	-2.37688	0.873245	-2.72189	0.00649089	0.694976
SLC25A38	95.8743	-1.23305	0.453816	-2.71706	0.00658648	0.701158
PHGDH	39.1115	1.72455	0.636364	2.71001	0.00672802	0.708504
SLC29A2	139.648	-1.73209	0.639846	-2.70704	0.00678852	0.708504
C17orf61	353.455	-1.08101	0.399668	-2.70478	0.00683488	0.708504
SLC26A6	258.436	-1.40444	0.519651	-2.70266	0.00687866	0.708504
SNORA19	173.383	-1.33655	0.494592	-2.70233	0.00688564	0.708504
SH3GL1P2	84.9727	-1.76131	0.652279	-2.70023	0.00692911	0.708504
IL21R	22.3448	2.14595	0.795152	2.69879	0.00695912	0.708504
C1orf162	6.0371	2.65302	0.98308	2.69868	0.0069615	0.708504
PKIA	65.9804	2.6675	0.991263	2.69101	0.0071236	0.710792
PLEKHH1	139.854	-1.51083	0.56198	-2.68841	0.00717927	0.710792
GLYCTK	143.978	-1.02987	0.383167	-2.68779	0.00719262	0.710792
MYEOV	16.3258	-2.66848	0.99297	-2.68738	0.00720159	0.710792
LOC493754	105.54	-1.82937	0.681351	-2.68492	0.00725482	0.710792
PRKACG	19.0117	-2.69128	1.003	-2.68322	0.00729162	0.710792
DTX2P1-UPK3BP1-PMS2P11	4425.19	-1.81829	0.678976	-2.67799	0.0074065	0.710792
GBP4	98.73	2.219	0.828672	2.67778	0.0074111	0.710792
LCN15	21.4735	-4.72661	1.76557	-2.6771	0.00742614	0.710792
MT1H	22.257	2.48344	0.928332	2.67517	0.00746922	0.710792
TRIM72	3.29608	5.35917	2.00562	2.67208	0.0075383	0.710792
SUB1	3313.25	1.4744	0.551933	2.67133	0.00755505	0.710792
SFMBT2	138.913	1.39061	0.520652	2.67091	0.00756465	0.710792
MORN1	40.8716	-1.92375	0.720372	-2.6705	0.00757389	0.710792
CGB5	6.69028	2.29432	0.860135	2.66739	0.00764419	0.710792
PCSK4	35.8633	-1.67432	0.628018	-2.66605	0.00767493	0.710792
LOC100505783	2.43952	-4.19161	1.57325	-2.66429	0.007715	0.710792
GEMIN4	25.0851	-1.82454	0.685179	-2.66286	0.00774796	0.710792
GOLGA2P5	25.1472	-1.85463	0.696637	-2.66226	0.00776185	0.710792
ABP1	122.243	-1.76448	0.663275	-2.66026	0.00780808	0.710792
MBNL1	259.822	-1.02401	0.384979	-2.6599	0.00781631	0.710792
ABCC2	88.9314	-3.7669	1.4224	-2.64827	0.00809041	0.710792
PPAPDC2	57.5728	-1.12067	0.423779	-2.64448	0.00818174	0.710792
FOXD2-AS1	252.556	-1.19629	0.452794	-2.64203	0.00824113	0.710792
UCN3	4.2212	4.18652	1.58466	2.6419	0.00824434	0.710792
FPR1	50.1127	1.61216	0.610767	2.63956	0.00830131	0.710792
ANKRD20A4	49.5023	-2.74818	1.0417	-2.63817	0.00833558	0.710792
REN	5.23281	-4.20867	1.59539	-2.63803	0.00833896	0.710792
FAM86JP	153.75	-1.86936	0.708893	-2.63702	0.00836388	0.710792
LINC00115	101.018	-1.81952	0.690509	-2.63505	0.00841253	0.710792
ZNF211	35.5803	1.48892	0.565986	2.63067	0.00852163	0.710792
SLC38A11	36.5296	2.48237	0.943885	2.62995	0.00853976	0.710792
MTX3	146.752	0.96921	0.368565	2.62968	0.00854642	0.710792
C3orf14	32.4841	2.23937	0.851593	2.62963	0.00854788	0.710792
KRTAP4-6	4.21026	-4.97608	1.89321	-2.62838	0.0085793	0.710792
MUTYH	74.8253	-2.1688	0.825667	-2.62672	0.00862123	0.710792
SELE	45.2927	2.19144	0.834415	2.62632	0.00863147	0.710792
RIMKLA	32.4282	-1.64112	0.62565	-2.62306	0.00871429	0.710792
NAT8	6.79226	-3.73291	1.42418	-2.62109	0.00876488	0.710792
NGEF	82.202	-1.21693	0.464324	-2.62087	0.00877061	0.710792
TAGAP	33.6117	1.69095	0.645283	2.62048	0.00878069	0.710792
LOC100130987	92.1281	-1.97661	0.754638	-2.61928	0.00881164	0.710792
CYP4B1	6.23056	-3.99278	1.52445	-2.61916	0.00881462	0.710792
TCF20	44.5795	-1.4595	0.557609	-2.61742	0.00885972	0.710792
SLA	106.906	1.6339	0.624552	2.61612	0.00889342	0.710792
RHBDL2	68.7515	-2.58262	0.987224	-2.61605	0.00889546	0.710792
ERN2	57.9206	-1.93719	0.74087	-2.61475	0.00892937	0.710792
HRASLS2	22.5139	-2.79223	1.06833	-2.61365	0.00895819	0.710792
LILRA3	7.16739	2.4044	0.920258	2.61274	0.00898188	0.710792
ARHGAP8	319.925	-1.78574	0.683744	-2.6117	0.00900923	0.710792
CXCR6	20.349	2.2243	0.851897	2.61099	0.00902797	0.710792
BLNK	67.0944	-1.45104	0.556589	-2.60703	0.00913317	0.710792
HLA-DPB1	750.145	1.81821	0.697815	2.60558	0.00917199	0.710792
METTL12	28.4682	-2.45951	0.944175	-2.60493	0.00918919	0.710792
FUOM	31.4065	-1.9417	0.745523	-2.60448	0.00920143	0.710792
OAS1	199.546	-1.27001	0.487644	-2.60437	0.00920425	0.710792
LINC00582	4.81545	3.44056	1.32156	2.60341	0.00923002	0.710792
C11orf53	5.41302	-2.98109	1.14612	-2.60103	0.0092943	0.710792
PLEK	40.4719	1.9024	0.73271	2.59639	0.0094209	0.710792
DNAJC4	100.821	-1.36815	0.527134	-2.59544	0.00944688	0.710792
PTGDR	60.9602	-2.66899	1.02883	-2.59419	0.0094814	0.710792
OR4K13	3.25595	-5.25765	2.02736	-2.59335	0.00950453	0.710792
POU4F1	1.74742	-4.34938	1.67855	-2.59114	0.00956574	0.710792
SLC9A2	39.1665	-2.48141	0.958715	-2.58826	0.00964613	0.710792
OR2T12	2.83008	-4.9906	1.92896	-2.58719	0.00967619	0.710792
ECEL1	5.36259	3.19118	1.23385	2.58636	0.0096995	0.710792
SATB2	284.358	-1.448	0.560821	-2.58193	0.00982489	0.710792
CD274	31.0453	2.52676	0.980648	2.57662	0.00997703	0.710792
HLA-DRA	3696.2	1.87356	0.728072	2.57331	0.010073	0.710792
EXPH5	96.7422	-1.58985	0.618762	-2.5694	0.0101875	0.710792
DGCR9	10.9727	-3.62926	1.41251	-2.56936	0.0101887	0.710792
AGAP5	521.729	-1.91752	0.746355	-2.56918	0.010194	0.710792
FCER1G	264.285	1.6284	0.634191	2.56767	0.0102384	0.710792
LOC170425	2.82266	-5.06297	1.97292	-2.56624	0.0102809	0.710792
CHCHD10	1988.11	-1.1599	0.452237	-2.5648	0.0103236	0.710792
LOC100507564	7.24985	2.55832	0.99792	2.56365	0.0103577	0.710792
ENTPD6	385.914	-1.19294	0.465815	-2.56098	0.0104377	0.710792
EIF4G3	505.058	-1.39226	0.54381	-2.56019	0.0104616	0.710792
AIF1	246.494	1.70712	0.666928	2.55967	0.0104771	0.710792
KCTD14	62.2232	-1.23603	0.483076	-2.55866	0.0105077	0.710792
RHCG	8.27123	-2.98905	1.16873	-2.55752	0.0105423	0.710792
BMP8B	89.0474	-1.5591	0.609969	-2.55604	0.0105872	0.710792
EPHB6	53.6657	2.15709	0.844126	2.55542	0.0106061	0.710792
LOC645249	43.2316	-1.83326	0.717528	-2.55496	0.01062	0.710792
IFIT1	63.6268	-1.8343	0.718015	-2.55468	0.0106284	0.710792
BRCC3	20.294	-1.2236	0.478963	-2.55468	0.0106285	0.710792
OR2A2	13.0295	-2.56781	1.00651	-2.55118	0.0107357	0.710792
PCK1	247.533	-3.20496	1.25665	-2.55039	0.0107602	0.710792
LPAR5	153.094	-1.69413	0.664295	-2.55027	0.0107641	0.710792
YLPM1	160.175	-1.48576	0.582614	-2.55017	0.010767	0.710792
ATP1A3	9.29984	3.17049	1.24517	2.54623	0.0108893	0.710792
IL6ST	91.5187	-2.26401	0.889413	-2.54551	0.0109119	0.710792
PRND	12.1409	2.02258	0.794589	2.54544	0.0109142	0.710792
CYP2S1	213.249	-1.26994	0.499336	-2.54326	0.0109824	0.710792
TCEA3	867.88	-1.61443	0.63484	-2.54306	0.0109888	0.710792
SAMSN1	105.258	1.47575	0.580461	2.54238	0.0110099	0.710792
GBP1	780.22	1.78502	0.702212	2.542	0.0110221	0.710792
CST7	14.6165	2.31028	0.908926	2.54177	0.0110293	0.710792
RAMP1	55.5079	1.67812	0.660376	2.54116	0.0110487	0.710792
MEA1	693.344	1.09924	0.432595	2.54103	0.0110526	0.710792
CCDC69	173.354	1.18734	0.467498	2.53978	0.0110922	0.710792
KLK4	10.636	3.15976	1.24425	2.53949	0.0111015	0.710792
RHOBTB1	74.2781	-2.05279	0.808595	-2.53871	0.0111263	0.710792
PCSK5	552.231	-2.26881	0.894212	-2.53721	0.0111739	0.710792
TFF3	9788.84	-2.13203	0.840911	-2.53538	0.0112326	0.710792
RFK	397.552	1.28753	0.508	2.53452	0.0112603	0.710792
CXCL14	629.042	-1.40226	0.553338	-2.53419	0.0112706	0.710792
PVT1	23.1582	-1.85165	0.731055	-2.53284	0.0113141	0.710792
HLA-DRB1	4037.04	1.82836	0.722289	2.53135	0.0113625	0.710792
XCL2	5.82742	3.43821	1.35859	2.53071	0.0113831	0.710792
SFN	780.954	-1.61615	0.63906	-2.52895	0.0114405	0.710792
WNT4	6.4028	-2.46463	0.97461	-2.52884	0.011444	0.710792
P2RY4	38.8158	-1.65951	0.6563	-2.52858	0.0114524	0.710792
ST6GALNAC1	403.282	-2.56519	1.0146	-2.52828	0.0114621	0.710792
FAM207A	1193.95	-1.5975	0.631897	-2.5281	0.0114682	0.710792
LOC151009	68.7422	-1.63898	0.648521	-2.52727	0.0114955	0.710792
LOC553103	44.3541	-1.3349	0.528686	-2.52494	0.0115717	0.710792
MAMSTR	6.2658	-4.07689	1.61484	-2.52465	0.0115815	0.710792
MMP23B	29.2065	1.21004	0.479467	2.52371	0.0116123	0.710792
RPL23AP82	182.471	-1.83458	0.727626	-2.52132	0.0116915	0.710792
C4orf36	12.4783	-1.62155	0.643178	-2.52115	0.0116971	0.710792
TMC8	36.9935	1.47257	0.584613	2.51888	0.0117729	0.710792
INSC	19.4279	-2.86417	1.13823	-2.51633	0.0118583	0.710792
UPK3A	8.60795	-2.66181	1.05795	-2.51601	0.0118693	0.710792
LOC100505989	107.114	-2.5661	1.01998	-2.51582	0.0118756	0.710792
CD2	71.8563	1.63492	0.649862	2.51579	0.0118765	0.710792
DES	902.602	3.20006	1.27271	2.51436	0.0119248	0.710792
LOC219347	2.07346	-4.62349	1.83947	-2.5135	0.011954	0.710792
IKZF1	27.5328	1.79224	0.713161	2.51309	0.0119679	0.710792
SLC3A1	19.5095	-2.32518	0.925741	-2.5117	0.0120153	0.710792
CXCL10	241.686	2.02087	0.80499	2.51043	0.0120584	0.710792
TMEM155	6.00728	3.2196	1.28263	2.51015	0.012068	0.710792
LOC145837	12.7573	-3.46289	1.38095	-2.50761	0.0121551	0.710792
SMPDL3B	66.6267	-1.39573	0.556783	-2.50678	0.0121836	0.710792
SLC16A5	126.054	-1.35131	0.539154	-2.50635	0.0121986	0.710792
HEPH	1266.47	-1.24635	0.49744	-2.50553	0.0122269	0.710792
LCP1	96.6763	1.72259	0.687779	2.50456	0.0122603	0.710792
GLRA2	13.4346	-3.00977	1.20305	-2.50179	0.0123568	0.710792
LOC158376	28.0106	-1.83565	0.733734	-2.50179	0.0123568	0.710792
SAA2	19.8276	2.50809	1.00255	2.50172	0.0123592	0.710792
PITPNM2	32.8765	-1.48915	0.595637	-2.5001	0.012416	0.710792
SCML4	5.61676	3.13225	1.2531	2.49961	0.012433	0.710792
HLA-H	36.6416	-1.66301	0.665716	-2.49808	0.0124867	0.711667
IL10RA	114.132	1.27791	0.511961	2.49611	0.0125565	0.712025
ANKRD17	418.085	-1.18057	0.473037	-2.49573	0.0125699	0.712025
TARP	15.9477	1.61993	0.650166	2.49157	0.0127181	0.718222
TMEM52	21.0597	-2.04633	0.824027	-2.48334	0.0130159	0.730043
PPBP	103.191	-2.67621	1.07797	-2.48265	0.013041	0.730043
TSPEAR	5.70532	-2.96059	1.19338	-2.48085	0.013107	0.730043
LOC100630923	199.457	-1.48188	0.597348	-2.48076	0.0131103	0.730043
SMIM6	11.3765	-2.5754	1.03831	-2.48037	0.0131245	0.730043
SPATA12	9.28705	-2.35581	0.95076	-2.47782	0.0132187	0.733086
VAX2	2.3869	-4.12852	1.66793	-2.47523	0.013315	0.734727
ZFP41	12.948	-2.77002	1.11925	-2.47489	0.0133277	0.734727
FANK1	25.6441	-1.87749	0.759138	-2.47319	0.0133915	0.736054
MAOA	421.396	-1.63435	0.661308	-2.47139	0.013459	0.737576
LILRA1	9.83498	2.14567	0.869464	2.4678	0.0135945	0.742803
IFT122	102.959	-1.48727	0.603672	-2.46371	0.0137507	0.749132
CD3D	46.6183	1.45925	0.593579	2.45839	0.0139562	0.757156
NRD1	95.6525	-1.14723	0.466772	-2.45778	0.0139798	0.757156
RARS2	105.686	-1.33453	0.543298	-2.45634	0.0140361	0.757988
NCR1	4.91552	2.77216	1.12952	2.45429	0.0141163	0.758716
KIAA1958	74.0987	-1.48001	0.604001	-2.45034	0.0142721	0.758716
CENPQ	104.278	1.24835	0.509522	2.45004	0.0142841	0.758716
RAB3B	31.9926	-2.15456	0.879726	-2.44913	0.0143202	0.758716
FLI1-AS1	1.97088	3.32923	1.35981	2.44831	0.0143528	0.758716
C11orf73	188.523	1.3666	0.558638	2.44631	0.0144326	0.758716
MOK	58.2826	-1.74543	0.713633	-2.44584	0.0144516	0.758716
IGSF9B	75.2771	1.0982	0.449134	2.44515	0.014479	0.758716
LOC441009	6.49228	-2.52606	1.03325	-2.44478	0.0144942	0.758716
CMBL	130.705	-1.26585	0.517836	-2.44449	0.0145056	0.758716
FAM185A	86.7897	-1.61539	0.661194	-2.44314	0.0145603	0.758716
UBOX5	6.49532	-2.16965	0.888137	-2.44293	0.0145686	0.758716
FAAH	34.4455	-1.535	0.628429	-2.4426	0.014582	0.758716
FRYL	95.0079	-1.08754	0.445627	-2.44046	0.0146684	0.761074
EFHA1	191.863	1.26044	0.516712	2.43935	0.0147136	0.761283
WASF1	40.682	1.35196	0.554901	2.4364	0.0148342	0.763507
TMC1	5.02708	-3.94377	1.61876	-2.43629	0.014839	0.763507
ADORA2B	217.306	-1.42354	0.58474	-2.43449	0.0149129	0.765186
LOC595101	109.926	-1.49934	0.616547	-2.43183	0.0150228	0.766234
LOC440028	6.09552	-3.78236	1.55582	-2.43111	0.0150528	0.766234
MUCL1	4.97914	3.16437	1.30168	2.43099	0.0150574	0.766234
GRM1	3.3466	-3.46702	1.42723	-2.4292	0.0151322	0.767655
PLAGL2	269.316	-1.6333	0.672601	-2.42834	0.0151683	0.767655
AP3S2	148.069	0.775092	0.319463	2.42623	0.0152566	0.768192
FAM222A	11.4537	-1.85515	0.764661	-2.42611	0.0152618	0.768192
DOK2	81.3959	1.39608	0.576366	2.42221	0.0154263	0.774069
FOXP3	30.8139	1.70459	0.703977	2.42137	0.0154622	0.774069
ARHGAP4	87.4127	1.65596	0.684226	2.42019	0.0155123	0.774484
PRKCG	4.82827	3.92151	1.62127	2.41879	0.0155724	0.775395
EQTN	5.72559	-3.08241	1.27494	-2.4177	0.0156191	0.775637
POLR2K	4.2947	-2.75428	1.14	-2.41604	0.0156903	0.777087
IGSF8	407.535	-0.954187	0.395337	-2.41361	0.0157956	0.780216
RXFP4	36.1326	-1.4302	0.592851	-2.41241	0.0158474	0.780658
SULT1A1	25.4483	-2.27521	0.943623	-2.41114	0.0159026	0.780658
PPFIBP2	69.7586	-1.36951	0.568144	-2.41049	0.0159309	0.780658
IFI27	7168.97	-1.57529	0.654917	-2.40533	0.016158	0.788349
SHROOM3	384.698	-1.0057	0.418174	-2.40499	0.016173	0.788349
CES2	368.011	-1.35435	0.563421	-2.4038	0.0162258	0.788846
TCEANC	8.75067	-2.24693	0.935402	-2.4021	0.0163012	0.790437
MT1A	76.7467	-1.92447	0.802461	-2.39821	0.0164755	0.796805
IFI44L	30.6803	-1.75049	0.730934	-2.39487	0.0166264	0.802009
TCEAL2	39.8387	1.30848	0.546813	2.39291	0.0167151	0.804193
SRP9	1560.18	0.931686	0.389992	2.38899	0.0168947	0.804607
SLC26A1	5.80556	-2.83891	1.18869	-2.38826	0.0169282	0.804607
MUC12	814.547	-2.39107	1.00129	-2.38798	0.0169412	0.804607
SAMD5	114.185	-1.88612	0.790007	-2.38747	0.0169647	0.804607
KIAA1324	175.685	-1.95267	0.817927	-2.38735	0.0169706	0.804607
GPR150	7.2776	-2.50268	1.04862	-2.38664	0.017003	0.804607
LEFTY1	199.249	-2.12892	0.892216	-2.38611	0.0170278	0.804607
GTF2I	986.805	-1.6557	0.694343	-2.38455	0.0171	0.805963
COA4	205.576	-1.00211	0.420485	-2.38323	0.0171615	0.80611
CDC5L	437.29	1.07602	0.451646	2.38244	0.0171981	0.80611
CYBB	201.418	1.68239	0.707037	2.37949	0.0173367	0.80611
OR8B12	3.34915	-4.07511	1.7131	-2.3788	0.0173693	0.80611
SNORA70G	1279.6	-1.05194	0.442218	-2.37878	0.01737	0.80611
SYNPO	273.78	-2.16383	0.910093	-2.37759	0.017426	0.80611
C10orf95	36.1645	-1.79029	0.753092	-2.37725	0.0174421	0.80611
OASL	12.9518	-1.82482	0.767721	-2.37693	0.0174576	0.80611
HUNK	213.645	-2.07339	0.872586	-2.37614	0.0174948	0.80611
COL9A2	180.715	-2.30591	0.971276	-2.3741	0.0175916	0.806113
CALU	1577.6	0.952751	0.401597	2.3724	0.0176727	0.806113
TFEC	13.6319	1.85448	0.781775	2.37214	0.0176856	0.806113
GABRR1	2.01413	-4.54172	1.91662	-2.36965	0.0178047	0.806113
KRTAP5-3	5.57086	-3.15524	1.33154	-2.36961	0.0178069	0.806113
SNORA34	19032.8	-1.48941	0.628552	-2.36959	0.017808	0.806113
SASH3	105.1	1.44003	0.607806	2.36922	0.0178256	0.806113
MLL2	386.015	-1.06806	0.4509	-2.36873	0.0178495	0.806113
LRRC10B	27.0788	-1.5354	0.648473	-2.36772	0.0178982	0.806113
KLRG1	12.2337	2.14908	0.907946	2.36697	0.0179345	0.806113
OR4A5	2.46829	-4.84525	2.04829	-2.36551	0.0180054	0.806113
SH3D19	3807.34	-1.11335	0.470834	-2.36464	0.0180476	0.806113
SLC27A5	4.01159	-2.76057	1.16757	-2.36437	0.0180606	0.806113
DCAF4L2	4.48604	-4.01053	1.69723	-2.36299	0.0181281	0.80718
CCDC33	4.90044	-3.9839	1.68769	-2.36056	0.0182475	0.808319
KCNQ1	154.912	-1.25822	0.533021	-2.36055	0.0182477	0.808319
EMB	40.5584	1.55741	0.659976	2.3598	0.0182846	0.808319
ETS2	1529.53	-1.09074	0.462809	-2.35677	0.0184346	0.810859
ALG13	389.036	-1.38841	0.589253	-2.35622	0.018462	0.810859
PTPLA	15.5401	1.99363	0.846195	2.35599	0.0184734	0.810859
CLEC2B	125.12	1.41826	0.602463	2.3541	0.0185679	0.811218
MYL5	31.2417	-2.03359	0.86411	-2.35339	0.0186032	0.811218
FAM126A	101.863	1.2093	0.514045	2.35253	0.0186464	0.811218
SPIRE2	236.789	-1.21072	0.514815	-2.35176	0.0186849	0.811218
ZSWIM5	183.827	-1.63526	0.695428	-2.35145	0.0187005	0.811218
NCS1	256.665	1.41201	0.600992	2.34947	0.0188002	0.813636
PPARG	224.594	-1.39816	0.595631	-2.34736	0.0189072	0.815867
CYP2D6	25.5567	-1.76706	0.753318	-2.3457	0.0189914	0.815867
HLA-DQA1	299.645	1.60584	0.684591	2.34569	0.0189918	0.815867
EXD3	39.6093	-2.02794	0.864801	-2.34498	0.0190279	0.815867
RPH3AL	38.5571	-1.81135	0.772877	-2.34365	0.019096	0.816893
PIK3AP1	294.99	1.67977	0.717102	2.34244	0.0191579	0.81695
FAM98C	195.356	-0.916711	0.391438	-2.34191	0.0191855	0.81695
IRX5	3.3294	-5.24903	2.24399	-2.33916	0.0193273	0.817749
BCL2L14	68.2704	-1.5183	0.649189	-2.33876	0.0193481	0.817749
MRPL37	544.753	-1.10465	0.472387	-2.33844	0.0193646	0.817749
PDCD1LG2	18.8688	1.49776	0.640705	2.33768	0.0194039	0.817749
CLLU1OS	2.62123	-4.34262	1.85862	-2.33647	0.0194666	0.817749
OXR1	382.679	-1.30128	0.557085	-2.33588	0.0194976	0.817749
CPLX1	55.1576	-1.64064	0.702454	-2.33558	0.0195133	0.817749
RAC3	108.055	1.1102	0.475663	2.334	0.0195957	0.819347
SERPINA10	3.01954	-3.90159	1.67279	-2.33238	0.0196808	0.819478
SLC39A5	173.556	-1.88551	0.808449	-2.33226	0.0196873	0.819478
SELK	161.91	-1.38374	0.593637	-2.33096	0.0197556	0.819637
TCP11	24.5895	-4.40219	1.88894	-2.3305	0.0197796	0.819637
OR10C1	2.6031	-3.68489	1.58288	-2.32797	0.0199135	0.821121
SNORA24	60282.2	-1.4077	0.604719	-2.32787	0.0199192	0.821121
TMOD2	65.039	1.15237	0.495219	2.327	0.0199653	0.821121
C10orf137	225.578	-1.64875	0.70869	-2.32648	0.0199927	0.821121
TLCD1	27.4282	-1.22149	0.526043	-2.32202	0.0202316	0.823171
MAP3K14-AS1	176.497	-1.6886	0.727515	-2.32106	0.0202837	0.823171
IHH	36.3373	-1.51491	0.652735	-2.32086	0.0202942	0.823171
FGF20	8.58143	-3.08594	1.33053	-2.31934	0.0203766	0.823171
MLXIP	571.046	-1.58654	0.684422	-2.31807	0.0204457	0.823171
GAB3	28.864	1.12396	0.484911	2.31787	0.0204564	0.823171
RHPN1	42.6076	-1.79652	0.775443	-2.31677	0.0205162	0.823171
SNORA30	419.157	-1.03264	0.445969	-2.31549	0.020586	0.823171
CCDC129	3.9218	-4.30378	1.85934	-2.31468	0.0206303	0.823171
NUMA1	746.228	-1.01513	0.438566	-2.31465	0.0206323	0.823171
TMEM39B	5.88835	-2.48532	1.07445	-2.3131	0.0207169	0.823171
HSPB7	26.3916	2.40764	1.04122	2.31233	0.0207595	0.823171
DHRS4L2	543.368	-1.87982	0.813095	-2.31193	0.0207816	0.823171
RABL6	428.653	-0.870117	0.37637	-2.31186	0.0207853	0.823171
C1QB	1303.48	1.22006	0.527866	2.3113	0.0208164	0.823171
NIT1	146.463	-1.49894	0.648641	-2.3109	0.0208385	0.823171
HLA-B	1368.08	3.65571	1.58231	2.31037	0.0208677	0.823171
PGBD2	68.0301	-1.03204	0.446738	-2.31016	0.0208791	0.823171
CD5	59.1723	1.45495	0.629841	2.31002	0.020887	0.823171
SNORA5B	72.773	-1.65976	0.718813	-2.30902	0.0209423	0.823598
SHISA6	63.2928	-2.50625	1.08713	-2.30538	0.0211451	0.827211
SYT7	290.266	-1.30259	0.565244	-2.30447	0.021196	0.827211
DCBLD2	200.824	1.64869	0.715466	2.30436	0.0212026	0.827211
LOC100270746	16.1718	-1.25527	0.544889	-2.30372	0.0212386	0.827211
GIGYF1	927.195	-1.43522	0.623093	-2.30338	0.0212575	0.827211
NCF2	59.6423	1.49176	0.648142	2.30159	0.0213584	0.828888
PAR1	6.05522	2.17649	0.946176	2.3003	0.0214314	0.828888
COQ9	66.9635	-0.765634	0.33285	-2.30024	0.0214348	0.828888
GPR160	80.1445	-1.80987	0.787371	-2.29862	0.0215265	0.830697
SERPIND1	9.96678	2.5351	1.10398	2.29633	0.0216569	0.831828
SRGN	736.706	1.42329	0.619986	2.29569	0.0216939	0.831828
RSU1	517.915	0.783855	0.341617	2.29454	0.0217594	0.831828
TANC2	76.6851	0.848932	0.370032	2.29421	0.0217784	0.831828
OR8G1	2.9575	-4.50785	1.96527	-2.29375	0.0218047	0.831828
OR4C6	3.93048	4.38495	1.91199	2.2934	0.0218252	0.831828
CITED4	67.0901	-1.61214	0.703887	-2.29034	0.0220016	0.836106
WIBG	121.347	-1.38435	0.604692	-2.28934	0.0220596	0.836106
PLB1	14.4601	-1.873	0.818223	-2.28911	0.0220729	0.836106
CXCL13	166.468	2.30269	1.00764	2.28523	0.0222992	0.83701
PRSS57	3.05232	-4.49764	1.96968	-2.28344	0.0224047	0.83701
AKR1B10	108.611	-2.45854	1.07717	-2.28241	0.0224653	0.83701
ABCG8	1.53859	-4.16957	1.82699	-2.28221	0.0224768	0.83701
PDE10A	82.5469	1.41033	0.618235	2.28122	0.0225354	0.83701
NR3C2	176.178	-1.66484	0.729883	-2.28097	0.0225502	0.83701
PAQR5	250.791	-1.60603	0.704245	-2.2805	0.0225783	0.83701
SMS	282.312	-0.70205	0.307871	-2.28034	0.0225878	0.83701
EFNA2	184.659	-0.904628	0.396712	-2.28032	0.0225889	0.83701
CDK10	432.713	-1.23434	0.541328	-2.28021	0.0225954	0.83701
APC2	20.7028	-1.80209	0.790619	-2.27935	0.0226464	0.83701
IL10	7.36045	2.02086	0.886601	2.27933	0.0226473	0.83701
MARCHF4	2.17703	-4.59502	2.01887	-2.27603	0.0228439	0.83701
FCN1	39.899	1.632	0.717186	2.27557	0.022872	0.83701
MED9	117.24	-1.20513	0.529621	-2.27545	0.022879	0.83701
LSR	61.4812	-0.919748	0.404715	-2.27258	0.0230513	0.83701
LMTK3	3.30176	3.1854	1.40225	2.27164	0.0231086	0.83701
LOC100132352	91.7587	1.08565	0.478452	2.26909	0.0232627	0.83701
HDAC11	97.5871	-1.13922	0.50214	-2.26873	0.0232846	0.83701
BVES	14.5367	1.8636	0.821479	2.2686	0.0232928	0.83701
CNIH2	15.4582	2.01258	0.887347	2.26808	0.0233243	0.83701
PHF11	113.168	1.18979	0.524747	2.26737	0.0233678	0.83701
ADAMTS15	83.1174	1.42395	0.628063	2.26721	0.0233776	0.83701
RNASEH2B	43.8555	1.32699	0.585391	2.26685	0.0233993	0.83701
CDK18	441.883	-1.00226	0.442313	-2.26595	0.0234544	0.83701
TMEM54	348.549	-1.14831	0.506911	-2.26532	0.0234933	0.83701
GAL3ST2	137.251	-1.96853	0.869275	-2.26457	0.0235392	0.83701
CSRP2	54.4009	1.40055	0.618472	2.26452	0.0235419	0.83701
FAM129A	210.166	1.29281	0.570912	2.26447	0.0235453	0.83701
REEP2	10.4254	2.58262	1.14072	2.26402	0.0235727	0.83701
CMPK2	75.6027	-1.60408	0.708589	-2.26376	0.0235886	0.83701
SRP14	1788.49	1.12583	0.497436	2.26327	0.0236189	0.83701
ANKRD44	41.0992	1.18297	0.522894	2.26236	0.0236753	0.83701
KIAA1908	13.4243	1.16853	0.516517	2.26233	0.0236771	0.83701
CDX1	1641.45	-1.73893	0.769163	-2.2608	0.0237714	0.83701
PKHD1L1	3.38254	-3.34298	1.47872	-2.26074	0.0237756	0.83701
MEIS2	45.5151	1.83001	0.809491	2.26069	0.0237783	0.83701
MFSD8	43.6026	-1.59034	0.703653	-2.26012	0.0238139	0.83701
HCLS1	93.4563	1.27114	0.562711	2.25895	0.0238864	0.837968
PLCB3	65.3881	-1.04473	0.463389	-2.25454	0.0241625	0.843694
ADAM21P1	3.64036	-3.36568	1.49302	-2.25428	0.0241786	0.843694
RRP1	430.231	-1.36125	0.603882	-2.25416	0.0241862	0.843694
OSBPL7	187.999	-1.7284	0.767078	-2.25322	0.0242453	0.844032
SPINT2	5285.96	-1.00966	0.448228	-2.25256	0.0242871	0.844032
MFSD3	156.537	-0.982107	0.436233	-2.25134	0.0243642	0.845127
UGT8	183.814	-1.4214	0.631941	-2.24926	0.0244962	0.847501
FAM86A	416.297	-1.42549	0.633885	-2.24882	0.0245241	0.847501
CCDC74B	40.3599	1.94959	0.867291	2.24791	0.0245822	0.847925
STX19	24.3504	-1.56964	0.698667	-2.24662	0.0246642	0.848768
SLC5A9	11.3495	-2.86684	1.27738	-2.24432	0.0248121	0.848768
MRGPRX3	4.93789	-2.55395	1.13816	-2.24393	0.0248371	0.848768
CEACAM5	13147.2	-1.29943	0.579259	-2.24327	0.0248795	0.848768
LAIR1	192.496	1.09389	0.488043	2.24137	0.025002	0.848768
SSPO	3.63063	3.00732	1.34321	2.23891	0.025162	0.848768
HNRNPA1	757.339	-1.32095	0.590104	-2.2385	0.0251887	0.848768
KIAA0907	364.73	-1.37309	0.613484	-2.23818	0.0252095	0.848768
MUC20	807.987	-1.49646	0.668617	-2.23815	0.0252114	0.848768
FABP2	5.08176	-2.48987	1.11262	-2.23784	0.0252314	0.848768
POLR2J2	502.368	-1.72834	0.772396	-2.23763	0.0252449	0.848768
GPER	66.5385	-1.34728	0.602257	-2.23705	0.025283	0.848768
HSD17B8	99.6387	-1.34946	0.603457	-2.23622	0.0253375	0.848768
METTL6	61.1307	1.29627	0.580081	2.23464	0.0254408	0.848768
STARD10	442.895	-1.03523	0.463392	-2.23402	0.0254816	0.848768
TMEM231	46.8269	-1.13478	0.508107	-2.23335	0.0255261	0.848768
C2orf50	2.29441	-4.05269	1.81466	-2.23331	0.0255285	0.848768
UNC13B	256.35	-1.2445	0.557494	-2.23231	0.0255943	0.848768
SEMA4G	124.856	-1.48173	0.664519	-2.22979	0.0257616	0.848768
ARHGAP26	22.3224	-1.59231	0.714847	-2.22749	0.0259147	0.848768
SLC16A3	475.905	-1.06898	0.480078	-2.22669	0.0259682	0.848768
GSTM3	25.7566	-1.21971	0.548051	-2.22555	0.0260445	0.848768
NISCH	189.272	-1.33518	0.600135	-2.2248	0.0260946	0.848768
TIGD1	103.953	-1.4784	0.664543	-2.22469	0.0261023	0.848768
SLC9A3R2	699.634	-1.16486	0.523622	-2.22462	0.0261069	0.848768
TMEM53	52.4523	-1.45165	0.652697	-2.22409	0.0261426	0.848768
PDK4	591.071	1.77456	0.797979	2.22382	0.0261605	0.848768
GALNTL4	20.4454	1.64062	0.738313	2.22213	0.0262748	0.848768
CARD8	90.2586	1.16535	0.524709	2.22094	0.0263551	0.848768
SMYD1	1.72219	-3.70273	1.66728	-2.22081	0.0263635	0.848768
AP1S2	364.453	1.44488	0.650653	2.22066	0.0263738	0.848768
C11orf52	22.8425	-1.36819	0.61621	-2.22033	0.0263961	0.848768
HIST1H4A	178.901	0.845033	0.380652	2.21996	0.0264215	0.848768
MEGF8	11.0975	-1.30366	0.587739	-2.21809	0.0265485	0.848768
FAM86B3P	3.52288	-3.60117	1.62367	-2.21792	0.0265606	0.848768
NR2F6	437.614	-1.37541	0.62077	-2.21566	0.0267151	0.848768
APOC1	652.558	1.56045	0.704458	2.21511	0.0267523	0.848768
TMCO4	53.5255	-1.88697	0.85214	-2.21439	0.026802	0.848768
SMARCD3	35.2598	1.63309	0.737908	2.21313	0.0268887	0.848768
CLN3	599.108	-0.985003	0.445117	-2.21291	0.0269039	0.848768
LRCH1	3.20551	-2.65894	1.20191	-2.21226	0.0269489	0.848768
CDC42EP1	1689.02	-0.870538	0.393527	-2.21215	0.0269566	0.848768
ADAMTSL5	65.3705	-1.57815	0.713675	-2.21131	0.0270147	0.848768
KIF13A	352.333	-1.37911	0.623906	-2.21045	0.0270738	0.848768
CT62	7.06696	-2.6168	1.18399	-2.21014	0.0270952	0.848768
FAM84A	1236.42	-1.33411	0.603684	-2.20994	0.0271092	0.848768
EGR1	1683.14	-1.37711	0.623285	-2.20944	0.0271443	0.848768
RASGRP2	12.1594	1.61447	0.730994	2.2086	0.0272025	0.848768
DNAH7	7.35185	-2.25509	1.02131	-2.20804	0.0272415	0.848768
PLCD1	97.4333	-1.53244	0.694176	-2.20756	0.0272747	0.848768
SCNN1A	531.147	-1.55762	0.706064	-2.20606	0.0273799	0.848768
FAM92A1	50.5534	1.48327	0.672694	2.20497	0.0274562	0.848768
LRRC8C	100.683	1.13731	0.516437	2.20222	0.0276495	0.848768
FYN	90.3032	1.50524	0.683541	2.20213	0.0276564	0.848768
SEMA4A	195.972	1.25107	0.568206	2.2018	0.0276796	0.848768
GPAT2	15.0987	2.22497	1.01067	2.20149	0.0277016	0.848768
FLJ45445	27.363	-1.65241	0.750666	-2.20126	0.0277178	0.848768
QARS	708.379	-0.89052	0.404563	-2.20119	0.0277224	0.848768
TRPM2	32.8577	1.37337	0.624	2.20091	0.0277422	0.848768
REG3A	1196.6	3.93884	1.7897	2.20084	0.0277472	0.848768
GPBAR1	23.7673	1.95338	0.887862	2.20009	0.0278006	0.848768
LSM11	24.6409	1.01443	0.461154	2.19977	0.0278234	0.848768
BATF	83.3152	1.24675	0.566808	2.1996	0.0278352	0.848768
NPDC1	795.351	-0.957248	0.435384	-2.19863	0.0279044	0.848768
SPEG	43.8438	1.41446	0.643389	2.19844	0.0279174	0.848768
NR2E3	1.37683	-3.39271	1.54381	-2.19762	0.0279764	0.848768
FXYD3	10.6484	-2.2818	1.03834	-2.19755	0.0279811	0.848768
CEACAM3	11.9756	1.68747	0.767888	2.19755	0.0279812	0.848768
CRYM	28.3465	-1.77648	0.808944	-2.19604	0.0280888	0.848768
SPRED2	222.379	-0.869192	0.395827	-2.19589	0.0280999	0.848768
ILDR1	52.5558	-1.02976	0.469103	-2.19518	0.0281509	0.848768
COX10	637.663	-0.943684	0.429902	-2.19511	0.0281554	0.848768
TNNI2	9.84726	2.00315	0.912894	2.19428	0.0282153	0.848768
CHP2	27.2209	-2.69723	1.22945	-2.19385	0.028246	0.848768
TAGLN	1771.27	1.77988	0.811366	2.19368	0.0282585	0.848768
AZGP1P1	1.39005	-4.02462	1.83482	-2.19347	0.0282733	0.848768
SLC6A7	25.6625	-2.22538	1.01457	-2.19342	0.0282772	0.848768
C3orf52	126.944	-1.29364	0.590474	-2.19084	0.028463	0.848768
ZBTB43	13.7021	1.14347	0.521975	2.19066	0.0284761	0.848768
HES6	99.0919	-1.58112	0.721852	-2.19037	0.0284977	0.848768
FOXA3	306.178	-1.44857	0.661596	-2.1895	0.0285602	0.848768
MAEA	774.559	-1.17382	0.536591	-2.18756	0.028702	0.848768
ADCY4	25.6654	-1.52765	0.698437	-2.18724	0.0287251	0.848768
GLI4	38.7396	-1.53252	0.700719	-2.18707	0.0287371	0.848768
MAP3K9	59.4778	-1.10372	0.504683	-2.18696	0.0287456	0.848768
TMEM156	11.4434	1.95668	0.894927	2.18641	0.0287853	0.848768
PLXNA2	318.96	-1.24255	0.568321	-2.18635	0.0287903	0.848768
ASGR1	16.579	-2.53352	1.15896	-2.18602	0.0288141	0.848768
L1TD1	257.186	-2.81156	1.28631	-2.18575	0.0288339	0.848768
GATA4	4.03629	-3.74996	1.71604	-2.18524	0.0288714	0.848768
SERINC2	1995.27	-0.901162	0.412506	-2.1846	0.028918	0.848768
BRWD1	448.984	-0.88706	0.406124	-2.18421	0.0289468	0.848768
NR1I2	2.63289	-3.64485	1.66937	-2.18338	0.0290082	0.848768
TMEM234	36.5807	-1.19606	0.547806	-2.18337	0.0290085	0.848768
EMILIN3	1.93794	-3.26539	1.49569	-2.18319	0.0290215	0.848768
LIMD2	116.985	1.06848	0.489724	2.1818	0.029124	0.848768
PMAIP1	83.9801	1.1234	0.515296	2.1801	0.0292499	0.848768
C21orf91	67.826	1.22128	0.560554	2.1787	0.0293537	0.848768
ASF1A	173.702	1.10047	0.505783	2.17578	0.0295714	0.848768
ADCY6	232.05	-1.24228	0.571027	-2.17553	0.0295907	0.848768
SIX1	26.7211	-1.8935	0.870459	-2.17529	0.0296081	0.848768
MYOM3	111.194	-1.67334	0.769251	-2.17529	0.0296083	0.848768
LOC650368	6.42977	-2.25914	1.03913	-2.17407	0.0297002	0.848768
SLC51B	42.9592	-3.35453	1.5439	-2.17276	0.0297987	0.848768
GNAI1	89.2824	0.994524	0.45781	2.17235	0.0298293	0.848768
MRVI1	76.6815	0.829776	0.38199	2.17224	0.0298372	0.848768
USP44	3.54819	2.60974	1.20191	2.17133	0.0299066	0.848768
CRABP2	62.6026	1.44442	0.66526	2.17121	0.0299155	0.848768
SOCS2	5.8021	2.92446	1.34736	2.17051	0.0299679	0.848768
LOC100271702	1.79686	-4.38938	2.0224	-2.17038	0.0299779	0.848768
FAM73B	63.3915	-1.45858	0.672482	-2.16895	0.0300864	0.848768
TBX21	9.10809	2.60051	1.19914	2.16865	0.0301093	0.848768
CYTH4	47.4104	1.32097	0.609224	2.16829	0.0301368	0.848768
FLJ37035	1.68979	-4.31103	1.98865	-2.16781	0.0301728	0.848768
RNF126	227.614	-0.98359	0.45379	-2.1675	0.0301966	0.848768
FBF1	156.553	-1.769	0.81623	-2.16728	0.0302133	0.848768
ACAP1	67.6021	1.3415	0.619006	2.16719	0.0302201	0.848768
RAB7L1	30.8672	1.34664	0.621684	2.16612	0.0303017	0.848768
GABRG2	2.96194	2.72646	1.25878	2.16596	0.030314	0.848768
LOC100288974	1.69444	-4.29702	1.98625	-2.16338	0.0305119	0.848768
KCNJ3	32.3243	-2.33208	1.0783	-2.16274	0.0305609	0.848768
OR14C36	2.41852	-3.60954	1.66952	-2.16202	0.0306166	0.848768
ATAD3B	214.692	-1.4557	0.673501	-2.1614	0.0306648	0.848768
CDRT15P2	4.4916	-4.01187	1.85659	-2.16088	0.0307047	0.848768
ST14	1138.02	-1.03653	0.479681	-2.16087	0.0307052	0.848768
ABCC6	28.3823	-1.60248	0.741964	-2.15978	0.0307895	0.848768
ACPP	16.0665	-1.56886	0.726509	-2.15945	0.0308155	0.848768
SEMA3F	57.7896	-1.41639	0.655951	-2.1593	0.030827	0.848768
LSM14A	825.591	0.868453	0.402213	2.15919	0.0308355	0.848768
SERPINB2	5.87049	2.77905	1.28719	2.15899	0.0308506	0.848768
SHROOM1	773.247	-1.17625	0.545032	-2.15813	0.0309179	0.848768
PRKAB1	435.341	-0.863866	0.400555	-2.15668	0.031031	0.848768
C16orf54	22.8799	1.37156	0.636061	2.15634	0.0310574	0.848768
HOXA5	364.872	-1.54347	0.715834	-2.15618	0.0310695	0.848768
ZNF2	8.82038	-1.42429	0.660587	-2.1561	0.0310761	0.848768
CD52	578.877	1.36472	0.633095	2.15563	0.0311122	0.848768
TM4SF18	24.1898	1.74336	0.808795	2.1555	0.0311224	0.848768
UBD	686.288	1.71053	0.79369	2.15516	0.0311496	0.848768
OR10J3	15.342	-2.87696	1.33526	-2.15462	0.0311918	0.848768
CAMK2N1	2433.56	-0.995948	0.462322	-2.15423	0.0312221	0.848768
HLA-DMA	225.446	1.28385	0.595998	2.15412	0.0312307	0.848768
GPA33	980.304	-1.73726	0.806546	-2.15395	0.0312445	0.848768
ST13P4	6.31873	-1.7676	0.820735	-2.15368	0.0312656	0.848768
SAAL1	241.913	0.75976	0.352845	2.15324	0.0312997	0.848768
HPDL	39.689	-1.57733	0.732574	-2.15313	0.0313083	0.848768
REG4	594.254	-3.86036	1.79364	-2.15225	0.031378	0.848768
VDR	479.186	-0.929341	0.431928	-2.15161	0.0314281	0.848768
MAP3K1	357.015	0.691646	0.321573	2.15082	0.0314903	0.848768
PKI55	61.846	0.993643	0.462206	2.14979	0.0315721	0.848768
SNORA2B	576.082	-0.920736	0.428324	-2.14963	0.0315849	0.848768
SREBF2	341.814	-1.04796	0.487681	-2.14886	0.0316457	0.848768
NOVA1	7.92979	1.93474	0.900498	2.14852	0.0316725	0.848768
PDE4C	19.8256	-2.2977	1.06956	-2.14827	0.031692	0.848768
SLC16A9	41.0923	-1.79855	0.837458	-2.14763	0.0317428	0.848768
MLXIPL	330.301	-1.43197	0.66689	-2.14723	0.0317749	0.848768
ZNF341	38.2838	-1.87624	0.873909	-2.14695	0.031797	0.848768
AMN	107.691	-2.18673	1.01858	-2.14683	0.0318065	0.848768
SLC22A4	63.9047	-1.46401	0.682101	-2.14633	0.0318466	0.848768
RAP1GAP	231.185	-1.88177	0.877234	-2.14511	0.0319438	0.849748
B3GALT5	35.6099	-3.72553	1.73708	-2.14471	0.031976	0.849748
PTPRH	191.621	-1.77676	0.828749	-2.14391	0.0320404	0.849748
HTR1D	131.884	-1.71904	0.802487	-2.14214	0.0321821	0.849748
RAD9A	159.942	-1.38752	0.647921	-2.1415	0.0322341	0.849748
GRAMD4	20.0408	-1.4234	0.664774	-2.14118	0.0322592	0.849748
SYTL5	83.9293	-1.85363	0.865882	-2.14075	0.0322943	0.849748
ACY1	134.589	-0.879796	0.41103	-2.14047	0.0323169	0.849748
ZRSR2	85.9051	-1.18797	0.555073	-2.1402	0.0323387	0.849748
RBM5	581.046	-1.16212	0.543146	-2.13961	0.0323862	0.849748
MRPL45P2	5.25176	-2.9346	1.37219	-2.13863	0.0324656	0.849748
OR10Z1	3.77455	3.83774	1.79545	2.13748	0.0325588	0.849748
PPP1R16B	28.3232	1.5229	0.712654	2.13694	0.0326027	0.849748
SLC22A18	25.0349	-1.5354	0.719087	-2.13521	0.032744	0.849748
OR8K3	3.38865	-5.28777	2.47683	-2.13489	0.03277	0.849748
NXF3	18.2996	-2.80779	1.31529	-2.13473	0.0327828	0.849748
TBX10	44.9957	-2.22944	1.04481	-2.13383	0.0328566	0.849748
SMG6	228.139	-1.35728	0.636326	-2.133	0.0329249	0.849748
EPHA10	39.4062	-1.4944	0.700737	-2.13262	0.032956	0.849748
GPR65	8.99638	1.4309	0.671672	2.13036	0.0331417	0.849748
NPRL2	106.254	-1.12622	0.528675	-2.13027	0.0331492	0.849748
PLAC2	5.85527	-2.34323	1.10025	-2.12972	0.0331944	0.849748
KIAA1468	395.41	-0.978822	0.459667	-2.12942	0.0332199	0.849748
VSTM5	7.16713	-1.75119	0.822653	-2.12872	0.0332777	0.849748
NAIF1	20.8901	-1.6534	0.776853	-2.12833	0.0333098	0.849748
SFI1	96.8839	-1.37062	0.644252	-2.12746	0.0333817	0.849748
C9orf139	2.18996	-3.35275	1.57602	-2.12735	0.0333907	0.849748
B3GAT1	3.72027	3.06153	1.43932	2.12707	0.0334147	0.849748
EIF3I	661.428	-1.56266	0.734937	-2.12624	0.033483	0.849748
APOBEC3G	57.2987	1.73709	0.81704	2.12607	0.0334971	0.849748
P2RY10	11.3001	1.59689	0.751187	2.12583	0.0335177	0.849748
CPEB4	148.838	0.748511	0.352134	2.12564	0.0335331	0.849748
WBP5	48.7919	1.51005	0.710575	2.12511	0.0335776	0.849748
KIAA1671	210.42	-1.23373	0.580855	-2.12399	0.0336713	0.849748
FAM127A	640.167	1.26019	0.593319	2.12397	0.0336724	0.849748
C3AR1	61.1463	1.23319	0.580694	2.12365	0.0336998	0.849748
C2CD3	122.791	-1.06863	0.503371	-2.12295	0.0337583	0.849748
ZMYM4	571.555	-0.975845	0.459957	-2.1216	0.0338712	0.849748
FGFR1OP2	59.1618	1.21563	0.5732	2.12077	0.0339411	0.849748
GIMAP8	58.7408	1.27858	0.603106	2.12	0.0340062	0.849748
GPR180	127.343	0.802918	0.37875	2.11991	0.0340132	0.849748
KLK12	7.10548	-2.88805	1.36242	-2.11979	0.0340236	0.849748
TBC1D8	175.165	-1.09701	0.517522	-2.11973	0.0340288	0.849748
NCF1	71.1675	1.42654	0.673171	2.11914	0.0340788	0.849748
TNFAIP8L2	17.6677	1.53883	0.726295	2.11874	0.0341125	0.849748
SOAT1	370.206	1.43855	0.679132	2.11822	0.0341565	0.849748
PPP1R35	212.929	-1.11731	0.5275	-2.11813	0.0341638	0.849748
ZBTB7A	2541.61	-1.30851	0.618175	-2.11673	0.0342832	0.849748
TMEM51	29.01	-1.14917	0.543151	-2.11575	0.0343657	0.849748
TANK	95.9558	1.40688	0.665212	2.11493	0.034436	0.849748
CCND3	324.344	1.18629	0.561109	2.11418	0.0344995	0.849748
THTPA	125.402	-1.7465	0.826104	-2.11414	0.0345036	0.849748
PPP1R16A	264.347	-1.18619	0.561093	-2.11406	0.03451	0.849748
AAGAB	728.251	1.04722	0.495503	2.11345	0.0345624	0.849748
LDLRAD2	3.08124	2.58635	1.22382	2.11334	0.0345713	0.849748
HLA-DPA1	4152.52	1.94424	0.920186	2.11288	0.0346114	0.849748
PARP8	144.489	0.744553	0.352454	2.11248	0.034645	0.849748
SNX29P2	33.7213	-1.25678	0.594933	-2.11248	0.0346457	0.849748
FADS1	109.045	-1.3699	0.648491	-2.11244	0.0346489	0.849748
TAS2R7	3.59049	-3.68406	1.74413	-2.11226	0.0346639	0.849748
PPP1R3G	56.0318	-1.56291	0.739996	-2.11206	0.0346817	0.849748
ZBTB1	328.156	-1.03209	0.488795	-2.11149	0.0347299	0.849803
OR7E5P	36.5178	-1.73837	0.823594	-2.11071	0.034797	0.849932
NEB	37.7671	2.06305	0.977748	2.11	0.034858	0.849932
PCMTD1	225.027	-1.2936	0.61313	-2.10983	0.0348728	0.849932
WNT10A	9.0535	2.97368	1.41008	2.10887	0.0349559	0.850838
SYNJ2	195.152	-1.14426	0.54292	-2.1076	0.0350653	0.852301
TCF15	5.12386	-2.5417	1.20645	-2.10676	0.0351382	0.852301
JAK3	86.4845	1.32216	0.627635	2.10658	0.035154	0.852301
PSORS1C1	420.25	-1.59526	0.757476	-2.10602	0.0352028	0.852367
FLNB	743.009	-0.975935	0.463725	-2.10455	0.0353301	0.854334
PLEKHG3	376.924	-0.830078	0.395119	-2.10083	0.035656	0.859928
TP53I11	38.2192	-1.28909	0.613749	-2.10035	0.0356979	0.859928
CARD9	12.1082	2.88986	1.37657	2.09932	0.035789	0.859928
CAPN1	3469.86	-1.34423	0.640373	-2.09913	0.0358053	0.859928
OPLAH	108.211	-1.3319	0.634704	-2.09846	0.0358643	0.859928
SERPINB9	59.5683	1.44785	0.690215	2.09768	0.0359338	0.859928
RAB33B	34.3487	-0.900203	0.429255	-2.09713	0.0359821	0.859928
CLEC2D	23.8679	1.2704	0.605823	2.09698	0.0359953	0.859928
RPS15AP10	112.359	-1.12564	0.536944	-2.09639	0.0360478	0.859928
RNF186	209.217	-2.05363	0.979705	-2.09617	0.0360673	0.859928
HMGN2P46	4.35191	-2.75689	1.31556	-2.0956	0.0361176	0.859928
CISH	207.426	-0.636212	0.303595	-2.09559	0.0361185	0.859928
LOC100288842	15.732	-1.34812	0.643619	-2.09459	0.0362078	0.860696
HDGFRP3	681.211	1.46278	0.698565	2.09398	0.0362614	0.860696
DUSP28	100.816	-1.0261	0.490194	-2.09326	0.0363262	0.860696
EXOSC4	111.998	-1.36432	0.651805	-2.09314	0.0363367	0.860696
GPR33	3.50574	3.34694	1.59958	2.09238	0.0364043	0.861195
TWF2	644.347	0.889087	0.425126	2.09135	0.0364968	0.862283
CPPED1	69.0723	-1.23867	0.59256	-2.09037	0.0365843	0.862432
KLF4	432.486	-1.34071	0.641426	-2.0902	0.0365995	0.862432
LRRC41	110.98	-0.926013	0.443169	-2.08953	0.0366601	0.862432
MAPK12	151.009	1.14621	0.548633	2.0892	0.0366893	0.862432
CD86	46.9095	1.10798	0.530577	2.08825	0.0367755	0.863276
GGT3P	10.6726	-2.16202	1.03639	-2.0861	0.0369693	0.863276
PTPRF	912.184	-0.891317	0.427297	-2.08594	0.036984	0.863276
PCDHAC2	12.7333	2.41179	1.1563	2.08579	0.0369978	0.863276
TRAT1	10.7332	2.2629	1.08495	2.08571	0.0370051	0.863276
IL37	4.03156	-3.25047	1.55877	-2.08528	0.0370439	0.863276
AK1	568.924	-1.34808	0.6465	-2.0852	0.0370515	0.863276
RRP7B	1674.45	-1.75486	0.842163	-2.08376	0.0371823	0.863309
UGT2B11	4.62827	-2.57569	1.23634	-2.08332	0.0372222	0.863309
MRC1	284.96	1.48989	0.715155	2.08331	0.0372227	0.863309
ZNF768	229.67	-0.510926	0.245388	-2.08212	0.0373318	0.863309
NBPF4	10.0274	2.44005	1.17203	2.0819	0.0373519	0.863309
ACADSB	27.54	-0.980137	0.470815	-2.08179	0.0373618	0.863309
ANKRD20A1	11.3575	-2.78393	1.33752	-2.08141	0.0373963	0.863309
PPP1R37	69.3984	-0.994373	0.477814	-2.08109	0.0374257	0.863309
GDF11	51.3719	0.873964	0.420068	2.08053	0.0374771	0.863419
HSD17B11	400.317	-0.92037	0.442516	-2.07986	0.0375387	0.863764
ZNF563	917.049	-1.60409	0.771684	-2.07869	0.0376457	0.864487
RASGEF1A	21.9406	1.78007	0.856449	2.07844	0.0376691	0.864487
PKN1	261.134	1.00191	0.482153	2.07799	0.0377102	0.864487
ZNF816	1115.76	-1.28495	0.618655	-2.07701	0.0378003	0.865482
ZNF683	33.0657	2.30469	1.1099	2.07649	0.037849	0.865527
C3orf38	64.4976	-0.999663	0.482053	-2.07376	0.0381016	0.869354
GLS2	10.9264	-2.06437	0.995516	-2.07367	0.0381102	0.869354
SIDT1	147.585	-1.51356	0.730278	-2.07257	0.0382119	0.869986
ZNF347	42.3848	-1.79466	0.866557	-2.07103	0.0383562	0.869986
CDH1	565.9	-0.720398	0.347957	-2.07036	0.0384183	0.869986
ACCS	48.1033	-1.21638	0.587628	-2.06999	0.0384532	0.869986
P2RX7	38.5564	1.53289	0.740589	2.06983	0.0384684	0.869986
LIFR	1.90371	-3.83346	1.85261	-2.06923	0.038525	0.869986
HOXA7	69.8891	-1.59217	0.769547	-2.06897	0.0385486	0.869986
SLC52A3	358.292	-0.990823	0.478953	-2.06873	0.0385716	0.869986
SPC25	55.9712	1.34018	0.647935	2.06838	0.0386041	0.869986
MT1E	655.639	-1.79981	0.870284	-2.06807	0.0386333	0.869986
KLRK1	57.226	2.0982	1.01486	2.06748	0.038689	0.869986
DMAP1	102.366	-1.53183	0.741044	-2.06712	0.0387225	0.869986
C11orf84	54.1121	-1.23089	0.595538	-2.06685	0.0387485	0.869986
RARRES1	295.605	1.75692	0.850438	2.0659	0.0388377	0.870093
ICOSLG	144.763	-0.875886	0.424153	-2.06502	0.0389208	0.870093
PCDHGB6	20.7632	2.44096	1.18258	2.06409	0.0390094	0.870093
SUGT1	158.238	1.16141	0.562701	2.064	0.0390181	0.870093
INGX	6.89759	-1.79049	0.867789	-2.06328	0.0390856	0.870093
TSEN15	46.6486	1.23849	0.600404	2.06276	0.039135	0.870093
KCNK5	114.338	-0.98862	0.479443	-2.06202	0.0392059	0.870093
SYBU	159.725	-1.37412	0.666502	-2.06169	0.0392369	0.870093
HK2	487.488	-1.06763	0.517977	-2.06116	0.0392879	0.870093
LOC642236	8.03298	2.39906	1.16395	2.06114	0.0392898	0.870093
ITPR3	232.86	-1.00379	0.48729	-2.05995	0.0394035	0.870093
NKIRAS2	3.95019	-2.13137	1.03534	-2.05863	0.0395299	0.870093
SLC25A27	60.917	-1.47657	0.717294	-2.05853	0.0395389	0.870093
MNDA	72.887	1.12892	0.5485	2.0582	0.0395713	0.870093
DIO3OS	6.43608	-1.83177	0.890114	-2.05791	0.0395992	0.870093
RIN1	130.972	-1.04962	0.510316	-2.0568	0.0397052	0.870093
SLC23A1	3.77656	-3.0572	1.48655	-2.05657	0.0397275	0.870093
KLHDC2	692.272	-0.8503	0.413672	-2.05549	0.0398315	0.870093
SPPL3	358.616	-0.763882	0.371774	-2.0547	0.0399083	0.870093
HHLA2	98.3292	-1.64609	0.801214	-2.05449	0.0399284	0.870093
TOE1	73.8988	-1.27944	0.623089	-2.05338	0.0400357	0.870093
APOC2	107.507	1.57174	0.765446	2.05337	0.040037	0.870093
COPA	155.334	0.76771	0.373937	2.05305	0.040068	0.870093
CYTIP	284.142	1.18684	0.5782	2.05265	0.0401066	0.870093
CPA4	2.88996	2.72882	1.32949	2.05253	0.0401178	0.870093
NLGN4X	2.71088	-3.183	1.55089	-2.05237	0.040134	0.870093
GOLM1	1340.18	-0.825965	0.402519	-2.05199	0.0401707	0.870093
RGS4	1.75629	-3.07632	1.49929	-2.05186	0.0401835	0.870093
DUSP8	309.775	-1.18095	0.575576	-2.05177	0.0401922	0.870093
PARP15	45.7046	1.70778	0.832403	2.05163	0.0402059	0.870093
CHRNB1	54.9429	-1.76846	0.862129	-2.05127	0.0402405	0.870093
C1orf168	9.10121	-3.17265	1.54737	-2.05035	0.0403303	0.870093
SLC39A6	13.9714	1.55945	0.76088	2.04954	0.0404093	0.870093
FAM3B	218.037	-3.21867	1.57054	-2.0494	0.0404227	0.870093
BSCL2	242.119	-0.777266	0.37942	-2.04856	0.0405047	0.870093
AGAP1	298.889	-0.882573	0.430884	-2.04828	0.0405321	0.870093
SGTB	52.4025	1.40829	0.687561	2.04824	0.0405363	0.870093
ANXA1	1100.15	1.27099	0.620534	2.04822	0.0405383	0.870093
FAM162B	5.78449	1.71192	0.83618	2.04731	0.0406275	0.870998
ME3	124.806	-1.30449	0.637562	-2.04606	0.0407507	0.872631
DTX2	801.797	-0.734098	0.35914	-2.04404	0.0409496	0.872877
ATP1A1OS	78.5655	-1.49771	0.733237	-2.0426	0.0410916	0.872877
DYRK2	34.5044	-1.38172	0.676647	-2.04201	0.0411505	0.872877
C11orf9	91.4298	-1.2172	0.596098	-2.04195	0.0411561	0.872877
SNX27	213.34	0.669017	0.327646	2.04189	0.0411623	0.872877
NDRG1	1042.65	-0.991857	0.486134	-2.0403	0.0413207	0.872877
GPR146	165.35	-1.12962	0.553702	-2.04012	0.0413388	0.872877
CEP192	202.553	-1.23327	0.60456	-2.03995	0.0413553	0.872877
RAP1A	844.382	1.18373	0.580524	2.03907	0.0414433	0.872877
WDR6	171.484	-0.892084	0.437716	-2.03804	0.0415457	0.872877
SUCNR1	8.52852	1.56445	0.767634	2.03802	0.041548	0.872877
MSR1	56.6612	1.33416	0.654824	2.03743	0.0416069	0.872877
SETD6	147.621	-0.795339	0.390364	-2.03743	0.0416071	0.872877
MYH11	817.616	1.5467	0.759199	2.03728	0.0416216	0.872877
VWA2	189.284	-1.19811	0.588313	-2.03651	0.0416987	0.872877
PARP9	117.663	0.926061	0.454807	2.03616	0.0417341	0.872877
PEG10	15.8849	1.31437	0.645614	2.03584	0.0417661	0.872877
MTMR2	245.873	0.870593	0.427686	2.03559	0.0417917	0.872877
YWHAQ	2899.69	0.970872	0.477092	2.03498	0.041853	0.872877
TBC1D10C	13.8613	1.9416	0.954572	2.034	0.041952	0.872877
MMP7	1694.11	-1.78812	0.879536	-2.03303	0.0420499	0.872877
ENGASE	284.677	-1.15752	0.569488	-2.03256	0.0420966	0.872877
SNX17	299.227	0.721681	0.355095	2.03236	0.0421173	0.872877
FGFBP1	32.4976	-2.07673	1.02193	-2.03215	0.0421384	0.872877
ARMCX3	146.129	1.05023	0.516816	2.03211	0.0421426	0.872877
DHCR7	139.64	-0.932619	0.45904	-2.03167	0.0421869	0.872877
DQX1	24.7377	-1.44929	0.713349	-2.03166	0.0421876	0.872877
SIGLEC5	19.02	2.15969	1.06318	2.03135	0.0422193	0.872877
ARHGEF40	66.9088	-1.3298	0.65466	-2.03129	0.042226	0.872877
TOX4	568.038	-0.595338	0.293145	-2.03087	0.0422684	0.872877
GABRR2	4.85055	1.96269	0.967155	2.02934	0.0424236	0.872877
RAB38	25.3917	1.71543	0.845337	2.02928	0.0424295	0.872877
CCL18	124.191	1.78022	0.877304	2.02919	0.0424391	0.872877
PPARGC1B	68.6361	-1.2775	0.629674	-2.02883	0.0424758	0.872877
RUNX3	97.2812	1.15164	0.567738	2.02848	0.0425114	0.872877
IL1B	86.241	1.69675	0.836634	2.02807	0.042553	0.872877
TAS2R41	9.54474	1.96873	0.971621	2.02623	0.0427411	0.872877
AP4B1	39.4617	-1.04502	0.515774	-2.02612	0.0427521	0.872877
GRB2	343.937	0.865376	0.427193	2.02573	0.0427929	0.872877
ZNF37A	176.631	0.781068	0.385706	2.02504	0.0428637	0.872877
CDHR5	649.828	-1.72794	0.853323	-2.02496	0.0428717	0.872877
TMEM63A	10.8819	-1.29304	0.638794	-2.02419	0.0429506	0.872877
PWP2	348.524	-1.14193	0.564262	-2.02377	0.0429942	0.872877
ENDOD1	103.002	-1.18702	0.586603	-2.02354	0.0430173	0.872877
SHISA5	1485.96	-0.54875	0.271218	-2.02328	0.0430443	0.872877
FRMD1	10.157	-2.27712	1.12586	-2.02256	0.0431187	0.872877
BIVM	76.5074	1.14391	0.565746	2.02195	0.0431812	0.872877
SEMA3B	175.881	-1.27111	0.628684	-2.02186	0.0431911	0.872877
ICT1	117.173	0.782237	0.386999	2.02129	0.0432499	0.872877
KIAA0196	168.191	-0.878113	0.434588	-2.02056	0.0433251	0.872877
STPG2	3.52971	-2.28115	1.12914	-2.02026	0.0433563	0.872877
PLA2G2A	877.476	-1.91154	0.946599	-2.01938	0.043448	0.872877
C19orf73	37.6375	-1.10661	0.548121	-2.01892	0.0434955	0.872877
S100A4	1208.23	1.54561	0.765625	2.01876	0.0435123	0.872877
CD28	16.3141	1.45865	0.722997	2.01751	0.0436428	0.872877
NACAD	24.2852	-2.04877	1.01569	-2.01711	0.0436838	0.872877
LOC100128822	45.9685	-1.08595	0.53844	-2.01685	0.0437112	0.872877
RBM47	499.068	-0.773811	0.38377	-2.01634	0.0437645	0.872877
LOC202781	64.7121	-1.00538	0.498621	-2.01631	0.0437672	0.872877
NOA1	521.974	-0.904818	0.44878	-2.01617	0.0437819	0.872877
ATL1	76.6978	1.17803	0.584309	2.01612	0.0437877	0.872877
CFL2	183.644	1.18661	0.588758	2.01544	0.0438581	0.872877
ZNF418	19.7102	-1.6448	0.816101	-2.01543	0.0438594	0.872877
IL1RL2	11.3107	-1.96668	0.975854	-2.01534	0.0438693	0.872877
CTSC	580.841	1.03078	0.511698	2.01443	0.0439649	0.872877
MALL	1076.58	-1.02908	0.510874	-2.01435	0.0439723	0.872877
OGG1	76.2842	-0.925713	0.459589	-2.01422	0.0439866	0.872877
PKN2	275.271	-1.02644	0.509631	-2.01409	0.0439997	0.872877
MCMDC2	13.6805	-1.80724	0.897357	-2.01396	0.0440138	0.872877
TPM2	955.976	1.03418	0.513686	2.01325	0.0440879	0.872972
TRPT1	247.546	-0.753412	0.37427	-2.01302	0.0441128	0.872972
HERC2P3	401.611	-1.51743	0.75436	-2.01154	0.0442684	0.875115
PROM2	42.7665	-1.58246	0.787549	-2.00935	0.0445001	0.878095
MED7	100.2	-1.08271	0.53888	-2.00918	0.0445178	0.878095
LRRIQ4	3.48319	-3.73976	1.86171	-2.00877	0.0445613	0.878095
ACTL6A	158.319	0.929748	0.462976	2.0082	0.0446223	0.878361
EPS8L2	384.482	-1.08804	0.542107	-2.00705	0.0447438	0.879232
UBE2V2	505.027	0.843834	0.420569	2.00641	0.0448126	0.879232
COG7	81.1613	-1.06987	0.533254	-2.00631	0.044823	0.879232
ADCK5	193.759	-1.10244	0.549608	-2.00587	0.0448702	0.879232
C11orf83	218.914	-1.2602	0.628376	-2.00549	0.0449105	0.879232
CARD11	96.4783	1.03917	0.518267	2.00508	0.0449541	0.879232
SPRTN	52.1742	0.669828	0.334198	2.00429	0.0450393	0.879232
ZNF598	120.546	-1.18706	0.59237	-2.00391	0.0450795	0.879232
SNORA55	2163.76	-1.05807	0.528145	-2.00336	0.0451383	0.879232
CXorf36	17.3983	-1.9892	0.992946	-2.00334	0.0451411	0.879232
LPPR2	30.2801	1.12506	0.561981	2.00195	0.0452899	0.880471
SLC26A2	424.721	-1.68172	0.840348	-2.00121	0.0453693	0.880471
MRPL47	243.559	0.999065	0.499254	2.00112	0.04538	0.880471
SLAMF7	107.505	1.43735	0.718352	2.0009	0.0454027	0.880471
SIPA1L3	62.591	-1.38815	0.694252	-1.99949	0.0455554	0.880471
ASL	200.182	-0.752477	0.376498	-1.99862	0.0456494	0.880471
GID8	191.955	-1.26688	0.63394	-1.99842	0.0456707	0.880471
BAP1	564.924	-1.29137	0.646242	-1.99827	0.0456869	0.880471
ZNF569	25.2471	1.50541	0.753557	1.99774	0.0457445	0.880471
CYSLTR2	10.9129	1.88199	0.942342	1.99715	0.0458094	0.880471
RHEBL1	1.87687	-3.16296	1.58425	-1.99651	0.045879	0.880471
MVD	278.344	-0.666884	0.334037	-1.99644	0.0458865	0.880471
LOC643401	5.25952	-3.05654	1.53114	-1.99625	0.0459071	0.880471
PCDHB6	7.44676	2.2286	1.11683	1.99548	0.0459905	0.880471
CACNA1B	3.65454	-2.62431	1.31514	-1.99545	0.0459938	0.880471
MYO18A	128.756	-1.06265	0.532756	-1.99463	0.0460832	0.880471
ERVV-1	8.06112	-3.10448	1.55687	-1.99405	0.046147	0.880471
C1orf94	1.81145	-3.71069	1.86107	-1.99385	0.0461684	0.880471
TMEM145	2.19119	2.97332	1.49125	1.99385	0.0461689	0.880471
CTBP2	333.296	-0.823697	0.413154	-1.99368	0.0461872	0.880471
LRRN4CL	7.47407	1.95861	0.98248	1.99353	0.046203	0.880471
PMS2P3	292.384	-1.20563	0.60499	-1.9928	0.0462833	0.881095
OR1L4	50.5321	-1.38916	0.69736	-1.99202	0.0463683	0.881807
SLC27A6	3.46017	-4.14342	2.08107	-1.99101	0.04648	0.882787
ANO9	90.0892	-1.32253	0.66446	-1.99038	0.0465494	0.882787
CDC42EP5	488.078	-1.21193	0.608932	-1.99026	0.0465628	0.882787
TAAR9	2.22302	4.36343	2.19858	1.98466	0.0471818	0.893086
AGAP6	495.281	-1.42425	0.717696	-1.98448	0.0472025	0.893086
FOXE3	33.4925	-1.9191	0.967322	-1.98393	0.0472632	0.893322
FLJ35946	2.01747	-3.84693	1.94058	-1.98237	0.0474381	0.893382
RABL3	29.31	1.03138	0.520356	1.98207	0.0474718	0.893382
CCT6P1	23.0426	-1.29201	0.652323	-1.98064	0.0476322	0.893382
MCF2L	93.5001	-1.28707	0.65003	-1.98001	0.0477023	0.893382
ATP6V1B2	256.606	0.938009	0.473773	1.97987	0.0477179	0.893382
CARD10	57.0059	-1.01895	0.514752	-1.9795	0.0477601	0.893382
PHLPP1	50.0422	-1.14086	0.57644	-1.97915	0.0477993	0.893382
TOMM6	240.007	1.05302	0.532081	1.97905	0.04781	0.893382
AGPAT9	104.46	-1.05959	0.535523	-1.97862	0.047859	0.893382
CD3G	222.234	1.26186	0.637788	1.97849	0.0478731	0.893382
C8orf4	449.406	-1.23535	0.624423	-1.97839	0.0478846	0.893382
CHRDL2	98.0076	1.87872	0.949814	1.97799	0.04793	0.893382
IFT81	9.60047	-1.68738	0.8531	-1.97794	0.047936	0.893382
LOC100507391	1.67268	3.41241	1.72528	1.97789	0.0479415	0.893382
TRIM59	53.1752	0.931074	0.471461	1.97487	0.048283	0.898112
EPHB2	328.114	-0.866073	0.438565	-1.97479	0.0482924	0.898112
SNRPD1	1785.83	0.986742	0.500045	1.97331	0.0484608	0.899926
PDLIM4	50.4427	1.06325	0.538879	1.97307	0.0484871	0.899926
BTN3A1	128.43	0.726288	0.368222	1.97242	0.0485619	0.900413
ASMTL	126.413	-1.04987	0.532487	-1.97164	0.0486509	0.90116
CPSF1	201.674	-1.20004	0.608881	-1.9709	0.0487352	0.901307
PSMD5	89.3421	1.64859	0.836545	1.97072	0.0487561	0.901307
CD300A	53.1293	1.20199	0.610087	1.97019	0.0488166	0.901525
SSTR1	7.83361	-2.69842	1.3713	-1.96779	0.0490923	0.904789
KATNAL1	19.7563	1.46543	0.744873	1.96736	0.0491419	0.904789
CD109	106.049	1.16624	0.592899	1.96702	0.0491811	0.904789
SEPTIN6	205.793	0.892133	0.453647	1.96658	0.0492318	0.904789
RASAL1	39.635	-1.52363	0.774783	-1.96653	0.0492376	0.904789
EPS8L3	464.014	-1.12748	0.573605	-1.96561	0.0493435	0.905838
NIN	353.907	0.740469	0.376854	1.96487	0.0494294	0.90609
LAPTM5	720.063	1.46013	0.743204	1.96465	0.0494551	0.90609
FLJ31485	1.85826	-3.21694	1.63781	-1.96417	0.04951	0.9062
MST1P9	1.74227	-3.70374	1.8863	-1.96349	0.0495891	0.90675
SNORA16A	38635.8	-1.24856	0.636286	-1.96227	0.0497309	0.907653
ABHD16B	177.996	-1.10423	0.562744	-1.96222	0.0497364	0.907653
HIP1R	182.404	-0.980853	0.500342	-1.96036	0.0499535	0.908333
SNHG10	27.0226	-1.71652	0.875641	-1.96031	0.04996	0.908333
