# Supplementary material for: Transcriptome Profiling Associated with CARD11 Overexpression in Colorectal Cancer Implicates a Potential Role for Tumor Immune Microenvironment and Cancer Pathways Modulation via NF-κB
Source: Int J Mol Sci. 2024 Sep 26;25(19):10367. doi: 10.3390/ijms251910367 (PMC11476988; doi:10.3390/ijms251910367)
Supplement: Supplementary file 1 [file ijms-25-10367-s001.zip › Table S2_GSEA_Detailed_output.xlsx]

## Sheet: A_HCT116
GS	SIZE	SOURCE	ES	NES	NOM p-val	Tag %	Gene %	Signal	Gene sets collection
CADWELL_ATG16L1_TARGETS_DN	15	http://www.gsea-msigdb.org/gsea/msigdb/human/geneset/CADWELL_ATG16L1_TARGETS_DN	0.68441	2.0673	0.0001	0.867	0.289	0.619	C2
MANNE_COVID19_NONICU_VS_HEALTHY_DONOR_PLATELETS_DN	19	http://www.gsea-msigdb.org/gsea/msigdb/human/geneset/MANNE_COVID19_NONICU_VS_HEALTHY_DONOR_PLATELETS_DN	0.50989	1.5833	0.0001	0.684	0.338	0.456	C2
MANNE_COVID19_COMBINED_COHORT_VS_HEALTHY_DONOR_PLATELETS_DN	15	http://www.gsea-msigdb.org/gsea/msigdb/human/geneset/MANNE_COVID19_COMBINED_COHORT_VS_HEALTHY_DONOR_PLATELETS_DN	0.53675	1.6005	0.0001	0.733	0.338	0.488	C2
GABRIELY_MIR21_TARGETS	79	http://www.gsea-msigdb.org/gsea/msigdb/human/geneset/GABRIELY_MIR21_TARGETS	0.4188	1.4578	0.0001	0.684	0.405	0.418	C2
REACTOME_SLC_TRANSPORTER_DISORDERS	19	http://www.gsea-msigdb.org/gsea/msigdb/human/geneset/REACTOME_SLC_TRANSPORTER_DISORDERS	0.45097	1.4591	0.0001	0.684	0.363	0.438	C2
ZHENG_BOUND_BY_FOXP3	109	http://www.gsea-msigdb.org/gsea/msigdb/human/geneset/ZHENG_BOUND_BY_FOXP3	0.40971	1.5715	0.0001	0.716	0.476	0.389	C2
WP_HEPATITIS_B_INFECTION	30	http://www.gsea-msigdb.org/gsea/msigdb/human/geneset/WP_HEPATITIS_B_INFECTION	0.44831	1.4021	0.0001	0.833	0.529	0.396	C2
BOHN_PRIMARY_IMMUNODEFICIENCY_SYNDROM_UP	15	http://www.gsea-msigdb.org/gsea/msigdb/human/geneset/BOHN_PRIMARY_IMMUNODEFICIENCY_SYNDROM_UP	0.54049	1.5393	0.0001	0.667	0.388	0.41	C2
BROCKE_APOPTOSIS_REVERSED_BY_IL6	38	http://www.gsea-msigdb.org/gsea/msigdb/human/geneset/BROCKE_APOPTOSIS_REVERSED_BY_IL6	0.37719	1.3624	0.0001	0.737	0.512	0.365	C2
SMIRNOV_RESPONSE_TO_IR_2HR_DN	17	http://www.gsea-msigdb.org/gsea/msigdb/human/geneset/SMIRNOV_RESPONSE_TO_IR_2HR_DN	0.57891	1.5747	0.0001	0.706	0.337	0.471	C2
BLANCO_MELO_MERS_COV_INFECTION_MCR5_CELLS_UP	34	http://www.gsea-msigdb.org/gsea/msigdb/human/geneset/BLANCO_MELO_MERS_COV_INFECTION_MCR5_CELLS_UP	0.42821	1.5427	0.0001	0.471	0.287	0.339	C2
PODAR_RESPONSE_TO_ADAPHOSTIN_UP	35	http://www.gsea-msigdb.org/gsea/msigdb/human/geneset/PODAR_RESPONSE_TO_ADAPHOSTIN_UP	0.43197	1.3982	0.0001	0.486	0.292	0.348	C2
SHEDDEN_LUNG_CANCER_GOOD_SURVIVAL_A4	23	http://www.gsea-msigdb.org/gsea/msigdb/human/geneset/SHEDDEN_LUNG_CANCER_GOOD_SURVIVAL_A4	0.52064	1.6464	0.0001	0.478	0.247	0.363	C2
GROSS_HYPOXIA_VIA_ELK3_AND_HIF1A_UP	33	http://www.gsea-msigdb.org/gsea/msigdb/human/geneset/GROSS_HYPOXIA_VIA_ELK3_AND_HIF1A_UP	0.43668	1.373	0.0001	0.515	0.342	0.343	C2
RIGGI_EWING_SARCOMA_PROGENITOR_DN	31	http://www.gsea-msigdb.org/gsea/msigdb/human/geneset/RIGGI_EWING_SARCOMA_PROGENITOR_DN	0.39165	1.3336	0.0001	0.645	0.447	0.361	C2
RASHI_RESPONSE_TO_IONIZING_RADIATION_5	25	http://www.gsea-msigdb.org/gsea/msigdb/human/geneset/RASHI_RESPONSE_TO_IONIZING_RADIATION_5	0.53178	1.6524	0.0001	0.6	0.345	0.396	C2
GOBP_CARBOHYDRATE_TRANSMEMBRANE_TRANSPORT	22	https://www.gsea-msigdb.org/gsea/msigdb/human/geneset/GOBP_CARBOHYDRATE_TRANSMEMBRANE_TRANSPORT	0.50895	1.8662	0.0001	0.545	0.242	0.416	C5
GOBP_CARBOHYDRATE_TRANSPORT	23	https://www.gsea-msigdb.org/gsea/msigdb/human/geneset/GOBP_CARBOHYDRATE_TRANSPORT	0.47589	1.7319	0.0001	0.522	0.242	0.399	C5
GOBP_REGULATION_OF_SIGNAL_TRANSDUCTION_BY_P53_CLASS_MEDIATOR	23	https://www.gsea-msigdb.org/gsea/msigdb/human/geneset/GOBP_REGULATION_OF_SIGNAL_TRANSDUCTION_BY_P53_CLASS_MEDIATOR	0.44827	1.5967	0.0001	0.652	0.473	0.346	C5
GOMF_HYDROLASE_ACTIVITY_ACTING_ON_CARBON_NITROGEN_BUT_NOT_PEPTIDE_BONDS_IN_LINEAR_AMIDES	16	https://www.gsea-msigdb.org/gsea/msigdb/human/geneset/GOMF_HYDROLASE_ACTIVITY_ACTING_ON_CARBON_NITROGEN_BUT_NOT_PEPTIDE_BONDS_IN_LINEAR_AMIDES	0.55441	1.5502	0.0001	0.688	0.399	0.415	C5
GOMF_N_METHYLTRANSFERASE_ACTIVITY	17	https://www.gsea-msigdb.org/gsea/msigdb/human/geneset/GOMF_N_METHYLTRANSFERASE_ACTIVITY	0.46168	1.6377	0.0001	0.824	0.473	0.437	C5
GOMF_S_ADENOSYLMETHIONINE_DEPENDENT_METHYLTRANSFERASE_ACTIVITY	28	https://www.gsea-msigdb.org/gsea/msigdb/human/geneset/GOMF_S_ADENOSYLMETHIONINE_DEPENDENT_METHYLTRANSFERASE_ACTIVITY	0.4353	1.6763	0.0001	0.714	0.433	0.409	C5
GOMF_HISTONE_MODIFYING_ACTIVITY	54	https://www.gsea-msigdb.org/gsea/msigdb/human/geneset/GOMF_HISTONE_MODIFYING_ACTIVITY	0.43705	1.5274	0.0001	0.556	0.31	0.39	C5
GOBP_NEGATIVE_REGULATION_OF_MITOTIC_CELL_CYCLE_PHASE_TRANSITION	57	https://www.gsea-msigdb.org/gsea/msigdb/human/geneset/GOBP_NEGATIVE_REGULATION_OF_MITOTIC_CELL_CYCLE_PHASE_TRANSITION	0.45212	1.5056	0.0001	0.667	0.391	0.414	C5
GOBP_CELL_CYCLE_CHECKPOINT_SIGNALING	60	https://www.gsea-msigdb.org/gsea/msigdb/human/geneset/GOBP_CELL_CYCLE_CHECKPOINT_SIGNALING	0.41954	1.4733	0.0001	0.65	0.395	0.401	C5
GOBP_DNA_DAMAGE_RESPONSE_SIGNAL_TRANSDUCTION_BY_P53_CLASS_MEDIATOR	19	https://www.gsea-msigdb.org/gsea/msigdb/human/geneset/GOBP_DNA_DAMAGE_RESPONSE_SIGNAL_TRANSDUCTION_BY_P53_CLASS_MEDIATOR	0.43779	1.467	0.0001	0.737	0.473	0.391	C5
GOBP_MITOTIC_CELL_CYCLE_CHECKPOINT_SIGNALING	51	https://www.gsea-msigdb.org/gsea/msigdb/human/geneset/GOBP_MITOTIC_CELL_CYCLE_CHECKPOINT_SIGNALING	0.42624	1.4696	0.0001	0.647	0.391	0.401	C5
GOBP_TRANSPORT_ALONG_MICROTUBULE	31	https://www.gsea-msigdb.org/gsea/msigdb/human/geneset/GOBP_TRANSPORT_ALONG_MICROTUBULE	0.44896	1.3745	0.0001	0.645	0.42	0.378	C5
GOBP_PROTEIN_DNA_COMPLEX_ORGANIZATION	199	https://www.gsea-msigdb.org/gsea/msigdb/human/geneset/GOBP_PROTEIN_DNA_COMPLEX_ORGANIZATION	0.39339	1.3974	0.0001	0.573	0.41	0.362	C5
GOMF_OXIDOREDUCTASE_ACTIVITY_ACTING_ON_PAIRED_DONORS_WITH_INCORPORATION_OR_REDUCTION_OF_MOLECULAR_OXYGEN	18	https://www.gsea-msigdb.org/gsea/msigdb/human/geneset/GOMF_OXIDOREDUCTASE_ACTIVITY_ACTING_ON_PAIRED_DONORS_WITH_INCORPORATION_OR_REDUCTION_OF_MOLECULAR_OXYGEN	0.48205	1.3794	0.0001	0.611	0.393	0.373	C5
GOCC_AXON_CYTOPLASM	15	https://www.gsea-msigdb.org/gsea/msigdb/human/geneset/GOCC_AXON_CYTOPLASM	0.52769	1.4186	0.0001	0.8	0.42	0.466	C5
GOBP_NEGATIVE_REGULATION_OF_MITOTIC_CELL_CYCLE	68	https://www.gsea-msigdb.org/gsea/msigdb/human/geneset/GOBP_NEGATIVE_REGULATION_OF_MITOTIC_CELL_CYCLE	0.39944	1.3855	0.0001	0.559	0.345	0.375	C5
GOMF_P53_BINDING	22	https://www.gsea-msigdb.org/gsea/msigdb/human/geneset/GOMF_P53_BINDING	0.40916	1.3859	0.0001	0.818	0.537	0.381	C5
GOMF_TRANSFERASE_ACTIVITY_TRANSFERRING_ONE_CARBON_GROUPS	37	https://www.gsea-msigdb.org/gsea/msigdb/human/geneset/GOMF_TRANSFERASE_ACTIVITY_TRANSFERRING_ONE_CARBON_GROUPS	0.40129	1.4126	0.0001	0.649	0.433	0.373	C5
GOBP_AXO_DENDRITIC_TRANSPORT	16	https://www.gsea-msigdb.org/gsea/msigdb/human/geneset/GOBP_AXO_DENDRITIC_TRANSPORT	0.51449	1.4478	0.0001	0.75	0.42	0.437	C5
GOBP_COGNITION	43	https://www.gsea-msigdb.org/gsea/msigdb/human/geneset/GOBP_COGNITION	0.38103	1.4534	0.0001	0.302	0.148	0.261	C5
GOBP_CYTOSKELETON_DEPENDENT_INTRACELLULAR_TRANSPORT	40	https://www.gsea-msigdb.org/gsea/msigdb/human/geneset/GOBP_CYTOSKELETON_DEPENDENT_INTRACELLULAR_TRANSPORT	0.42712	1.3543	0.0001	0.65	0.427	0.378	C5
GOBP_CHROMATIN_REMODELING	142	https://www.gsea-msigdb.org/gsea/msigdb/human/geneset/GOBP_CHROMATIN_REMODELING	0.39286	1.4393	0.0001	0.585	0.41	0.362	C5
GOBP_MEMORY	17	https://www.gsea-msigdb.org/gsea/msigdb/human/geneset/GOBP_MEMORY	0.42312	1.4418	0.0001	0.294	0.105	0.265	C5
GOBP_POSITIVE_REGULATION_OF_TRANSCRIPTION_BY_RNA_POLYMERASE_II	213	https://www.gsea-msigdb.org/gsea/msigdb/human/geneset/GOBP_POSITIVE_REGULATION_OF_TRANSCRIPTION_BY_RNA_POLYMERASE_II	0.32688	1.2116	0.0001	0.526	0.412	0.333	C5
GOCC_SUPRAMOLECULAR_COMPLEX	251	https://www.gsea-msigdb.org/gsea/msigdb/human/geneset/GOCC_SUPRAMOLECULAR_COMPLEX	0.33557	1.2318	0.0001	0.582	0.479	0.331	C5
GOMF_HISTONE_BINDING	67	https://www.gsea-msigdb.org/gsea/msigdb/human/geneset/GOMF_HISTONE_BINDING	0.35239	1.2275	0.0001	0.761	0.583	0.325	C5
GOMF_TRANSCRIPTION_COREGULATOR_ACTIVITY	113	https://www.gsea-msigdb.org/gsea/msigdb/human/geneset/GOMF_TRANSCRIPTION_COREGULATOR_ACTIVITY	0.34219	1.242	0.0001	0.619	0.497	0.324	C5
GOBP_REGULATION_OF_CELLULAR_RESPONSE_TO_TRANSFORMING_GROWTH_FACTOR_BETA_STIMULUS	27	https://www.gsea-msigdb.org/gsea/msigdb/human/geneset/GOBP_REGULATION_OF_CELLULAR_RESPONSE_TO_TRANSFORMING_GROWTH_FACTOR_BETA_STIMULUS	0.39995	1.2452	0.0001	0.815	0.527	0.389	C5
GOBP_MALE_GAMETE_GENERATION	66	https://www.gsea-msigdb.org/gsea/msigdb/human/geneset/GOBP_MALE_GAMETE_GENERATION	0.37688	1.2943	0.0001	0.561	0.391	0.349	C5
GOCC_APICAL_PART_OF_CELL	64	https://www.gsea-msigdb.org/gsea/msigdb/human/geneset/GOCC_APICAL_PART_OF_CELL	0.33829	1.3229	0.0001	0.641	0.504	0.325	C5
GOBP_HOMEOSTASIS_OF_NUMBER_OF_CELLS	63	https://www.gsea-msigdb.org/gsea/msigdb/human/geneset/GOBP_HOMEOSTASIS_OF_NUMBER_OF_CELLS	0.37745	1.258	0.0001	0.635	0.486	0.333	C5
GOBP_ALTERNATIVE_MRNA_SPLICING_VIA_SPLICEOSOME	28	https://www.gsea-msigdb.org/gsea/msigdb/human/geneset/GOBP_ALTERNATIVE_MRNA_SPLICING_VIA_SPLICEOSOME	0.40812	1.2522	0.0001	0.786	0.538	0.367	C5
GOCC_NUCLEAR_BODY	212	https://www.gsea-msigdb.org/gsea/msigdb/human/geneset/GOCC_NUCLEAR_BODY	0.39391	1.2695	0.0001	0.717	0.53	0.363	C5
GOBP_SIGNAL_TRANSDUCTION_IN_RESPONSE_TO_DNA_DAMAGE	45	http://www.gsea-msigdb.org/gsea/msigdb/human/geneset/GOBP_SIGNAL_TRANSDUCTION_IN_RESPONSE_TO_DNA_DAMAGE	0.38921	1.2459	0.0001	0.733	0.508	0.366	C5
GCNP_SHH_UP_LATE.V1_UP	59	http://www.gsea-msigdb.org/gsea/msigdb/human/geneset/GCNP_SHH_UP_LATE.V1_UP	0.42825	1.4529	0.0001	0.712	0.405	0.432	C6
MEK_UP.V1_DN	33	http://www.gsea-msigdb.org/gsea/msigdb/human/geneset/MEK_UP.V1_DN	0.4211	1.4226	0.0001	0.545	0.332	0.368	C6
VEGF_A_UP.V1_DN	72	http://www.gsea-msigdb.org/gsea/msigdb/human/geneset/VEGF_A_UP.V1_DN	0.40884	1.4083	0.0001	0.694	0.403	0.425	C6
E2F1_UP.V1_DN	24	http://www.gsea-msigdb.org/gsea/msigdb/human/geneset/E2F1_UP.V1_DN	0.32684	1.2572	0.0001	0.583	0.452	0.322	C6
GSE22886_TCELL_VS_BCELL_NAIVE_DN	24	http://www.gsea-msigdb.org/gsea/msigdb/human/geneset/GSE22886_TCELL_VS_BCELL_NAIVE_DN	0.46887	1.9674	0.0001	0.792	0.48	0.415	C7
GSE22886_CD4_TCELL_VS_BCELL_NAIVE_DN	24	http://www.gsea-msigdb.org/gsea/msigdb/human/geneset/GSE22886_CD4_TCELL_VS_BCELL_NAIVE_DN	0.49759	1.966	0.0001	0.833	0.46	0.454	C7
GSE3720_LPS_VS_PMA_STIM_VD2_GAMMADELTA_TCELL_UP	19	http://www.gsea-msigdb.org/gsea/msigdb/human/geneset/GSE3720_LPS_VS_PMA_STIM_VD2_GAMMADELTA_TCELL_UP	0.54715	1.8524	0.0001	0.579	0.288	0.415	C7
GSE22886_CD8_TCELL_VS_BCELL_NAIVE_DN	27	http://www.gsea-msigdb.org/gsea/msigdb/human/geneset/GSE22886_CD8_TCELL_VS_BCELL_NAIVE_DN	0.46151	1.7905	0.0001	0.63	0.395	0.384	C7
GSE17721_0.5H_VS_12H_PAM3CSK4_BMDC_DN	45	http://www.gsea-msigdb.org/gsea/msigdb/human/geneset/GSE17721_0.5H_VS_12H_PAM3CSK4_BMDC_DN	0.5277	1.7103	0.0001	0.667	0.328	0.455	C7
GSE13547_2H_VS_12_H_ANTI_IGM_STIM_ZFX_KO_BCELL_UP	25	http://www.gsea-msigdb.org/gsea/msigdb/human/geneset/GSE13547_2H_VS_12_H_ANTI_IGM_STIM_ZFX_KO_BCELL_UP	0.52437	1.6695	0.0001	0.6	0.292	0.428	C7
GSE5542_UNTREATED_VS_IFNA_AND_IFNG_TREATED_EPITHELIAL_CELLS_24H_DN	34	http://www.gsea-msigdb.org/gsea/msigdb/human/geneset/GSE5542_UNTREATED_VS_IFNA_AND_IFNG_TREATED_EPITHELIAL_CELLS_24H_DN	0.46456	1.6564	0.0001	0.5	0.282	0.363	C7
GSE9601_UNTREATED_VS_PI3K_INHIBITOR_TREATED_HCMV_INF_MONOCYTE_DN	30	http://www.gsea-msigdb.org/gsea/msigdb/human/geneset/GSE9601_UNTREATED_VS_PI3K_INHIBITOR_TREATED_HCMV_INF_MONOCYTE_DN	0.47765	1.6409	0.0001	0.433	0.148	0.373	C7
GSE3400_UNTREATED_VS_IFNB_TREATED_MEF_UP	41	http://www.gsea-msigdb.org/gsea/msigdb/human/geneset/GSE3400_UNTREATED_VS_IFNB_TREATED_MEF_UP	0.49233	1.6209	0.0001	0.659	0.371	0.42	C7
GSE2770_IL12_VS_TGFB_AND_IL12_TREATED_ACT_CD4_TCELL_2H_DN	31	http://www.gsea-msigdb.org/gsea/msigdb/human/geneset/GSE2770_IL12_VS_TGFB_AND_IL12_TREATED_ACT_CD4_TCELL_2H_DN	0.40486	1.584	0.0001	0.29	0.0915	0.267	C7
GSE13547_WT_VS_ZFX_KO_BCELL_UP	26	http://www.gsea-msigdb.org/gsea/msigdb/human/geneset/GSE13547_WT_VS_ZFX_KO_BCELL_UP	0.53071	1.5647	0.0001	0.577	0.307	0.403	C7
GSE17721_0.5H_VS_12H_PAM3CSK4_BMDM_DN	41	NA	0.53784	1.7332	0.0001	0.707	0.328	0.482	C7
GSE7460_CTRL_VS_TGFB_TREATED_ACT_FOXP3_MUT_TCONV_DN	26	NA	0.42355	1.6174	0.0001	0.385	0.19	0.314	C7
GSE27786_LSK_VS_CD4_TCELL_UP	42	NA	0.45499	1.5862	0.0001	0.619	0.404	0.374	C7
GSE16385_UNTREATED_VS_12H_IL4_TREATED_MACROPHAGE_DN	42	http://www.gsea-msigdb.org/gsea/msigdb/human/geneset/GSE16385_UNTREATED_VS_12H_IL4_TREATED_MACROPHAGE_DN	0.45333	1.5384	0.0001	0.571	0.31	0.4	C7
GSE13762_CTRL_VS_125_VITAMIND_DAY12_DC_DN	31	http://www.gsea-msigdb.org/gsea/msigdb/human/geneset/GSE13762_CTRL_VS_125_VITAMIND_DAY12_DC_DN	0.42296	1.5425	0.0001	0.774	0.478	0.408	C7
GSE32255_WT_UNSTIM_VS_JMJD2D_KNOCKDOWN_4H_LPS_STIM_DC_DN	36	http://www.gsea-msigdb.org/gsea/msigdb/human/geneset/GSE32255_WT_UNSTIM_VS_JMJD2D_KNOCKDOWN_4H_LPS_STIM_DC_DN	0.41251	1.5506	0.0001	0.722	0.506	0.361	C7
GSE22886_NAIVE_CD4_TCELL_VS_NKCELL_DN	54	http://www.gsea-msigdb.org/gsea/msigdb/human/geneset/GSE22886_NAIVE_CD4_TCELL_VS_NKCELL_DN	0.45628	1.5559	0.0001	0.593	0.332	0.403	C7
GSE22886_NAIVE_BCELL_VS_DC_UP	28	http://www.gsea-msigdb.org/gsea/msigdb/human/geneset/GSE22886_NAIVE_BCELL_VS_DC_UP	0.49993	1.5589	0.0001	0.321	0.203	0.258	C7
GSE32423_MEMORY_VS_NAIVE_CD8_TCELL_IL7_UP	28	http://www.gsea-msigdb.org/gsea/msigdb/human/geneset/GSE32423_MEMORY_VS_NAIVE_CD8_TCELL_IL7_UP	0.49197	1.5598	0.0001	0.821	0.471	0.439	C7
GSE16385_ROSIGLITAZONE_IFNG_TNF_VS_IL4_STIM_MACROPHAGE_DN	37	http://www.gsea-msigdb.org/gsea/msigdb/human/geneset/GSE16385_ROSIGLITAZONE_IFNG_TNF_VS_IL4_STIM_MACROPHAGE_DN	0.42826	1.5293	0.0001	0.649	0.365	0.417	C7
GSE2706_UNSTIM_VS_8H_LPS_AND_R848_DC_DN	30	http://www.gsea-msigdb.org/gsea/msigdb/human/geneset/GSE2706_UNSTIM_VS_8H_LPS_AND_R848_DC_DN	0.4364	1.3582	0.0001	0.8	0.527	0.382	C7
GSE39820_CTRL_VS_IL1B_IL6_CD4_TCELL_DN	40	http://www.gsea-msigdb.org/gsea/msigdb/human/geneset/GSE39820_CTRL_VS_IL1B_IL6_CD4_TCELL_DN	0.43691	1.3674	0.0001	0.575	0.369	0.368	C7
OCONNOR_PBMC_MENVEO_ACWYVAX_AGE_30_70YO_7DY_AFTER_SECOND_DOSE_VS_7DY_AFTER_FIRST_DOSE_DN	50	http://www.gsea-msigdb.org/gsea/msigdb/human/geneset/OCONNOR_PBMC_MENVEO_ACWYVAX_AGE_30_70YO_7DY_AFTER_SECOND_DOSE_VS_7DY_AFTER_FIRST_DOSE_DN	0.43214	1.369	0.0001	0.86	0.529	0.412	C7
GSE5589_IL6_KO_VS_IL10_KO_LPS_AND_IL6_STIM_MACROPHAGE_45MIN_DN	40	http://www.gsea-msigdb.org/gsea/msigdb/human/geneset/GSE5589_IL6_KO_VS_IL10_KO_LPS_AND_IL6_STIM_MACROPHAGE_45MIN_DN	0.37039	1.3694	0.0001	0.7	0.501	0.354	C7
GSE17721_POLYIC_VS_PAM3CSK4_0.5H_BMDC_DN	48	http://www.gsea-msigdb.org/gsea/msigdb/human/geneset/GSE17721_POLYIC_VS_PAM3CSK4_0.5H_BMDC_DN	0.42781	1.3695	0.0001	0.438	0.258	0.33	C7
GSE19941_UNSTIM_VS_LPS_STIM_IL10_KO_MACROPHAGE_DN	37	http://www.gsea-msigdb.org/gsea/msigdb/human/geneset/GSE19941_UNSTIM_VS_LPS_STIM_IL10_KO_MACROPHAGE_DN	0.43919	1.3707	0.0001	0.541	0.303	0.382	C7
GSE17974_IL4_AND_ANTI_IL12_VS_UNTREATED_48H_ACT_CD4_TCELL_DN	18	http://www.gsea-msigdb.org/gsea/msigdb/human/geneset/GSE17974_IL4_AND_ANTI_IL12_VS_UNTREATED_48H_ACT_CD4_TCELL_DN	0.43788	1.357	0.0001	0.833	0.51	0.411	C7
GSE5542_IFNA_VS_IFNA_AND_IFNG_TREATED_EPITHELIAL_CELLS_6H_UP	42	http://www.gsea-msigdb.org/gsea/msigdb/human/geneset/GSE5542_IFNA_VS_IFNA_AND_IFNG_TREATED_EPITHELIAL_CELLS_6H_UP	0.37927	1.3573	0.0001	0.69	0.474	0.368	C7
GSE339_CD4POS_VS_CD8POS_DC_IN_CULTURE_UP	53	http://www.gsea-msigdb.org/gsea/msigdb/human/geneset/GSE339_CD4POS_VS_CD8POS_DC_IN_CULTURE_UP	0.38559	1.3517	0.0001	0.528	0.36	0.344	C7
GSE40068_CXCR5POS_BCL6POS_TFH_VS_CXCR5NEG_BCL6NEG_CD4_TCELL_UP	39	http://www.gsea-msigdb.org/gsea/msigdb/human/geneset/GSE40068_CXCR5POS_BCL6POS_TFH_VS_CXCR5NEG_BCL6NEG_CD4_TCELL_UP	0.4352	1.3519	0.0001	0.846	0.527	0.406	C7
GSE17186_MEMORY_VS_NAIVE_BCELL_UP	40	http://www.gsea-msigdb.org/gsea/msigdb/human/geneset/GSE17186_MEMORY_VS_NAIVE_BCELL_UP	0.3989	1.3733	0.0001	0.6	0.465	0.325	C7
GSE32423_MEMORY_VS_NAIVE_CD8_TCELL_DN	56	http://www.gsea-msigdb.org/gsea/msigdb/human/geneset/GSE32423_MEMORY_VS_NAIVE_CD8_TCELL_DN	0.39725	1.3544	0.0001	0.75	0.493	0.388	C7
GSE2197_CPG_DNA_VS_UNTREATED_IN_DC_UP	38	http://www.gsea-msigdb.org/gsea/msigdb/human/geneset/GSE2197_CPG_DNA_VS_UNTREATED_IN_DC_UP	0.38428	1.3739	0.0001	0.763	0.527	0.365	C7
GSE29618_PRE_VS_DAY7_POST_LAIV_FLU_VACCINE_BCELL_DN	30	http://www.gsea-msigdb.org/gsea/msigdb/human/geneset/GSE29618_PRE_VS_DAY7_POST_LAIV_FLU_VACCINE_BCELL_DN	0.39443	1.3741	0.0001	0.367	0.21	0.293	C7
GSE26351_WNT_VS_BMP_PATHWAY_STIM_HEMATOPOIETIC_PROGENITORS_DN	45	http://www.gsea-msigdb.org/gsea/msigdb/human/geneset/GSE26351_WNT_VS_BMP_PATHWAY_STIM_HEMATOPOIETIC_PROGENITORS_DN	0.4159	1.3753	0.0001	0.689	0.438	0.393	C7
GSE21063_3H_VS_16H_ANTI_IGM_STIM_BCELL_UP	39	http://www.gsea-msigdb.org/gsea/msigdb/human/geneset/GSE21063_3H_VS_16H_ANTI_IGM_STIM_BCELL_UP	0.37374	1.3476	0.0001	0.769	0.544	0.355	C7
GSE22886_IGM_MEMORY_BCELL_VS_BM_PLASMA_CELL_UP	41	http://www.gsea-msigdb.org/gsea/msigdb/human/geneset/GSE22886_IGM_MEMORY_BCELL_VS_BM_PLASMA_CELL_UP	0.4051	1.3759	0.0001	0.634	0.464	0.344	C7
GSE7460_FOXP3_MUT_VS_HET_ACT_TCONV_DN	41	http://www.gsea-msigdb.org/gsea/msigdb/human/geneset/GSE7460_FOXP3_MUT_VS_HET_ACT_TCONV_DN	0.36849	1.3789	0.0001	0.561	0.379	0.353	C7
GSE7548_NAIVE_VS_DAY7_PCC_IMMUNIZATION_CD4_TCELL_DN	43	http://www.gsea-msigdb.org/gsea/msigdb/human/geneset/GSE7548_NAIVE_VS_DAY7_PCC_IMMUNIZATION_CD4_TCELL_DN	0.39868	1.3437	0.0001	0.767	0.54	0.359	C7
GSE2770_IL12_ACT_VS_ACT_CD4_TCELL_48H_DN	50	http://www.gsea-msigdb.org/gsea/msigdb/human/geneset/GSE2770_IL12_ACT_VS_ACT_CD4_TCELL_48H_DN	0.4292	1.3438	0.0001	0.76	0.476	0.405	C7
GSE339_CD8POS_VS_CD4CD8DN_DC_IN_CULTURE_DN	53	http://www.gsea-msigdb.org/gsea/msigdb/human/geneset/GSE339_CD8POS_VS_CD4CD8DN_DC_IN_CULTURE_DN	0.37344	1.3794	0.0001	0.66	0.484	0.347	C7
GSE35435_RESTING_VS_IL4_TREATED_MACROPHAGE_DN	37	http://www.gsea-msigdb.org/gsea/msigdb/human/geneset/GSE35435_RESTING_VS_IL4_TREATED_MACROPHAGE_DN	0.43171	1.415	0.0001	0.595	0.373	0.378	C7
GSE32255_UNSTIM_VS_4H_LPS_STIM_DC_UP	44	http://www.gsea-msigdb.org/gsea/msigdb/human/geneset/GSE32255_UNSTIM_VS_4H_LPS_STIM_DC_UP	0.40181	1.3265	0.0001	0.773	0.533	0.367	C7
GSE22527_ANTI_CD3_INVIVO_VS_UNTREATED_MOUSE_TREG_UP	37	http://www.gsea-msigdb.org/gsea/msigdb/human/geneset/GSE22527_ANTI_CD3_INVIVO_VS_UNTREATED_MOUSE_TREG_UP	0.4299	1.3943	0.0001	0.514	0.302	0.363	C7
GSE37533_PPARG1_FOXP3_VS_PPARG2_FOXP3_TRANSDUCED_CD4_TCELL_UP	34	http://www.gsea-msigdb.org/gsea/msigdb/human/geneset/GSE37533_PPARG1_FOXP3_VS_PPARG2_FOXP3_TRANSDUCED_CD4_TCELL_UP	0.40424	1.3349	0.0001	0.676	0.481	0.355	C7
GSE41867_NAIVE_VS_DAY15_LCMV_CONE13_EFFECTOR_CD8_TCELL_DN	31	http://www.gsea-msigdb.org/gsea/msigdb/human/geneset/GSE41867_NAIVE_VS_DAY15_LCMV_CONE13_EFFECTOR_CD8_TCELL_DN	0.44724	1.3815	0.0001	0.935	0.531	0.443	C7
GSE13493_CD4INTCD8POS_VS_CD8POS_THYMOCYTE_UP	40	http://www.gsea-msigdb.org/gsea/msigdb/human/geneset/GSE13493_CD4INTCD8POS_VS_CD8POS_THYMOCYTE_UP	0.41553	1.3269	0.0001	0.675	0.462	0.368	C7
GSE29618_PRE_VS_DAY7_POST_LAIV_FLU_VACCINE_PDC_DN	50	http://www.gsea-msigdb.org/gsea/msigdb/human/geneset/GSE29618_PRE_VS_DAY7_POST_LAIV_FLU_VACCINE_PDC_DN	0.41636	1.3273	0.0001	0.8	0.512	0.397	C7
FOURATI_BLOOD_TWINRIX_AGE_25_83YO_RESPONDERS_VS_POOR_RESPONDERS_0DY_UP	113	http://www.gsea-msigdb.org/gsea/msigdb/human/geneset/FOURATI_BLOOD_TWINRIX_AGE_25_83YO_RESPONDERS_VS_POOR_RESPONDERS_0DY_UP	0.384	1.3918	0.0001	0.752	0.526	0.371	C7
GSE44649_NAIVE_VS_ACTIVATED_CD8_TCELL_DN	49	http://www.gsea-msigdb.org/gsea/msigdb/human/geneset/GSE44649_NAIVE_VS_ACTIVATED_CD8_TCELL_DN	0.43905	1.3926	0.0001	0.612	0.411	0.367	C7
GSE41978_KLRG1_HIGH_VS_LOW_EFFECTOR_CD8_TCELL_UP	25	http://www.gsea-msigdb.org/gsea/msigdb/human/geneset/GSE41978_KLRG1_HIGH_VS_LOW_EFFECTOR_CD8_TCELL_UP	0.40612	1.328	0.0001	0.6	0.399	0.363	C7
GSE26488_HDAC7_KO_VS_VP16_TRANSGENIC_HDAC7_KO_DOUBLE_POSITIVE_THYMOCYTE_UP	38	http://www.gsea-msigdb.org/gsea/msigdb/human/geneset/GSE26488_HDAC7_KO_VS_VP16_TRANSGENIC_HDAC7_KO_DOUBLE_POSITIVE_THYMOCYTE_UP	0.39696	1.323	0.0001	0.737	0.48	0.388	C7
GSE17721_0.5H_VS_12H_POLYIC_BMDC_DN	41	http://www.gsea-msigdb.org/gsea/msigdb/human/geneset/GSE17721_0.5H_VS_12H_POLYIC_BMDC_DN	0.42705	1.4005	0.0001	0.488	0.294	0.349	C7
GSE36078_UNTREATED_VS_AD5_T425A_HEXON_INF_MOUSE_LUNG_DC_DN	45	http://www.gsea-msigdb.org/gsea/msigdb/human/geneset/GSE36078_UNTREATED_VS_AD5_T425A_HEXON_INF_MOUSE_LUNG_DC_DN	0.42118	1.3294	0.0001	0.644	0.45	0.36	C7
GSE34179_THPOK_KO_VS_WT_VA14I_NKTCELL_UP	32	http://www.gsea-msigdb.org/gsea/msigdb/human/geneset/GSE34179_THPOK_KO_VS_WT_VA14I_NKTCELL_UP	0.39483	1.3828	0.0001	0.688	0.482	0.36	C7
GSE339_EX_VIVO_VS_IN_CULTURE_CD4CD8DN_DC_DN	46	http://www.gsea-msigdb.org/gsea/msigdb/human/geneset/GSE339_EX_VIVO_VS_IN_CULTURE_CD4CD8DN_DC_DN	0.43091	1.3232	0.0001	0.652	0.4	0.397	C7
GSE24142_ADULT_VS_FETAL_EARLY_THYMIC_PROGENITOR_UP	30	http://www.gsea-msigdb.org/gsea/msigdb/human/geneset/GSE24142_ADULT_VS_FETAL_EARLY_THYMIC_PROGENITOR_UP	0.4072	1.3299	0.0001	0.4	0.241	0.307	C7
GSE34156_UNTREATED_VS_24H_TLR1_TLR2_LIGAND_TREATED_MONOCYTE_DN	37	http://www.gsea-msigdb.org/gsea/msigdb/human/geneset/GSE34156_UNTREATED_VS_24H_TLR1_TLR2_LIGAND_TREATED_MONOCYTE_DN	0.38255	1.3326	0.0001	0.622	0.487	0.323	C7
GSE15330_HSC_VS_LYMPHOID_PRIMED_MULTIPOTENT_PROGENITOR_UP	37	http://www.gsea-msigdb.org/gsea/msigdb/human/geneset/GSE15330_HSC_VS_LYMPHOID_PRIMED_MULTIPOTENT_PROGENITOR_UP	0.41465	1.4006	0.0001	0.703	0.513	0.346	C7
GSE46606_DAY1_VS_DAY3_CD40L_IL2_IL5_STIMULATED_IRF4_KO_BCELL_DN	43	http://www.gsea-msigdb.org/gsea/msigdb/human/geneset/GSE46606_DAY1_VS_DAY3_CD40L_IL2_IL5_STIMULATED_IRF4_KO_BCELL_DN	0.41438	1.3376	0.0001	0.512	0.37	0.327	C7
GSE37301_HEMATOPOIETIC_STEM_CELL_VS_RAG2_KO_NK_CELL_DN	47	http://www.gsea-msigdb.org/gsea/msigdb/human/geneset/GSE37301_HEMATOPOIETIC_STEM_CELL_VS_RAG2_KO_NK_CELL_DN	0.4082	1.3233	0.0001	0.745	0.515	0.367	C7
GSE17721_CPG_VS_GARDIQUIMOD_4H_BMDC_DN	51	http://www.gsea-msigdb.org/gsea/msigdb/human/geneset/GSE17721_CPG_VS_GARDIQUIMOD_4H_BMDC_DN	0.40301	1.3288	0.0001	0.725	0.493	0.374	C7
GSE3982_NEUTROPHIL_VS_TH1_UP	27	http://www.gsea-msigdb.org/gsea/msigdb/human/geneset/GSE3982_NEUTROPHIL_VS_TH1_UP	0.41306	1.4015	0.0001	0.852	0.545	0.391	C7
GSE21546_UNSTIM_VS_ANTI_CD3_STIM_ELK1_KO_DP_THYMOCYTES_DN	23	http://www.gsea-msigdb.org/gsea/msigdb/human/geneset/GSE21546_UNSTIM_VS_ANTI_CD3_STIM_ELK1_KO_DP_THYMOCYTES_DN	0.35413	1.4133	0.0001	0.696	0.508	0.345	C7
GSE2770_UNTREATED_VS_IL12_TREATED_ACT_CD4_TCELL_48H_DN	50	http://www.gsea-msigdb.org/gsea/msigdb/human/geneset/GSE2770_UNTREATED_VS_IL12_TREATED_ACT_CD4_TCELL_48H_DN	0.40454	1.3216	0.0001	0.8	0.511	0.398	C7
GSE3565_DUSP1_VS_WT_SPLENOCYTES_POST_LPS_INJECTION_DN	23	http://www.gsea-msigdb.org/gsea/msigdb/human/geneset/GSE3565_DUSP1_VS_WT_SPLENOCYTES_POST_LPS_INJECTION_DN	0.44418	1.419	0.0001	0.391	0.189	0.32	C7
GSE29617_CTRL_VS_TIV_FLU_VACCINE_PBMC_2008_UP	42	http://www.gsea-msigdb.org/gsea/msigdb/human/geneset/GSE29617_CTRL_VS_TIV_FLU_VACCINE_PBMC_2008_UP	0.40245	1.317	0.0001	0.786	0.532	0.373	C7
GSE17721_POLYIC_VS_PAM3CSK4_4H_BMDC_DN	41	http://www.gsea-msigdb.org/gsea/msigdb/human/geneset/GSE17721_POLYIC_VS_PAM3CSK4_4H_BMDC_DN	0.42672	1.414	0.0001	0.756	0.524	0.365	C7
GSE14769_UNSTIM_VS_40MIN_LPS_BMDM_DN	57	http://www.gsea-msigdb.org/gsea/msigdb/human/geneset/GSE14769_UNSTIM_VS_40MIN_LPS_BMDM_DN	0.35455	1.3065	0.0001	0.667	0.506	0.336	C7
GSE46606_DAY1_VS_DAY3_CD40L_IL2_IL5_STIMULATED_IRF4HIGH_BCELL_DN	38	http://www.gsea-msigdb.org/gsea/msigdb/human/geneset/GSE46606_DAY1_VS_DAY3_CD40L_IL2_IL5_STIMULATED_IRF4HIGH_BCELL_DN	0.39067	1.3152	0.0001	0.658	0.465	0.357	C7
GSE6681_DELETED_FOXP3_VS_WT_TREG_DN	42	http://www.gsea-msigdb.org/gsea/msigdb/human/geneset/GSE6681_DELETED_FOXP3_VS_WT_TREG_DN	0.45755	1.4215	0.0001	0.619	0.341	0.414	C7
GSE3982_EOSINOPHIL_VS_TH1_UP	32	http://www.gsea-msigdb.org/gsea/msigdb/human/geneset/GSE3982_EOSINOPHIL_VS_TH1_UP	0.42602	1.4763	0.0001	0.75	0.477	0.396	C7
GSE3039_NKT_CELL_VS_ALPHABETA_CD8_TCELL_DN	51	http://www.gsea-msigdb.org/gsea/msigdb/human/geneset/GSE3039_NKT_CELL_VS_ALPHABETA_CD8_TCELL_DN	0.39901	1.3045	0.0001	0.627	0.414	0.374	C7
GSE29617_CTRL_VS_DAY3_TIV_FLU_VACCINE_PBMC_2008_UP	38	http://www.gsea-msigdb.org/gsea/msigdb/human/geneset/GSE29617_CTRL_VS_DAY3_TIV_FLU_VACCINE_PBMC_2008_UP	0.44244	1.3058	0.0001	0.789	0.455	0.435	C7
GSE20152_SPHK1_KO_VS_WT_HTNFA_OVERXPRESS_ANKLE_DN	49	http://www.gsea-msigdb.org/gsea/msigdb/human/geneset/GSE20152_SPHK1_KO_VS_WT_HTNFA_OVERXPRESS_ANKLE_DN	0.41321	1.3047	0.0001	0.551	0.337	0.371	C7
GSE22601_DOUBLE_NEGATIVE_VS_DOUBLE_POSITIVE_THYMOCYTE_DN	44	http://www.gsea-msigdb.org/gsea/msigdb/human/geneset/GSE22601_DOUBLE_NEGATIVE_VS_DOUBLE_POSITIVE_THYMOCYTE_DN	0.43081	1.4775	0.0001	0.636	0.38	0.4	C7
GSE17186_BLOOD_VS_CORD_BLOOD_CD21LOW_TRANSITIONAL_BCELL_DN	38	http://www.gsea-msigdb.org/gsea/msigdb/human/geneset/GSE17186_BLOOD_VS_CORD_BLOOD_CD21LOW_TRANSITIONAL_BCELL_DN	0.40555	1.2942	0.0001	0.658	0.485	0.343	C7
GSE37532_VISCERAL_ADIPOSE_TISSUE_VS_LN_DERIVED_TREG_CD4_TCELL_UP	31	http://www.gsea-msigdb.org/gsea/msigdb/human/geneset/GSE37532_VISCERAL_ADIPOSE_TISSUE_VS_LN_DERIVED_TREG_CD4_TCELL_UP	0.40102	1.2972	0.0001	0.677	0.48	0.356	C7
GSE20500_RETINOIC_ACID_VS_RARA_ANTAGONIST_TREATED_CD4_TCELL_UP	31	http://www.gsea-msigdb.org/gsea/msigdb/human/geneset/GSE20500_RETINOIC_ACID_VS_RARA_ANTAGONIST_TREATED_CD4_TCELL_UP	0.36657	1.2985	0.0001	0.742	0.558	0.332	C7
GSE43955_TH0_VS_TGFB_IL6_TH17_ACT_CD4_TCELL_1H_UP	35	http://www.gsea-msigdb.org/gsea/msigdb/human/geneset/GSE43955_TH0_VS_TGFB_IL6_TH17_ACT_CD4_TCELL_1H_UP	0.41048	1.2083	0.0001	0.714	0.526	0.342	C7
GSE2770_UNTREATED_VS_TGFB_AND_IL12_TREATED_ACT_CD4_TCELL_48H_DN	42	http://www.gsea-msigdb.org/gsea/msigdb/human/geneset/GSE2770_UNTREATED_VS_TGFB_AND_IL12_TREATED_ACT_CD4_TCELL_48H_DN	0.47454	1.4254	0.0001	0.69	0.425	0.402	C7
GSE43863_TH1_VS_TFH_EFFECTOR_CD4_TCELL_UP	27	http://www.gsea-msigdb.org/gsea/msigdb/human/geneset/GSE43863_TH1_VS_TFH_EFFECTOR_CD4_TCELL_UP	0.46187	1.4894	0.0001	0.37	0.131	0.325	C7
GSE12845_IGD_NEG_BLOOD_VS_NAIVE_TONSIL_BCELL_DN	34	http://www.gsea-msigdb.org/gsea/msigdb/human/geneset/GSE12845_IGD_NEG_BLOOD_VS_NAIVE_TONSIL_BCELL_DN	0.38558	1.2379	0.0001	0.853	0.58	0.363	C7
GSE37532_TREG_VS_TCONV_CD4_TCELL_FROM_LN_UP	60	http://www.gsea-msigdb.org/gsea/msigdb/human/geneset/GSE37532_TREG_VS_TCONV_CD4_TCELL_FROM_LN_UP	0.35448	1.2113	0.0001	0.533	0.374	0.341	C7
GSE17721_LPS_VS_PAM3CSK4_12H_BMDC_UP	45	http://www.gsea-msigdb.org/gsea/msigdb/human/geneset/GSE17721_LPS_VS_PAM3CSK4_12H_BMDC_UP	0.38509	1.2194	0.0001	0.667	0.471	0.358	C7
GSE17721_CTRL_VS_PAM3CSK4_0.5H_BMDC_UP	58	http://www.gsea-msigdb.org/gsea/msigdb/human/geneset/GSE17721_CTRL_VS_PAM3CSK4_0.5H_BMDC_UP	0.38812	1.2351	0.0001	0.707	0.516	0.349	C7
GSE22886_NAIVE_BCELL_VS_BM_PLASMA_CELL_UP	39	http://www.gsea-msigdb.org/gsea/msigdb/human/geneset/GSE22886_NAIVE_BCELL_VS_BM_PLASMA_CELL_UP	0.48553	1.491	0.0001	0.769	0.455	0.425	C7
GSE17721_0.5H_VS_4H_GARDIQUIMOD_BMDC_DN	44	http://www.gsea-msigdb.org/gsea/msigdb/human/geneset/GSE17721_0.5H_VS_4H_GARDIQUIMOD_BMDC_DN	0.40779	1.2856	0.0001	0.773	0.499	0.393	C7
GSE37301_LYMPHOID_PRIMED_MPP_VS_GRAN_MONO_PROGENITOR_UP	55	http://www.gsea-msigdb.org/gsea/msigdb/human/geneset/GSE37301_LYMPHOID_PRIMED_MPP_VS_GRAN_MONO_PROGENITOR_UP	0.40084	1.2818	0.0001	0.691	0.446	0.39	C7
GSE42088_UNINF_VS_LEISHMANIA_INF_DC_8H_DN	18	http://www.gsea-msigdb.org/gsea/msigdb/human/geneset/GSE42088_UNINF_VS_LEISHMANIA_INF_DC_8H_DN	0.42982	1.5147	0.0001	0.556	0.349	0.364	C7
GSE25123_CTRL_VS_IL4_AND_ROSIGLITAZONE_STIM_PPARG_KO_MACROPHAGE_DN	34	http://www.gsea-msigdb.org/gsea/msigdb/human/geneset/GSE25123_CTRL_VS_IL4_AND_ROSIGLITAZONE_STIM_PPARG_KO_MACROPHAGE_DN	0.35309	1.1715	0.0001	0.647	0.516	0.317	C7
GSE17721_PAM3CSK4_VS_GADIQUIMOD_8H_BMDC_DN	52	http://www.gsea-msigdb.org/gsea/msigdb/human/geneset/GSE17721_PAM3CSK4_VS_GADIQUIMOD_8H_BMDC_DN	0.41895	1.2802	0.0001	0.692	0.447	0.39	C7
GSE19888_ADENOSINE_A3R_INH_PRETREAT_AND_ACT_BY_A3R_VS_A3R_INH_AND_TCELL_MEMBRANES_ACT_MAST_CELL_DN	50	http://www.gsea-msigdb.org/gsea/msigdb/human/geneset/GSE19888_ADENOSINE_A3R_INH_PRETREAT_AND_ACT_BY_A3R_VS_A3R_INH_AND_TCELL_MEMBRANES_ACT_MAST_CELL_DN	0.38136	1.2793	0.0001	0.72	0.501	0.365	C7
GSE29949_MICROGLIA_BRAIN_VS_CD8_NEG_DC_SPLEEN_DN	21	http://www.gsea-msigdb.org/gsea/msigdb/human/geneset/GSE29949_MICROGLIA_BRAIN_VS_CD8_NEG_DC_SPLEEN_DN	0.42447	1.4418	0.0001	0.619	0.423	0.36	C7
GSE45365_CD8A_DC_VS_CD11B_DC_IFNAR_KO_UP	37	http://www.gsea-msigdb.org/gsea/msigdb/human/geneset/GSE45365_CD8A_DC_VS_CD11B_DC_IFNAR_KO_UP	0.37071	1.2772	0.0001	0.703	0.48	0.37	C7
GSE24814_STAT5_KO_VS_WT_PRE_BCELL_UP	17	http://www.gsea-msigdb.org/gsea/msigdb/human/geneset/GSE24814_STAT5_KO_VS_WT_PRE_BCELL_UP	0.40415	1.2741	0.0001	0.529	0.39	0.325	C7
GSE21360_PRIMARY_VS_QUATERNARY_MEMORY_CD8_TCELL_DN	46	http://www.gsea-msigdb.org/gsea/msigdb/human/geneset/GSE21360_PRIMARY_VS_QUATERNARY_MEMORY_CD8_TCELL_DN	0.39356	1.2559	0.0001	0.609	0.482	0.32	C7
GSE46606_IRF4_KO_VS_WT_UNSTIM_BCELL_UP	43	http://www.gsea-msigdb.org/gsea/msigdb/human/geneset/GSE46606_IRF4_KO_VS_WT_UNSTIM_BCELL_UP	0.33334	1.2717	0.0001	0.698	0.57	0.304	C7
GSE31082_CD4_VS_CD8_SP_THYMOCYTE_DN	37	http://www.gsea-msigdb.org/gsea/msigdb/human/geneset/GSE31082_CD4_VS_CD8_SP_THYMOCYTE_DN	0.37416	1.2719	0.0001	0.541	0.398	0.329	C7
GSE8921_UNSTIM_0H_VS_TLR1_2_STIM_MONOCYTE_24H_DN	32	http://www.gsea-msigdb.org/gsea/msigdb/human/geneset/GSE8921_UNSTIM_0H_VS_TLR1_2_STIM_MONOCYTE_24H_DN	0.47187	1.4963	0.0001	0.688	0.421	0.402	C7
GSE16385_MONOCYTE_VS_12H_ROSIGLITAZONE_TREATED_MACROPHAGE_DN	56	http://www.gsea-msigdb.org/gsea/msigdb/human/geneset/GSE16385_MONOCYTE_VS_12H_ROSIGLITAZONE_TREATED_MACROPHAGE_DN	0.43037	1.4327	0.0001	0.625	0.364	0.405	C7
GSE4748_LPS_VS_LPS_AND_CYANOBACTERIUM_LPSLIKE_STIM_DC_3H_UP	37	http://www.gsea-msigdb.org/gsea/msigdb/human/geneset/GSE4748_LPS_VS_LPS_AND_CYANOBACTERIUM_LPSLIKE_STIM_DC_3H_UP	0.45151	1.4431	0.0001	0.432	0.204	0.348	C7
GSE14769_UNSTIM_VS_60MIN_LPS_BMDM_DN	53	http://www.gsea-msigdb.org/gsea/msigdb/human/geneset/GSE14769_UNSTIM_VS_60MIN_LPS_BMDM_DN	0.34752	1.2704	0.0001	0.717	0.532	0.342	C7
THAKAR_PBMC_INACTIVATED_INFLUENZA_AGE_21_30YO_NONRESPONDER_28DY_UP	61	http://www.gsea-msigdb.org/gsea/msigdb/human/geneset/THAKAR_PBMC_INACTIVATED_INFLUENZA_AGE_21_30YO_NONRESPONDER_28DY_UP	0.49073	1.509	0.0001	0.705	0.336	0.478	C7
GSE34006_A2AR_KO_VS_A2AR_AGONIST_TREATED_TREG_UP	31	http://www.gsea-msigdb.org/gsea/msigdb/human/geneset/GSE34006_A2AR_KO_VS_A2AR_AGONIST_TREATED_TREG_UP	0.40356	1.2601	0.0001	0.677	0.444	0.38	C7
GSE41176_WT_VS_TAK1_KO_ANTI_IGM_STIM_BCELL_6H_UP	38	http://www.gsea-msigdb.org/gsea/msigdb/human/geneset/GSE41176_WT_VS_TAK1_KO_ANTI_IGM_STIM_BCELL_6H_UP	0.5119	1.5176	0.0001	0.526	0.243	0.404	C7
GSE17721_PAM3CSK4_VS_GADIQUIMOD_24H_BMDC_DN	42	http://www.gsea-msigdb.org/gsea/msigdb/human/geneset/GSE17721_PAM3CSK4_VS_GADIQUIMOD_24H_BMDC_DN	0.39823	1.2669	0.0001	0.762	0.557	0.342	C7
GSE27786_NKCELL_VS_ERYTHROBLAST_DN	31	http://www.gsea-msigdb.org/gsea/msigdb/human/geneset/GSE27786_NKCELL_VS_ERYTHROBLAST_DN	0.49525	1.5008	0.0001	0.484	0.226	0.379	C7
GSE3982_MAC_VS_NEUTROPHIL_LPS_STIM_UP	56	http://www.gsea-msigdb.org/gsea/msigdb/human/geneset/GSE3982_MAC_VS_NEUTROPHIL_LPS_STIM_UP	0.4746	1.5091	0.0001	0.589	0.413	0.352	C7
GSE7548_DAY7_VS_DAY28_PCC_IMMUNIZATION_CD4_TCELL_UP	43	http://www.gsea-msigdb.org/gsea/msigdb/human/geneset/GSE7548_DAY7_VS_DAY28_PCC_IMMUNIZATION_CD4_TCELL_UP	0.39095	1.2631	0.0001	0.605	0.412	0.361	C7
GSE9037_CTRL_VS_LPS_4H_STIM_BMDM_UP	36	http://www.gsea-msigdb.org/gsea/msigdb/human/geneset/GSE9037_CTRL_VS_LPS_4H_STIM_BMDM_UP	0.44927	1.4541	0.0001	0.722	0.485	0.377	C7
GSE3982_NEUTROPHIL_VS_TH2_UP	34	http://www.gsea-msigdb.org/gsea/msigdb/human/geneset/GSE3982_NEUTROPHIL_VS_TH2_UP	0.43055	1.5015	0.0001	0.647	0.402	0.391	C7
GSE4590_LARGE_PRE_BCELL_VS_VPREB_POS_LARGE_PRE_BCELL_DN	29	http://www.gsea-msigdb.org/gsea/msigdb/human/geneset/GSE4590_LARGE_PRE_BCELL_VS_VPREB_POS_LARGE_PRE_BCELL_DN	0.41006	1.4457	0.0001	0.655	0.432	0.376	C7
GSE21063_CTRL_VS_ANTI_IGM_STIM_BCELL_NFATC1_KO_8H_UP	50	http://www.gsea-msigdb.org/gsea/msigdb/human/geneset/GSE21063_CTRL_VS_ANTI_IGM_STIM_BCELL_NFATC1_KO_8H_UP	0.3976	1.4464	0.0001	0.74	0.523	0.359	C7
GSE339_EX_VIVO_VS_IN_CULTURE_CD8POS_DC_DN	48	NA	0.36149	1.2626	0.0001	0.708	0.559	0.317	C7
GSE17721_POLYIC_VS_PAM3CSK4_24H_BMDM_UP	34	NA	0.38732	1.2365	0.0001	0.676	0.463	0.368	C7
GSE3982_DC_VS_BASOPHIL_DN	31	http://www.gsea-msigdb.org/gsea/msigdb/human/geneset/GSE3982_DC_VS_BASOPHIL_DN	0.45798	1.4664	0.0001	0.71	0.414	0.42	C7
GSE17721_PAM3CSK4_VS_GADIQUIMOD_24H_BMDM_DN	43	NA	0.40129	1.2914	0.0001	0.791	0.557	0.355	C7
GSE17721_PAM3CSK4_VS_GADIQUIMOD_8H_BMDM_DN	51	NA	0.41933	1.2915	0.0001	0.706	0.447	0.397	C7
GSE3982_MAC_VS_TH1_UP	39	http://www.gsea-msigdb.org/gsea/msigdb/human/geneset/GSE3982_MAC_VS_TH1_UP	0.39603	1.4501	0.0001	0.821	0.527	0.394	C7
GSE35825_UNTREATED_VS_IFNG_STIM_MACROPHAGE_UP	40	http://www.gsea-msigdb.org/gsea/msigdb/human/geneset/GSE35825_UNTREATED_VS_IFNG_STIM_MACROPHAGE_UP	0.41002	1.4505	0.0001	0.65	0.432	0.374	C7
GSE29949_MICROGLIA_BRAIN_VS_MONOCYTE_BONE_MARROW_DN	55	http://www.gsea-msigdb.org/gsea/msigdb/human/geneset/GSE29949_MICROGLIA_BRAIN_VS_MONOCYTE_BONE_MARROW_DN	0.42569	1.452	0.0001	0.509	0.316	0.355	C7
GSE17721_LPS_VS_PAM3CSK4_12H_BMDM_UP	49	NA	0.37878	1.2115	0.0001	0.653	0.471	0.351	C7
GSE17721_0.5H_VS_4H_GARDIQUIMOD_BMDM_DN	46	NA	0.41205	1.2933	0.0001	0.783	0.499	0.398	C7
GSE17721_CTRL_VS_GARDIQUIMOD_0.5H_BMDM_UP	58	NA	0.37161	1.167	0.0001	0.741	0.522	0.361	C7
GSE17721_CTRL_VS_PAM3CSK4_0.5H_BMDM_UP	61	NA	0.39548	1.2524	0.0001	0.721	0.516	0.357	C7
GSE45365_CD8A_DC_VS_CD11B_DC_IFNAR_KO_DN	42	http://www.gsea-msigdb.org/gsea/msigdb/human/geneset/GSE45365_CD8A_DC_VS_CD11B_DC_IFNAR_KO_DN	0.42679	1.4708	0.0001	0.667	0.478	0.353	C7
GSE37416_0H_VS_12H_F_TULARENSIS_LVS_NEUTROPHIL_DN	47	NA	0.3929	1.3505	0.0001	0.617	0.431	0.356	C7
GSE17721_POLYIC_VS_PAM3CSK4_8H_BMDM_UP	47	NA	0.40873	1.3528	0.0001	0.638	0.449	0.357	C7
GSE7764_IL15_NK_CELL_24H_VS_SPLENOCYTE_UP	44	NA	0.39507	1.2006	0.0001	0.841	0.565	0.372	C7
GSE28237_FOLLICULAR_VS_EARLY_GC_BCELL_DN	62	http://www.gsea-msigdb.org/gsea/msigdb/human/geneset/GSE28237_FOLLICULAR_VS_EARLY_GC_BCELL_DN	0.47404	1.4712	0.0001	0.79	0.466	0.431	C7
GSE17721_CPG_VS_GARDIQUIMOD_4H_BMDM_DN	52	NA	0.40543	1.3079	0.0001	0.731	0.493	0.377	C7
GSE22886_NAIVE_CD8_TCELL_VS_NKCELL_DN	41	NA	0.41618	1.408	0.0001	0.683	0.49	0.353	C7
GSE20366_EX_VIVO_VS_DEC205_CONVERSION_DN	42	NA	0.40248	1.3301	0.0001	0.595	0.431	0.343	C7
GSE17721_PAM3CSK4_VS_GADIQUIMOD_16H_BMDM_DN	40	NA	0.41437	1.3308	0.0001	0.7	0.526	0.336	C7
GSE17721_POLYIC_VS_PAM3CSK4_4H_BMDM_DN	43	NA	0.39181	1.3147	0.0001	0.721	0.524	0.348	C7

## Sheet: B_HT29
GS	SIZE	SOURCE	ES	NES	NOM p-val	Tag %	Gene %	Signal	Gene sets collection
NABA_CORE_MATRISOME	28	http://www.gsea-msigdb.org/gsea/msigdb/human/geneset/NABA_CORE_MATRISOME	0.57569	1.8365	0.0001	0.643	0.211	0.512	C2
NABA_MATRISOME	106	http://www.gsea-msigdb.org/gsea/msigdb/human/geneset/NABA_MATRISOME	0.44348	1.6286	0.0001	0.538	0.259	0.413	C2
REACTOME_GPCR_LIGAND_BINDING	29	http://www.gsea-msigdb.org/gsea/msigdb/human/geneset/REACTOME_GPCR_LIGAND_BINDING	0.48729	1.6272	0.0001	0.448	0.148	0.386	C2
POOLA_INVASIVE_BREAST_CANCER_DN	28	http://www.gsea-msigdb.org/gsea/msigdb/human/geneset/POOLA_INVASIVE_BREAST_CANCER_DN	0.3981	1.4561	0.0001	0.536	0.299	0.379	C2
PEDERSEN_TARGETS_OF_611CTF_ISOFORM_OF_ERBB2	23	http://www.gsea-msigdb.org/gsea/msigdb/human/geneset/PEDERSEN_TARGETS_OF_611CTF_ISOFORM_OF_ERBB2	0.47639	1.4341	0.0001	0.435	0.107	0.391	C2
XIE_ST_HSC_S1PR3_OE_UP	33	http://www.gsea-msigdb.org/gsea/msigdb/human/geneset/XIE_ST_HSC_S1PR3_OE_UP	0.46819	1.5236	0.0001	0.515	0.196	0.419	C2
DOANE_BREAST_CANCER_CLASSES_UP	18	http://www.gsea-msigdb.org/gsea/msigdb/human/geneset/DOANE_BREAST_CANCER_CLASSES_UP	0.55798	1.4635	0.0001	0.722	0.268	0.532	C2
NABA_ECM_AFFILIATED	18	http://www.gsea-msigdb.org/gsea/msigdb/human/geneset/NABA_ECM_AFFILIATED	0.49744	1.412	0.0001	0.5	0.159	0.423	C2
NABA_SECRETED_FACTORS	34	http://www.gsea-msigdb.org/gsea/msigdb/human/geneset/NABA_SECRETED_FACTORS	0.46187	1.412	0.0001	0.529	0.23	0.412	C2
REACTOME_EXTRACELLULAR_MATRIX_ORGANIZATION	47	http://www.gsea-msigdb.org/gsea/msigdb/human/geneset/REACTOME_EXTRACELLULAR_MATRIX_ORGANIZATION	0.37913	1.4639	0.0001	0.489	0.264	0.366	C2
REACTOME_COLLAGEN_FORMATION	17	http://www.gsea-msigdb.org/gsea/msigdb/human/geneset/REACTOME_COLLAGEN_FORMATION	0.4447	1.4413	0.0001	0.529	0.254	0.397	C2
NABA_ECM_GLYCOPROTEINS	18	http://www.gsea-msigdb.org/gsea/msigdb/human/geneset/NABA_ECM_GLYCOPROTEINS	0.59902	1.615	0.0001	0.667	0.194	0.54	C2
FOSTER_KDM1A_TARGETS_UP	34	http://www.gsea-msigdb.org/gsea/msigdb/human/geneset/FOSTER_KDM1A_TARGETS_UP	0.40896	1.535	0.0001	0.382	0.12	0.34	C2
REACTOME_CLASS_A_1_RHODOPSIN_LIKE_RECEPTORS	18	http://www.gsea-msigdb.org/gsea/msigdb/human/geneset/REACTOME_CLASS_A_1_RHODOPSIN_LIKE_RECEPTORS	0.53253	1.4662	0.0001	0.5	0.148	0.429	C2
TONKS_TARGETS_OF_RUNX1_RUNX1T1_FUSION_HSC_DN	27	http://www.gsea-msigdb.org/gsea/msigdb/human/geneset/TONKS_TARGETS_OF_RUNX1_RUNX1T1_FUSION_HSC_DN	0.41733	1.4228	0.0001	0.519	0.266	0.384	C2
TONKS_TARGETS_OF_RUNX1_RUNX1T1_FUSION_ERYTHROCYTE_UP	30	http://www.gsea-msigdb.org/gsea/msigdb/human/geneset/TONKS_TARGETS_OF_RUNX1_RUNX1T1_FUSION_ERYTHROCYTE_UP	0.36538	1.4085	0.0001	0.433	0.249	0.329	C2
IZADPANAH_STEM_CELL_ADIPOSE_VS_BONE_DN	16	http://www.gsea-msigdb.org/gsea/msigdb/human/geneset/IZADPANAH_STEM_CELL_ADIPOSE_VS_BONE_DN	0.48753	1.5408	0.0001	0.375	0.0895	0.343	C2
DELYS_THYROID_CANCER_DN	30	http://www.gsea-msigdb.org/gsea/msigdb/human/geneset/DELYS_THYROID_CANCER_DN	0.49197	1.5906	0.0001	0.733	0.358	0.475	C2
LENAOUR_DENDRITIC_CELL_MATURATION_UP	28	http://www.gsea-msigdb.org/gsea/msigdb/human/geneset/LENAOUR_DENDRITIC_CELL_MATURATION_UP	0.43482	1.3888	0.0001	0.75	0.422	0.438	C2
RUAN_RESPONSE_TO_TNF_DN	18	http://www.gsea-msigdb.org/gsea/msigdb/human/geneset/RUAN_RESPONSE_TO_TNF_DN	0.39346	1.3893	0.0001	0.389	0.164	0.327	C2
BLANCO_MELO_COVID19_SARS_COV_2_POS_PATIENT_LUNG_TISSUE_UP	20	http://www.gsea-msigdb.org/gsea/msigdb/human/geneset/BLANCO_MELO_COVID19_SARS_COV_2_POS_PATIENT_LUNG_TISSUE_UP	0.48835	1.4942	0.0001	0.6	0.245	0.456	C2
BOQUEST_STEM_CELL_UP	31	http://www.gsea-msigdb.org/gsea/msigdb/human/geneset/BOQUEST_STEM_CELL_UP	0.34203	1.3729	0.0001	0.742	0.491	0.381	C2
SHETH_LIVER_CANCER_VS_TXNIP_LOSS_PAM2	34	http://www.gsea-msigdb.org/gsea/msigdb/human/geneset/SHETH_LIVER_CANCER_VS_TXNIP_LOSS_PAM2	0.3876	1.3965	0.0001	0.5	0.279	0.365	C2
FOROUTAN_INTEGRATED_TGFB_EMT_UP	26	http://www.gsea-msigdb.org/gsea/msigdb/human/geneset/FOROUTAN_INTEGRATED_TGFB_EMT_UP	0.4148	1.3638	0.0001	0.615	0.317	0.424	C2
MIKKELSEN_MEF_HCP_WITH_H3K27ME3	45	http://www.gsea-msigdb.org/gsea/msigdb/human/geneset/MIKKELSEN_MEF_HCP_WITH_H3K27ME3	0.42983	1.374	0.0001	0.489	0.208	0.393	C2
REACTOME_DEGRADATION_OF_THE_EXTRACELLULAR_MATRIX	19	http://www.gsea-msigdb.org/gsea/msigdb/human/geneset/REACTOME_DEGRADATION_OF_THE_EXTRACELLULAR_MATRIX	0.38818	1.3925	0.0001	0.474	0.237	0.364	C2
LIM_MAMMARY_LUMINAL_MATURE_DN	19	http://www.gsea-msigdb.org/gsea/msigdb/human/geneset/LIM_MAMMARY_LUMINAL_MATURE_DN	0.44833	1.4988	0.0001	0.526	0.225	0.41	C2
REACTOME_SENSORY_PERCEPTION	32	http://www.gsea-msigdb.org/gsea/msigdb/human/geneset/REACTOME_SENSORY_PERCEPTION	0.34457	1.3381	0.0001	0.5	0.299	0.354	C2
GRAHAM_CML_DIVIDING_VS_NORMAL_QUIESCENT_DN	20	http://www.gsea-msigdb.org/gsea/msigdb/human/geneset/GRAHAM_CML_DIVIDING_VS_NORMAL_QUIESCENT_DN	0.56649	1.5909	0.0001	0.65	0.221	0.51	C2
SAUL_SEN_MAYO	25	http://www.gsea-msigdb.org/gsea/msigdb/human/geneset/SAUL_SEN_MAYO	0.39756	1.3356	0.0001	0.36	0.153	0.307	C2
NABA_MATRISOME_ASSOCIATED	78	http://www.gsea-msigdb.org/gsea/msigdb/human/geneset/NABA_MATRISOME_ASSOCIATED	0.40905	1.5037	0.0001	0.526	0.28	0.388	C2
SMID_BREAST_CANCER_NORMAL_LIKE_UP	47	http://www.gsea-msigdb.org/gsea/msigdb/human/geneset/SMID_BREAST_CANCER_NORMAL_LIKE_UP	0.36489	1.3217	0.0001	0.681	0.418	0.402	C2
MIKKELSEN_MCV6_HCP_WITH_H3K27ME3	37	http://www.gsea-msigdb.org/gsea/msigdb/human/geneset/MIKKELSEN_MCV6_HCP_WITH_H3K27ME3	0.41677	1.3148	0.0001	0.514	0.238	0.396	C2
SMID_BREAST_CANCER_RELAPSE_IN_BRAIN_DN	17	http://www.gsea-msigdb.org/gsea/msigdb/human/geneset/SMID_BREAST_CANCER_RELAPSE_IN_BRAIN_DN	0.58917	1.3059	0.0001	0.706	0.224	0.551	C2
WP_NETWORK_MAP_OF_SARSCOV2_SIGNALING_PATHWAY	41	http://www.gsea-msigdb.org/gsea/msigdb/human/geneset/WP_NETWORK_MAP_OF_SARSCOV2_SIGNALING_PATHWAY	0.39766	1.2416	0.0001	0.537	0.329	0.365	C2
GOBP_NEGATIVE_REGULATION_OF_RESPONSE_TO_WOUNDING	19	http://www.gsea-msigdb.org/gsea/msigdb/human/geneset/GOBP_NEGATIVE_REGULATION_OF_RESPONSE_TO_WOUNDING	0.54604	1.7755	0.0001	0.579	0.2	0.466	C5
GOBP_NEUTROPHIL_MIGRATION	22	http://www.gsea-msigdb.org/gsea/msigdb/human/geneset/GOBP_NEUTROPHIL_MIGRATION	0.51019	1.6151	0.0001	0.5	0.152	0.427	C5
GOBP_GRANULOCYTE_MIGRATION	25	http://www.gsea-msigdb.org/gsea/msigdb/human/geneset/GOBP_GRANULOCYTE_MIGRATION	0.48809	1.5827	0.0001	0.48	0.152	0.41	C5
GOBP_NEUTROPHIL_CHEMOTAXIS	18	http://www.gsea-msigdb.org/gsea/msigdb/human/geneset/GOBP_NEUTROPHIL_CHEMOTAXIS	0.55762	1.5733	0.0001	0.556	0.152	0.474	C5
GOBP_GRANULOCYTE_CHEMOTAXIS	20	http://www.gsea-msigdb.org/gsea/msigdb/human/geneset/GOBP_GRANULOCYTE_CHEMOTAXIS	0.54755	1.5583	0.0001	0.55	0.152	0.469	C5
GOCC_EXTERNAL_ENCAPSULATING_STRUCTURE	65	http://www.gsea-msigdb.org/gsea/msigdb/human/geneset/GOCC_EXTERNAL_ENCAPSULATING_STRUCTURE	0.47956	1.6915	0.0001	0.538	0.219	0.429	C5
GOCC_BASEMENT_MEMBRANE	16	http://www.gsea-msigdb.org/gsea/msigdb/human/geneset/GOCC_BASEMENT_MEMBRANE	0.53061	1.6856	0.0001	0.562	0.211	0.446	C5
GOCC_COLLAGEN_CONTAINING_EXTRACELLULAR_MATRIX	56	http://www.gsea-msigdb.org/gsea/msigdb/human/geneset/GOCC_COLLAGEN_CONTAINING_EXTRACELLULAR_MATRIX	0.47277	1.6111	0.0001	0.536	0.219	0.426	C5
GOMF_CYTOKINE_ACTIVITY	25	http://www.gsea-msigdb.org/gsea/msigdb/human/geneset/GOMF_CYTOKINE_ACTIVITY	0.50102	1.6637	0.0001	0.56	0.23	0.435	C5
GOMF_SIGNALING_RECEPTOR_REGULATOR_ACTIVITY	52	http://www.gsea-msigdb.org/gsea/msigdb/human/geneset/GOMF_SIGNALING_RECEPTOR_REGULATOR_ACTIVITY	0.43016	1.4365	0.0001	0.5	0.23	0.392	C5
GOBP_CARBOHYDRATE_DERIVATIVE_CATABOLIC_PROCESS	24	http://www.gsea-msigdb.org/gsea/msigdb/human/geneset/GOBP_CARBOHYDRATE_DERIVATIVE_CATABOLIC_PROCESS	0.43077	1.4183	0.0001	0.542	0.24	0.415	C5
GOBP_PYRIDINE_CONTAINING_COMPOUND_METABOLIC_PROCESS	21	http://www.gsea-msigdb.org/gsea/msigdb/human/geneset/GOBP_PYRIDINE_CONTAINING_COMPOUND_METABOLIC_PROCESS	0.43224	1.3696	0.0001	0.286	0.0731	0.267	C5
GOBP_LEUKOCYTE_CHEMOTAXIS	35	http://www.gsea-msigdb.org/gsea/msigdb/human/geneset/GOBP_LEUKOCYTE_CHEMOTAXIS	0.41658	1.3431	0.0001	0.429	0.173	0.359	C5
GOBP_REGULATION_OF_CALCIUM_ION_TRANSMEMBRANE_TRANSPORTER_ACTIVITY	15	http://www.gsea-msigdb.org/gsea/msigdb/human/geneset/GOBP_REGULATION_OF_CALCIUM_ION_TRANSMEMBRANE_TRANSPORTER_ACTIVITY	0.4015	1.2445	0.0001	0.467	0.23	0.361	C5
KRAS.600.LUNG.BREAST_UP.V1_UP	33	http://www.gsea-msigdb.org/gsea/msigdb/human/geneset/KRAS.600.LUNG.BREAST_UP.V1_UP	0.50028	1.8768	0.0001	0.576	0.243	0.44	C6
KRAS.LUNG.BREAST_UP.V1_UP	19	http://www.gsea-msigdb.org/gsea/msigdb/human/geneset/KRAS.LUNG.BREAST_UP.V1_UP	0.60329	1.8421	0.0001	0.684	0.218	0.538	C6
KRAS.300_UP.V1_UP	16	http://www.gsea-msigdb.org/gsea/msigdb/human/geneset/KRAS.300_UP.V1_UP	0.58674	1.7553	0.0001	0.625	0.178	0.516	C6
P53_DN.V1_DN	35	http://www.gsea-msigdb.org/gsea/msigdb/human/geneset/P53_DN.V1_DN	0.48925	1.7446	0.0001	0.514	0.18	0.427	C6
KRAS.BREAST_UP.V1_UP	19	http://www.gsea-msigdb.org/gsea/msigdb/human/geneset/KRAS.BREAST_UP.V1_UP	0.54067	1.7004	0.0001	0.579	0.19	0.472	C6
KRAS.BREAST_UP.V1_DN	15	http://www.gsea-msigdb.org/gsea/msigdb/human/geneset/KRAS.BREAST_UP.V1_DN	0.614	1.5184	0.0001	0.867	0.309	0.601	C6
GSE17974_IL4_AND_ANTI_IL12_VS_UNTREATED_24H_ACT_CD4_TCELL_DN	28	http://www.gsea-msigdb.org/gsea/msigdb/human/geneset/GSE17974_IL4_AND_ANTI_IL12_VS_UNTREATED_24H_ACT_CD4_TCELL_DN	0.49578	1.7138	0.0001	0.679	0.3	0.479	C7
GSE18281_CORTICAL_THYMOCYTE_VS_WHOLE_CORTEX_THYMUS_UP	20	http://www.gsea-msigdb.org/gsea/msigdb/human/geneset/GSE18281_CORTICAL_THYMOCYTE_VS_WHOLE_CORTEX_THYMUS_UP	0.48277	1.6553	0.0001	0.65	0.295	0.461	C7
GSE17974_IL4_AND_ANTI_IL12_VS_UNTREATED_12H_ACT_CD4_TCELL_DN	21	http://www.gsea-msigdb.org/gsea/msigdb/human/geneset/GSE17974_IL4_AND_ANTI_IL12_VS_UNTREATED_12H_ACT_CD4_TCELL_DN	0.5348	1.6456	0.0001	0.619	0.23	0.48	C7
GSE17974_IL4_AND_ANTI_IL12_VS_UNTREATED_24H_ACT_CD4_TCELL_UP	23	http://www.gsea-msigdb.org/gsea/msigdb/human/geneset/GSE17974_IL4_AND_ANTI_IL12_VS_UNTREATED_24H_ACT_CD4_TCELL_UP	0.50753	1.6035	0.0001	0.435	0.0936	0.397	C7
GSE20366_TREG_VS_NAIVE_CD4_TCELL_DN	26	http://www.gsea-msigdb.org/gsea/msigdb/human/geneset/GSE20366_TREG_VS_NAIVE_CD4_TCELL_DN	0.47298	1.6015	0.0001	0.615	0.284	0.444	C7
GSE41176_UNSTIM_VS_ANTI_IGM_STIM_TAK1_KO_BCELL_3H_DN	17	http://www.gsea-msigdb.org/gsea/msigdb/human/geneset/GSE41176_UNSTIM_VS_ANTI_IGM_STIM_TAK1_KO_BCELL_3H_DN	0.49814	1.5972	0.0001	0.471	0.129	0.412	C7
GSE7596_AKT_TRANSD_VS_CTRL_CD4_TCONV_WITH_TGFB_DN	16	http://www.gsea-msigdb.org/gsea/msigdb/human/geneset/GSE7596_AKT_TRANSD_VS_CTRL_CD4_TCONV_WITH_TGFB_DN	0.50269	1.5938	0.0001	0.688	0.311	0.476	C7
GSE37532_VISCERAL_ADIPOSE_TISSUE_VS_LN_DERIVED_TCONV_CD4_TCELL_UP	19	http://www.gsea-msigdb.org/gsea/msigdb/human/geneset/GSE37532_VISCERAL_ADIPOSE_TISSUE_VS_LN_DERIVED_TCONV_CD4_TCELL_UP	0.49065	1.5897	0.0001	0.526	0.162	0.444	C7
GSE40666_WT_VS_STAT1_KO_CD8_TCELL_UP	41	http://www.gsea-msigdb.org/gsea/msigdb/human/geneset/GSE40666_WT_VS_STAT1_KO_CD8_TCELL_UP	0.43381	1.5661	0.0001	0.512	0.223	0.403	C7
GSE3720_UNSTIM_VS_LPS_STIM_VD2_GAMMADELTA_TCELL_DN	21	http://www.gsea-msigdb.org/gsea/msigdb/human/geneset/GSE3720_UNSTIM_VS_LPS_STIM_VD2_GAMMADELTA_TCELL_DN	0.46522	1.5375	0.0001	0.429	0.156	0.364	C7
GSE13485_CTRL_VS_DAY21_YF17D_VACCINE_PBMC_DN	21	http://www.gsea-msigdb.org/gsea/msigdb/human/geneset/GSE13485_CTRL_VS_DAY21_YF17D_VACCINE_PBMC_DN	0.42682	1.4812	0.0001	0.667	0.368	0.424	C7
GSE360_L_MAJOR_VS_B_MALAYI_HIGH_DOSE_MAC_UP	38	NA	0.40126	1.4206	0.0001	0.553	0.295	0.394	C7
GSE17974_IL4_AND_ANTI_IL12_VS_UNTREATED_1H_ACT_CD4_TCELL_UP	20	NA	0.42563	1.4513	0.0001	0.55	0.236	0.423	C7
GSE37336_LY6C_POS_VS_NEG_NAIVE_CD4_TCELL_DN	16	http://www.gsea-msigdb.org/gsea/msigdb/human/geneset/GSE37336_LY6C_POS_VS_NEG_NAIVE_CD4_TCELL_DN	0.49131	1.4713	0.0001	0.438	0.122	0.386	C7
FRANCO_BLOOD_SANOFI_PASTEUR_SA_INACTIVATED_INFLUENZA_VACCINE_CORRELATED_WITH_ANTIBODY_RESPONSE_AGE_18_40YO_1DY_POSITIVE	24	http://www.gsea-msigdb.org/gsea/msigdb/human/geneset/FRANCO_BLOOD_SANOFI_PASTEUR_SA_INACTIVATED_INFLUENZA_VACCINE_CORRELATED_WITH_ANTIBODY_RESPONSE_AGE_18_40YO_1DY_POSITIVE	0.44073	1.4512	0.0001	0.625	0.308	0.436	C7
GSE3982_NKCELL_VS_TH2_UP	22	http://www.gsea-msigdb.org/gsea/msigdb/human/geneset/GSE3982_NKCELL_VS_TH2_UP	0.43608	1.4626	0.0001	0.5	0.198	0.404	C7
GSE19888_ADENOSINE_A3R_INH_PRETREAT_AND_ACT_BY_A3R_VS_TCELL_MEMBRANES_ACT_MAST_CELL_UP	28	http://www.gsea-msigdb.org/gsea/msigdb/human/geneset/GSE19888_ADENOSINE_A3R_INH_PRETREAT_AND_ACT_BY_A3R_VS_TCELL_MEMBRANES_ACT_MAST_CELL_UP	0.46371	1.4793	0.0001	0.714	0.363	0.459	C7
GSE13484_UNSTIM_VS_YF17D_VACCINE_STIM_PBMC_DN	35	http://www.gsea-msigdb.org/gsea/msigdb/human/geneset/GSE13484_UNSTIM_VS_YF17D_VACCINE_STIM_PBMC_DN	0.42547	1.4399	0.0001	0.571	0.295	0.407	C7
GSE27859_MACROPHAGE_VS_DC_DN	29	http://www.gsea-msigdb.org/gsea/msigdb/human/geneset/GSE27859_MACROPHAGE_VS_DC_DN	0.43523	1.4147	0.0001	0.517	0.257	0.388	C7
GSE10147_IL3_VS_IL3_AND_CPG_STIM_PDC_UP	15	http://www.gsea-msigdb.org/gsea/msigdb/human/geneset/GSE10147_IL3_VS_IL3_AND_CPG_STIM_PDC_UP	0.52082	1.4105	0.0001	0.533	0.19	0.434	C7
GSE1112_OT1_CD8AB_VS_HY_CD8AA_THYMOCYTE_RTOC_CULTURE_UP	18	http://www.gsea-msigdb.org/gsea/msigdb/human/geneset/GSE1112_OT1_CD8AB_VS_HY_CD8AA_THYMOCYTE_RTOC_CULTURE_UP	0.39329	1.3713	0.0001	0.5	0.246	0.379	C7
GSE45365_WT_VS_IFNAR_KO_CD8A_DC_MCMV_INFECTION_DN	26	http://www.gsea-msigdb.org/gsea/msigdb/human/geneset/GSE45365_WT_VS_IFNAR_KO_CD8A_DC_MCMV_INFECTION_DN	0.37047	1.3813	0.0001	0.769	0.491	0.395	C7
GSE13485_CTRL_VS_DAY7_YF17D_VACCINE_PBMC_DN	35	http://www.gsea-msigdb.org/gsea/msigdb/human/geneset/GSE13485_CTRL_VS_DAY7_YF17D_VACCINE_PBMC_DN	0.42197	1.4092	0.0001	0.657	0.363	0.423	C7
GSE7219_WT_VS_NIK_NFKB2_KO_LPS_AND_ANTI_CD40_STIM_DC_UP	33	http://www.gsea-msigdb.org/gsea/msigdb/human/geneset/GSE7219_WT_VS_NIK_NFKB2_KO_LPS_AND_ANTI_CD40_STIM_DC_UP	0.42157	1.3767	0.0001	0.455	0.172	0.38	C7
GSE32986_GMCSF_AND_CURDLAN_LOWDOSE_VS_GMCSF_AND_CURDLAN_HIGHDOSE_STIM_DC_DN	23	http://www.gsea-msigdb.org/gsea/msigdb/human/geneset/GSE32986_GMCSF_AND_CURDLAN_LOWDOSE_VS_GMCSF_AND_CURDLAN_HIGHDOSE_STIM_DC_DN	0.46339	1.3888	0.0001	0.522	0.201	0.42	C7
GSE3720_LPS_VS_PMA_STIM_VD2_GAMMADELTA_TCELL_DN	21	http://www.gsea-msigdb.org/gsea/msigdb/human/geneset/GSE3720_LPS_VS_PMA_STIM_VD2_GAMMADELTA_TCELL_DN	0.42724	1.3487	0.0001	0.381	0.132	0.333	C7
GSE40274_CTRL_VS_LEF1_TRANSDUCED_ACTIVATED_CD4_TCELL_UP	25	http://www.gsea-msigdb.org/gsea/msigdb/human/geneset/GSE40274_CTRL_VS_LEF1_TRANSDUCED_ACTIVATED_CD4_TCELL_UP	0.45756	1.3416	0.0001	0.48	0.196	0.389	C7
GSE30083_SP1_VS_SP3_THYMOCYTE_DN	30	http://www.gsea-msigdb.org/gsea/msigdb/human/geneset/GSE30083_SP1_VS_SP3_THYMOCYTE_DN	0.35079	1.3387	0.0001	0.7	0.453	0.386	C7
GSE13411_IGM_VS_SWITCHED_MEMORY_BCELL_UP	19	http://www.gsea-msigdb.org/gsea/msigdb/human/geneset/GSE13411_IGM_VS_SWITCHED_MEMORY_BCELL_UP	0.40466	1.247	0.0001	0.579	0.311	0.401	C7

## Sheet: C_Adenoma
GS	SIZE	SOURCE	ES	NES	NOM p-val	Tag %	Gene %	Signal	Gene sets collection
RATTENBACHER_BOUND_BY_CELF1	31	http://www.gsea-msigdb.org/gsea/msigdb/human/geneset/RATTENBACHER_BOUND_BY_CELF1	0.4198	1.6608	0.0001	0.484	0.232	0.382	C2
BENPORATH_OCT4_TARGETS	23	http://www.gsea-msigdb.org/gsea/msigdb/human/geneset/BENPORATH_OCT4_TARGETS	0.4828	1.6768	0.03143	0.652	0.302	0.465	C2
WANG_SMARCE1_TARGETS_UP	26	http://www.gsea-msigdb.org/gsea/msigdb/human/geneset/WANG_SMARCE1_TARGETS_UP	0.51219	1.5809	0.03239	0.577	0.223	0.459	C2
BENPORATH_NOS_TARGETS	17	http://www.gsea-msigdb.org/gsea/msigdb/human/geneset/BENPORATH_NOS_TARGETS	0.48943	1.6479	0.04466	0.647	0.302	0.458	C2
CREIGHTON_ENDOCRINE_THERAPY_RESISTANCE_2	21	http://www.gsea-msigdb.org/gsea/msigdb/human/geneset/CREIGHTON_ENDOCRINE_THERAPY_RESISTANCE_2	0.3958	1.3845	0.04955	0.762	0.463	0.417	C2
GOBP_SYNAPSE_ASSEMBLY	18	https://www.gsea-msigdb.org/gsea/msigdb/human/geneset/GOBP_SYNAPSE_ASSEMBLY	0.44288	1.5769	0.03132	0.5	0.223	0.395	C5
FOURATI_BLOOD_TWINRIX_AGE_25_83YO_RESPONDERS_VS_POOR_RESPONDERS_0DY_DN	27	http://www.gsea-msigdb.org/gsea/msigdb/human/geneset/FOURATI_BLOOD_TWINRIX_AGE_25_83YO_RESPONDERS_VS_POOR_RESPONDERS_0DY_DN	0.52401	1.7566	0.007722	0.63	0.252	0.483	C7
GSE12003_4D_VS_8D_CULTURE_MIR223_KO_BM_PROGENITOR_UP	15	http://www.gsea-msigdb.org/gsea/msigdb/human/geneset/GSE12003_4D_VS_8D_CULTURE_MIR223_KO_BM_PROGENITOR_UP	0.5816	1.7532	0.01124	0.8	0.302	0.566	C7
GSE29949_MICROGLIA_BRAIN_VS_CD8_NEG_DC_SPLEEN_UP	16	http://www.gsea-msigdb.org/gsea/msigdb/human/geneset/GSE29949_MICROGLIA_BRAIN_VS_CD8_NEG_DC_SPLEEN_UP	0.49003	1.6559	0.01887	0.812	0.426	0.473	C7
GSE41176_UNSTIM_VS_ANTI_IGM_STIM_BCELL_24H_UP	18	http://www.gsea-msigdb.org/gsea/msigdb/human/geneset/GSE41176_UNSTIM_VS_ANTI_IGM_STIM_BCELL_24H_UP	0.46875	1.6035	0.02697	0.611	0.277	0.449	C7
GSE11961_FOLLICULAR_BCELL_VS_MEMORY_BCELL_DAY40_DN	17	http://www.gsea-msigdb.org/gsea/msigdb/human/geneset/GSE11961_FOLLICULAR_BCELL_VS_MEMORY_BCELL_DAY40_DN	0.48585	1.5805	0.03306	0.765	0.402	0.464	C7
GSE45365_HEALTHY_VS_MCMV_INFECTION_BCELL_IFNAR_KO_DN	16	http://www.gsea-msigdb.org/gsea/msigdb/human/geneset/GSE45365_HEALTHY_VS_MCMV_INFECTION_BCELL_IFNAR_KO_DN	0.53508	1.5632	0.04264	0.625	0.223	0.493	C7
GSE3982_CTRL_VS_IGE_STIM_MAST_CELL_UP	15	http://www.gsea-msigdb.org/gsea/msigdb/human/geneset/GSE3982_CTRL_VS_IGE_STIM_MAST_CELL_UP	0.52232	1.407	0.04593	0.733	0.307	0.515	C7

## Sheet: D_Carcinoma
GS	SIZE	SOURCE	ES	NES	NOM p-val	Tag %	Gene %	Signal	Gene sets collection
ACEVEDO_METHYLATED_IN_LIVER_CANCER_DN	45	https://www.gsea-msigdb.org/gsea/msigdb/human/geneset/ACEVEDO_METHYLATED_IN_LIVER_CANCER_DN	0.35553	1.4184	0.0329	0.778	0.532	0.381	C2
GEORGES_TARGETS_OF_MIR192_AND_MIR215	37	http://www.gsea-msigdb.org/gsea/msigdb/human/geneset/GEORGES_TARGETS_OF_MIR192_AND_MIR215	0.40315	1.5949	0.03333	0.405	0.205	0.335	C2
BUYTAERT_PHOTODYNAMIC_THERAPY_STRESS_UP	25	https://www.gsea-msigdb.org/gsea/msigdb/human/geneset/BUYTAERT_PHOTODYNAMIC_THERAPY_STRESS_UP	0.4562	1.5225	0.03992	0.36	0.159	0.31	C2
MIKKELSEN_NPC_ICP_WITH_H3K4ME3	19	https://www.gsea-msigdb.org/gsea/msigdb/human/geneset/MIKKELSEN_NPC_ICP_WITH_H3K4ME3	0.45508	1.5713	0.01744	0.316	0.0924	0.292	C2
RICKMAN_TUMOR_DIFFERENTIATED_WELL_VS_POORLY_DN	16	https://www.gsea-msigdb.org/gsea/msigdb/human/geneset/RICKMAN_TUMOR_DIFFERENTIATED_WELL_VS_POORLY_DN	0.4957	1.5285	0.04066	0.438	0.211	0.351	C2
GOCC_SYNAPSE	73	https://www.gsea-msigdb.org/gsea/msigdb/human/geneset/GOCC_SYNAPSE	0.34114	1.4109	0.04726	0.548	0.41	0.348	C5
GOCC_NEURON_PROJECTION	68	https://www.gsea-msigdb.org/gsea/msigdb/human/geneset/GOCC_NEURON_PROJECTION	0.36542	1.4963	0.03509	0.559	0.395	0.362	C5
GOBP_GENERATION_OF_NEURONS	66	https://www.gsea-msigdb.org/gsea/msigdb/human/geneset/GOBP_GENERATION_OF_NEURONS	0.39041	1.6691	0.0001	0.576	0.382	0.38	C5
GOBP_NEURON_DEVELOPMENT	53	https://www.gsea-msigdb.org/gsea/msigdb/human/geneset/GOBP_NEURON_DEVELOPMENT	0.38403	1.6294	0.00369	0.358	0.182	0.309	C5
GOBP_RESPONSE_TO_ABIOTIC_STIMULUS	52	https://www.gsea-msigdb.org/gsea/msigdb/human/geneset/GOBP_RESPONSE_TO_ABIOTIC_STIMULUS	0.37682	1.4403	0.04093	0.577	0.382	0.375	C5
GOBP_CELLULAR_COMPONENT_MORPHOGENESIS	42	https://www.gsea-msigdb.org/gsea/msigdb/human/geneset/GOBP_CELLULAR_COMPONENT_MORPHOGENESIS	0.49343	1.763	0.001916	0.452	0.182	0.386	C5
GOCC_POLYMERIC_CYTOSKELETAL_FIBER	38	https://www.gsea-msigdb.org/gsea/msigdb/human/geneset/GOCC_POLYMERIC_CYTOSKELETAL_FIBER	0.41631	1.5563	0.008944	0.658	0.398	0.411	C5
GOMF_ZINC_ION_BINDING	36	https://www.gsea-msigdb.org/gsea/msigdb/human/geneset/GOMF_ZINC_ION_BINDING	0.37174	1.5863	0.04562	0.306	0.14	0.273	C5
GOCC_POSTSYNAPSE	35	https://www.gsea-msigdb.org/gsea/msigdb/human/geneset/GOCC_POSTSYNAPSE	0.45284	1.5767	0.009434	0.657	0.382	0.42	C5
GOBP_CELL_PART_MORPHOGENESIS	34	https://www.gsea-msigdb.org/gsea/msigdb/human/geneset/GOBP_CELL_PART_MORPHOGENESIS	0.4515	1.669	0.003745	0.412	0.182	0.349	C5
GOCC_DENDRITIC_TREE	32	https://www.gsea-msigdb.org/gsea/msigdb/human/geneset/GOCC_DENDRITIC_TREE	0.38777	1.4161	0.04199	0.562	0.382	0.359	C5
GOBP_CELL_MORPHOGENESIS_INVOLVED_IN_NEURON_DIFFERENTIATION	31	https://www.gsea-msigdb.org/gsea/msigdb/human/geneset/GOBP_CELL_MORPHOGENESIS_INVOLVED_IN_NEURON_DIFFERENTIATION	0.45169	1.5893	0.02264	0.484	0.248	0.375	C5
GOBP_REGULATION_OF_MEMBRANE_POTENTIAL	25	https://www.gsea-msigdb.org/gsea/msigdb/human/geneset/GOBP_REGULATION_OF_MEMBRANE_POTENTIAL	0.41641	1.5111	0.01587	0.64	0.373	0.412	C5
GOBP_RESPONSE_TO_RADIATION	17	https://www.gsea-msigdb.org/gsea/msigdb/human/geneset/GOBP_RESPONSE_TO_RADIATION	0.49267	1.5435	0.01667	0.588	0.311	0.412	C5
GOCC_POSTSYNAPTIC_SPECIALIZATION	16	https://www.gsea-msigdb.org/gsea/msigdb/human/geneset/GOCC_POSTSYNAPTIC_SPECIALIZATION	0.50823	1.5007	0.04356	0.375	0.0777	0.351	C5
GOCC_POSTSYNAPTIC_MEMBRANE	15	https://www.gsea-msigdb.org/gsea/msigdb/human/geneset/GOCC_POSTSYNAPTIC_MEMBRANE	0.541	1.6006	0.01993	0.8	0.373	0.509	C5
GSE7852_TREG_VS_TCONV_THYMUS_DN	21	https://www.gsea-msigdb.org/gsea/msigdb/human/geneset/GSE7852_TREG_VS_TCONV_THYMUS_DN	0.418	1.5021	0.04189	0.286	0.108	0.26	C7
GSE29949_CD8_NEG_DC_SPLEEN_VS_DC_BRAIN_UP	19	https://www.gsea-msigdb.org/gsea/msigdb/human/geneset/GSE29949_CD8_NEG_DC_SPLEEN_VS_DC_BRAIN_UP	0.51346	1.6153	0.02564	0.632	0.288	0.458	C7
GSE5589_LPS_VS_LPS_AND_IL6_STIM_IL10_KO_MACROPHAGE_45MIN_UP	18	https://www.gsea-msigdb.org/gsea/msigdb/human/geneset/GSE5589_LPS_VS_LPS_AND_IL6_STIM_IL10_KO_MACROPHAGE_45MIN_UP	0.45695	1.4536	0.04734	0.611	0.301	0.435	C7
GSE32423_MEMORY_VS_NAIVE_CD8_TCELL_IL7_IL4_UP	15	https://www.gsea-msigdb.org/gsea/msigdb/human/geneset/GSE32423_MEMORY_VS_NAIVE_CD8_TCELL_IL7_IL4_UP	0.47326	1.4127	0.04972	0.533	0.269	0.395	C7

## Sheet: Summary Table
	Description	Total number of pathways	Significant Pathways from Absolute GSEA
			HCT116	HT29	Adenoma	Carcinoma
C2	Curated gene sets (eg Kegg Reactome)	7233	16	35	5	5
C5	Ontology Gene set	10461	33	14	1	16
C6	Oncogenic signature	189	4	6	-	-
C7	Immunologic signature	5219	118	27	7	4
Immunologic	Immunologic signature	1910	19	2	-	-
Total			191	84	13	25
