# Supplementary material for: Transcriptome Profiling Associated with CARD11 Overexpression in Colorectal Cancer Implicates a Potential Role for Tumor Immune Microenvironment and Cancer Pathways Modulation via NF-κB
Source: Int J Mol Sci. 2024 Sep 26;25(19):10367. doi: 10.3390/ijms251910367 (PMC11476988; doi:10.3390/ijms251910367)
Supplement: Supplementary file 1 [file ijms-25-10367-s001.zip › Table S3_List of selected leading genes based on frequency.xlsx]

## Sheet: A-HCT116
				Gene	Frequency	NF-κB Inducible	Expression direction in CARD11 Transfected	Fold change
				EP300	13	No	Upregulated	2.46281
				STAT4	13	No	Downregulated	0.552632
				RB1	12	No	Upregulated	2.03419
				HDAC2	12	No	Upregulated	2.48853
				EZH2	11	No	Upregulated	1.93442
				BUB1	10	No	Upregulated	2.8849
				KDM5A	10	No	Upregulated	3.25869
				HIF1A	9	Yes	Upregulated	2.13832
				NFKBIZ	9	Yes	Upregulated	2.5
				CDK1	8	No	Upregulated	2.52366
				DUSP1	7	Yes	Upregulated	2.64157

## Sheet: B-HT29
			Gene	Frequency	NF-κB Inducible	Expression direction in CARD11 Transfected	Fold change
			CXCL3	22	No	Upregulated	6
			CXCL1	18	Yes	Upregulated	6.23
			CCL22	15	Yes	Upregulated	4.4
			IL1RN	13	Yes	Downregulated	0.53
			TNFSF10	11	No	Downregulated	0.48
			PDE4B	10	No	Upregulated	2.24
			MDK	9	Yes	Upregulated	1.98
			ANGPTL4	9	No	Upregulated	2.84
			SPP1	8	Yes	Downregulated	0.49
			COL4A5	7	No	Upregulated	2.14
			COL6A2	7	No	Upregulated	2.01

## Sheet: C-Adenoma
Gene	Frequency	Expression direction in CARD11+	Fold Change
IL6ST	5	Upregulated	1.92
CACNA2D1	5	Upregulated	3.04
ZEB2	5	Upregulated	2.35
COL2A1	4	Upregulated	7.14
COL6A1	4	Upregulated	2.39
COL6A2	4	Upregulated	1.75
GABRA2	4	Upregulated	10.48
GLI3	4	Upregulated	9.29
PIEZO2	4	Upregulated	5.27
TWIST1	4	Upregulated	5.11

## Sheet: D-Carcinoma
Gene	Frequency	Expression direction in CARD11+	Fold Change
MAPK8IP2	9	Upregulated	26.56
MTMR2	9	Upregulated	2.37
NIN	8	Upregulated	2.28
CPEB4	8	Upregulated	2.44
S100B	8	Upregulated	5.78
EMB	7	Upregulated	4.33
EPHB6	7	Upregulated	6.88
NCS1	7	Upregulated	3.97
NFATC4	7	Downregulated	0.01
TWF2	7	Upregulated	2.78
