# Supplementary material for: Transcriptome Profiling Associated with CARD11 Overexpression in Colorectal Cancer Implicates a Potential Role for Tumor Immune Microenvironment and Cancer Pathways Modulation via NF-κB
Source: Int J Mol Sci. 2024 Sep 26;25(19):10367. doi: 10.3390/ijms251910367 (PMC11476988; doi:10.3390/ijms251910367)
Supplement: Supplementary file 1 [file ijms-25-10367-s001.zip › Table S4_GSEA of significantly activated pathways.xlsx]

## Sheet: A-HCT_116
Table S4A. GSEA of significantly activated pathways in CARD11 compared to empty vector transfected HCT-116
Gene sets	Source	Size	ES	NES	NOM p value	Tag %	Gene %	Signal
Chromatin and Histone remodeling
Chromatin Remodeling	GO:0006338	142	0.39286	1.4393	< 0.001	0.585	0.41	0.362
Histone Binding	GO:0042393	67	0.35239	1.2275	< 0.001	0.761	0.583	0.325
Histone Modifying Activity	GO:0140993	54	0.43705	1.5274	< 0.001	0.556	0.31	0.39
Transcription Regulation
Transcription Coregulator Activity	GO:0003712	113	0.34219	1.242	< 0.001	0.619	0.497	0.324
Protein DNA Complex Organization	GO:0071824	199	0.39339	1.3974	< 0.001	0.573	0.41	0.362
Positive Regulation Of Transcription By RNA Polymerase I	GO:0045944	213	0.32688	1.2116	< 0.001	0.526	0.412	0.333
Cell Cycle Regulation
Negative Regulation Of Mitotic Cell ycle	GO:0045930	68	0.39944	1.3855	< 0.001	0.559	0.345	0.375
Cell Cycle Checkpoint Signaling	GO:0000075	60	0.41954	1.4733	< 0.001	0.65	0.395	0.401
E2F Pathway	M2630	24	0.32684	1.2572	< 0.001	0.583	0.452	0.322
Supramolecular Complex	GO:0099080	251	0.33557	1.2318	< 0.001	0.582	0.479	0.331
T Cell Mediated Immunity
T Cell Subsets	M6246	44	0.43081	1.4775	< 0.001	0.636	0.38	0.4
Epigenetic Process in T Cells	M5070	37	0.37416	1.2719	< 0.001	0.541	0.398	0.329
CD8 T cell response to IL4	M5073	56	0.39725	1.3544	< 0.001	0.75	0.493	0.388
Regulation Of Tregs	M8946	31	0.40102	1.2972	< 0.001	0.677	0.48	0.356
T Cell Responser	M9779	49	0.43905	1.3926	< 0.001	0.612	0.411	0.367
T Cell Development	M6843	43	0.39095	1.2631	< 0.001	0.605	0.412	0.361
Treg Response Via FOXP3	M1741	109	0.40936	1.5724	< 0.001	0.716	0.476	0.389
T cell differentiation	M7610	46	0.39356	1.2559	< 0.001	0.609	0.482	0.32
Regulation by p53
p53 Binding	GO:0002039	22	0.40916	1.3859	< 0.001	0.818	0.537	0.381
Regulation Of Signal Transduction by p53 class mediator	GO:1901796	23	0.44827	1.5967	< 0.001	0.652	0.473	0.346
B Cell Mediated Immunity
B Cell Homeostasis	M2996	25	0.52437	1.6695	< 0.001	0.6	0.292	0.428
Naïve B Cells in Immunity	M4483	28	0.49993	1.5589	< 0.001	0.321	0.203	0.258
B Cell Differentiation	M6871	29	0.41006	1.4457	< 0.001	0.655	0.432	0.376
B Cell Activation	M7170	40	0.3989	1.3733	< 0.001	0.6	0.465	0.325
Regulation Of Germinal Center B And Plasma Cell	M9871	38	0.39067	1.3152	< 0.001	0.658	0.465	0.357
Tissue Remodeling
Cytoskeleton Dependent Intracellular Transport	GO:0030705	40	0.42712	1.3543	< 0.001	0.65	0.427	0.378
Transport Along Microtubule	GO:0010970	31	0.44896	1.3745	< 0.001	0.645	0.42	0.378
Cancer Hallmarks
Sarcoma Pathogenesis	M13256	31	0.39131	1.3337	< 0.001	0.645	0.447	0.36
NSCLC Survival	M12824	23	0.52064	1.6464	< 0.001	0.478	0.248	0.363
Inflammatory Response
Neutrophil	M5534	34	0.43055	1.5015	< 0.001	0.647	0.402	0.391
Macrophages And Dendritic Cells	M7886	56	0.43037	1.4327	< 0.001	0.625	0.364	0.405
NK Cell Development	M8886	47	0.4082	1.3233	< 0.001	0.81	0.745	0.515
Dendtritic Cells	M5119	53	0.38559	1.3517	< 0.001	0.81	0.528	0.36
PPARγ Mediated Inflammatory Response	M7977	34	0.35309	1.1715	< 0.001	0.647	0.516	0.317
Response To Stimulus
Regulation of Cellular Response to TGF-B Stimulus	GO:1903844	27	0.39995	1.2452	< 0.001	0.815	0.527	0.389
Transcriptional Response to Pathogens	M3973	52	0.41895	1.2802	< 0.001	0.692	0.447	0.39
Cellular Response to LPS	M6493	57	0.35455	1.3065	< 0.001	0.81	0.667	0.506
Others
NF-κB Related	M9938	38	0.5119	1.5176	< 0.001	0.526	0.243	0.404
Apoptotic Process	M16336	35	0.43164	1.3982	< 0.001	0.486	0.292	0.348
DNA Damage Response	GO:0042770	45	0.38921	1.2459	< 0.001	0.733	0.508	0.366
Abbreviations: ES, enrichment score; NES, normalized ES;;

## Sheet: B-HT_29
Table S4B. GSEA of significantly activated pathways in CARD11 compared to empty vector transfected HT-29
Gene sets	Source	Size	ES	NES	NOM p value	Tag %	Gene %	Signal
Extracellular_matrix_assembly
Matrisome Related Genes	M5889	106	0.44348	1.6286	< 0.001	0.538	0.259	0.413
NABA_Secreted Factors in Marisome	M5883	34	0.46187	1.412	< 0.001	0.529	0.23	0.412
Reactome Extracellular Matrix Organization	M610	47	0.37913	1.4639	< 0.001	0.489	0.264	0.366
Collagen Containing Extracellular Matrix	GO:0062023	56	0.47277	1.6111	< 0.001	0.536	0.219	0.47277
Chemotaxis
Granulocyte Chemotaxis	GO:0071621	20	0.54755	1.5583	< 0.001	0.55	0.152	0.469
Granulocyte Migration	GO:0097530	25	0.48809	1.5827	< 0.001	0.48	0.152	0.41
Leukocyte Chemotaxis	GO:0030595	35	0.41658	1.3431	< 0.001	0.429	0.173	0.359
Neutrophil Migration	GO:1990266	22	0.51019	1.6151	< 0.001	0.5	0.152	0.427
Hemopoietic Stem Cell Chemotaxis	M4235	20	0.56649	1.5909	< 0.001	0.65	0.221	0.51
TGFβ-Induced EMT	M42502	26	0.4148	1.3638	< 0.001	0.615	0.317	0.424
T Cell Mediated Immunity
Th2 Cell Programming	M4227	28	0.49578	1.7138	< 0.001	0.679	0.3	0.479
Transcriptional Profiles of Treg Cells	M4348	26	0.47298	1.6015	< 0.001	0.615	0.284	0.444
Thymocytes Differentiation And Maturation	M5026	30	0.35079	1.3387	< 0.001	0.7	0.453	0.386
Cancer Hallmarks
Thyroid Carcinoma	M13273	30	0.49197	1.5906	< 0.001	0.733	0.358	0.475
Breast Cancer	M2886	33	0.50028	1.8768	< 0.001	0.576	0.243	0.44
Hepatocellular Carcinoma	M1275	34	0.3876	1.3965	< 0.001	0.5	0.279	0.365
Inflammatory Response
Signaling Receptor Regulator Activity	GO:0030545	52	0.43016	1.4365	< 0.001	0.5	0.23	0.392
Cytokine Activity	GO:0005125	25	0.50102	1.6636	< 0.001	0.56	0.23	0.435
External Encapsulating Structure	GO:0030312	65	0.47956	1.6915	< 0.001	0.538	0.219	0.429
Negative Regulation of Response to Wounding	GO:1903035	19	0.54604	1.7755	< 0.001	0.579	0.2	0.466
Inflammatory Programmes in Stem Cells	M41755	33	0.46819	1.5236	< 0.001	0.612	0.515	0.196
Others
Senescence-Associated Pathways	M45803	25	0.39756	1.3356	< 0.001	0.36	0.153	0.307
Regulation By P53	M2697	35	0.48925	1.7446	< 0.001	0.514	0.18	0.427

## Sheet: C-Adenoma_Patients
Table S4C. GSEA of significantly activated pathways in CARD11+ compared to CARD11- adenoma patients
Gene sets	Source	Size	ES	NES	NOM p value	Tag %	Gene %	Signal
B cell mediated immunity
B cell activation and response	M40863	27	0.52401	1.7566	0.007722	0.63	0.252	0.483
Functional activity of B cells	M9311	17	0.48943	1.6479	0.04466	0.647	0.302	0.458
Cancer hallmarks
ESC-like gene expression signature in poorly differentiated aggressive human tumors	M17183	23	0.4828	1.6768	0.03143	0.652	0.302	0.465
Cervical Carcinoma	M2505	31	0.4198	1.6608	0.0001	0.484	0.232	0.382
Breast Cancer	M3062	21	0.3958	1.3845	0.04955	0.762	0.463	0.417
Chromatin and Histon remodeling
Chromatin Remodeling and Growth Regulation	M1804	26	0.51219	1.5809	0.03239	0.577	0.223	0.459
Inflammatory response
Leukocytes	M5365	15	0.52232	1.407	0.04593	0.733	0.307	0.515
Neutrophil	M405	15	0.5816	1.7532	0.01124	0.8	0.302	0.566
Immune response
Early/innate B and T cell responses	M9996	16	0.53508	1.5632	0.04264	0.625	0.223	0.493
NF-κB related
TAK1-deleted splenic B cells	M9924	18	0.46875	1.6035	0.02697	0.611	0.277	0.449

## Sheet: D-Carcinoma_Patients
Table S4D. List of the pathways activated in CARD11+ compared to CARD11- carcinoma patients analyzed using GSEA
Gene sets	Source	Size	ES	NES	NOM p value	Tag %	Gene %	Signal
Cellular component morphogenesis
Cellular Component Morphogenesis	GO:0032989	42	0.4934	1.763	0.001916	0.452	0.182	0.386
Cell Part Morphogenesis	GO:0032990	34	0.4515	1.669	0.003745	0.412	0.182	0.349
Regulation of Membrane Potential	GO:0042391	25	0.4164	1.5111	0.01587	0.64	0.373	0.412
Polymeric Cytoskeletal Fiber	GO:0099513	38	0.4163	1.5563	0.008944	0.658	0.398	0.411
Response to abiotic stimulus
Response to Abiotic Stimulus	GO:0009628	52	0.3768	1.4403	0.04093	0.577	0.382	0.375
Response to Radiation	GO:0009314	17	0.4927	1.5435	0.01667	0.588	0.311	0.412
Cell cycle
Histone modifications	M2013	19	0.4551	1.5713	0.01744	0.316	0.0924	0.292
Cell cycle arrest	M18120	37	0.4032	1.5949	0.03333	0.405	0.205	0.335
Cancer hallmarks
Hypomethylation of Hepatocellular carcinoma	M16009	45	0.3555	1.4184	0.0329	0.778	0.532	0.381
Upregulated genes in Bladder cancer	M6782	25	0.4562	1.5225	0.03992	0.36	0.159	0.31
Downregulated genes in HNSCC	M12527	16	0.4957	1.5285	0.04066	0.438	0.211	0.351
T Cell Mediated Immunity
Different gene expression profiles between Treg and Tconv cells	M5732	21	0.418	1.5021	0.04189	0.286	0.108	0.26
IL4-gene-expression signature on CD8 T cells	M5079	15	0.4733	1.4127	0.04972	0.533	0.269	0.395
Inflammatory response
Macrophages	M6631	18	0.457	1.4536	0.04734	0.611	0.301	0.435
