# Supplementary material for: Transcriptome Profiling Associated with CARD11 Overexpression in Colorectal Cancer Implicates a Potential Role for Tumor Immune Microenvironment and Cancer Pathways Modulation via NF-κB
Source: Int J Mol Sci. 2024 Sep 26;25(19):10367. doi: 10.3390/ijms251910367 (PMC11476988; doi:10.3390/ijms251910367)
Supplement: Supplementary file 1 [file ijms-25-10367-s001.zip › Table S5_Fold Changes for CIBERSORT.xlsx]

## Sheet: Sheet1
Immune cell type	HCT116 FC	HT29 FC	Adenoma FC	Carcinoma FC
B cells naive	0.234557	2.82927	0	7.074
B cells memory	0	0	1.90783	0
Plasma cells	1.46104	0.207307	0.660332	0.300268
T cells CD8	0.256771	2.08353	0.809294	1.88673
T cells CD4 naive	1.41629	1.24737	0	0
T cells CD4 memory resting	0	0	0.952984	0.533957
T cells CD4 memory activated	0	0	0	1.08808
T cells follicular helper	1.82465	0	0	0.726078
NK cells resting	0	0.145977	1.4929	25.8746
NK cells activated	0	0	0	1.45764
Monocytes	0.357254	0.446687	0.928837	2.36211
Macrophages M0	0	0.635099	0.39538	0.300554
Macrophages M1	0	0	13.7445	3.67047
Macrophages M2	0	0	0.715514	1.06706
Dendritic cells resting	0	0	0	0.137078
Dendritic cells activated	19.1497	7.86059	0	0
Mast cells activated	0	1.32758	0.556896	3.33979
HCT	0.234557	#DIV/0!	1.46104	0.256771	1.41629	#DIV/0!	#DIV/0!	1.82465	0	#DIV/0!	#DIV/0!	#DIV/0!	0.357254	#DIV/0!	#DIV/0!	#DIV/0!	#DIV/0!	19.1497	#DIV/0!	#DIV/0!	#DIV/0!	#DIV/0!
HT	2.82927	#DIV/0!	0.207307	2.08353	1.24737	#DIV/0!	#DIV/0!	0	#DIV/0!	#DIV/0!	0.145977	#DIV/0!	0.446687	#DIV/0!	#DIV/0!	#DIV/0!	#DIV/0!	7.86059	#DIV/0!	1.32758	0	#DIV/0!
ADENOMA	0	#DIV/0!	0.660332	0.809294	#DIV/0!	0.952984	#DIV/0!	#DIV/0!	0	#DIV/0!	1.4929	0	0.928837	0.39538	13.7445	0.715514	#DIV/0!	#DIV/0!	0	0.556896	#DIV/0!	#DIV/0!
CARCINOMA	7.074	0	0.300268	1.88673	#DIV/0!	0.533957	1.08808	0.726078	0	#DIV/0!	25.8746	1.45764	2.36211	0.300554	3.67047	1.06706	0.137078	#DIV/0!	#DIV/0!	3.33979	#DIV/0!	0.695895
